# Supplementary material for: Ammonia‐oxidizing archaea release a suite of organic compounds potentially fueling prokaryotic heterotrophy in the ocean
Source: Environ Microbiol. 2019 Aug 6;21(11):4062–75. doi: 10.1111/1462-2920.14755 (PMC6899801; doi:10.1111/1462-2920.14755)
Supplement: Supplementary file 2 — Appendix S2: Supplementary Files [file EMI-21-4062-s002.zip]

Archive with 2 entries (2 files):
- EMI_14755_FT_data_SI2.xlsx
- EMI_14755_Media_composition_SI1.xlsx
