# Supplementary material for: Ammonia‐oxidizing archaea release a suite of organic compounds potentially fueling prokaryotic heterotrophy in the ocean
Source: Environ Microbiol. 2019 Aug 6;21(11):4062–75. doi: 10.1111/1462-2920.14755 (PMC6899801; doi:10.1111/1462-2920.14755)
Supplement: Supplementary file 2 — Appendix S2: Supplementary Files [file EMI-21-4062-s002.zip › EMI_14755_FT_data_SI2.xlsx]

## Sheet: normalized_dataset
Mass	Formula	I	Res	Npiranensis_A_1	Npiranensis_A_2	Npiranensis_A_3	Npiranensis_B_1	Npiranensis_B_2	Npiranensis_B_3	Npiranensis_C_1	Npiranensis_C_2	Npiranensis_C_3	Nadriaticus_A_1	Nadriaticus_A_2	Nadriaticus_A_3	Nadriaticus_B_1	Nadriaticus_B_2	Nadriaticus_B_3	Nadriaticus_C_1	Nadriaticus_C_2	Nadriaticus_C_3	Nmaritimus_A_1	Nmaritimus_A_2	Nmaritimus_A_3	Nmaritimus_B_1	Nmaritimus_B_2	Nmaritimus_B_3	Nmaritimus_C_1	Nmaritimus_C_2	Nmaritimus_C_3	Medium_Blank_A_1	Medium_Blank_A_2	Medium_Blank_A_3	Medium_Blank_B_1	Medium_Blank_B_2	Medium_Blank_B_3	Medium_Blank_C_1	Medium_Blank_C_2	Medium_Blank_C_3	Medium_Blank_D_1	Medium_Blank_D_2	Medium_Blank_D_3	Medium_Blank_E_1	Medium_Blank_E_2	Medium_Blank_E_3
92.9281	no reference	27545988	1334546	0.619828	0.789225	0.844355	0.553984	0.555551	0.632965	0	0	0.952521	0.689448	0.927355	1.03993	1.579	1.8156	1.10918	1.40016	1.09821	0	1.02784	0.754858	0.735242	0.859946	1.26629	1.2893	0	0	0	2.40672	2.96135	2.12118	1.91142	3.02257	2.27331	1.41382	2.08896	1.34219	1.6182	1.74313	1.67963	1.35288	1.35286	1.74708
93.6007	no reference	33009296	1288247	2.65435	2.64968	2.47667	2.33059	2.04162	2.14033	0	0	0	0	2.58573	2.75648	2.52225	0	0	0	0	0	2.36323	2.11596	2.39632	0	2.78491	0	0	0.717191	0	0	0	0	0	0	0	0	0	0	0	0	0	0	0	0
93.6008	no reference	24105974	1324466	0.671975	0.770987	0	0	0.550186	0.75341	0	0	0	2.69844	0	1.02774	0.802082	2.39109	2.55465	0	0	0	0	0.78201	0.788005	3.05221	0.642147	2.9608	0	0	0	0	0	0	0	0	0	0	0	0	0	0	0	0	0	0
93.6009	no reference	12641672	1329832	0.769088	0	0.870759	0	0.618568	0.608089	0	0	0	0.853471	0	0	0	0.818638	0	0	0	0	0	0	0	0.772511	0.735417	0.951266	0	0	0	0	0	0	0	0	0	0	0	0	0	0	0	0	0	0
94.9251	no reference	46259736	1226213	2.28373	2.62015	2.62624	1.89193	2.07341	2.03561	2.10748	2.1744	2.60763	2.35926	3.05281	2.85715	4.14472	4.62119	3.60248	2.84584	2.50891	2.81114	2.62609	3.05216	2.68618	3.46839	3.52538	3.47289	1.27318	1.83205	1.85316	7.21638	8.29761	6.58026	6.79065	8.3908	6.59454	4.49182	5.98658	4.7781	4.87392	4.75964	4.73346	4.5883	4.58823	6.91636
95.5115	no reference	38779492	2264738	0	0	9.62933	0	1.03224	0	0	0	1.1187	0	0	1.2828	1.17122	1.19493	0	1.36513	1.48444	0	0	1.63719	0	0	0	0.69081	0	0.699441	0	0	0	0	0	0	0	0	0	0	0	0	0	0	0	0
95.5374	no reference	43797660	1305265	2.71378	3.00271	3.36087	1.73483	2.64346	3.90604	3.54128	3.46479	3.87217	2.57473	3.6845	4.28024	3.04068	2.44256	1.74969	3.91729	2.52398	3.30526	2.65456	3.50886	4.16463	2.04771	2.29459	2.68442	3.95246	2.64763	2.6813	4.49286	4.35881	3.39542	5.51769	3.95118	5.03262	4.06253	3.14649	3.45816	4.75017	5.49408	5.48915	11.9031	11.9028	9.97414
95.5376	no reference	16427195	1293028	1.00599	1.44928	1.28783	0	1.14049	1.63411	1.35796	1.68486	1.65568	0.92311	1.60007	2.05157	1.60715	1.3573	0.805466	1.71043	0	1.63972	1.01873	1.84695	1.97294	0.82578	1.01109	1.19849	1.82194	1.13465	1.06676	2.06904	1.9258	2.18709	2.24897	1.78189	2.49959	1.65934	1.323	1.73949	1.96199	1.93193	2.70999	4.41609	4.41602	4.15214
96.2011	no reference	43798136	1304639	2.35955	2.17109	2.54167	0.624544	0.599578	0.505185	0	0	0	0	2.05717	2.19299	0	0	0	0	0	0	1.45015	1.083	1.50831	0	0	0.63706	1.56436	1.48671	0	0	0	0	0	0	0	0	0	0	0	0	0	0	0	0
96.2012	no reference	43279896	1265614	0	0.975153	0.95061	0	0	0	0	0	0	1.89464	0	0	0	0	0	0	0	0	0	0	0	0	0	0	0	0	1.41688	0	0	0	0	0	0	1.07941	0	0	0	0	0	2.41216	2.41212	0
96.2013	no reference	14770664	1292868	0.652479	0	0.732837	0	0	0	0	0	0	0	0	0.698892	0	0	0	0	0	0	0	0	0	0	0	0	0.789662	0	0	1.23688	1.04433	1.01478	1.21561	1.25656	1.41896	0	1.20509	0.869937	2.02552	1.65875	1.91284	0	0	2.59319
96.9601	no reference	46944456	1240813	1.99706	0	0.631712	0	0	0	2.41317	2.49279	2.25287	1.46378	0.9622	1.00171	2.79163	2.70662	7.80651	4.20154	3.42727	3.89747	1.52114	1.05955	0.941252	3.90292	1.01094	0.791242	1.80304	0	0	1.78407	0	1.50134	1.11527	1.63794	1.15951	1.28038	0	1.35636	1.1602	0	0.810685	1.59116	1.59112	0
97.7253	no reference	15070063	1291427	2.38029	2.24557	2.34231	0.870089	0.953977	1.21549	1.06484	1.49807	1.33927	2.45486	2.50817	2.50062	1.11312	0.948997	0.788278	1.66153	1.56505	1.46392	2.67705	2.61108	2.51454	0.973252	0.896845	0.876031	1.03653	0.979841	1.09738	1.48165	1.62583	1.53044	1.99076	1.35474	1.64161	1.61384	1.57697	1.48394	1.82459	1.70234	1.75231	6.86797	6.86791	7.16579
97.7255	no reference	14909839	1249628	2.43926	2.53405	2.42947	1.12265	1.04291	1.14131	1.12954	1.47428	1.57467	3.00575	2.85371	2.74589	0.942511	1.22965	1.13706	1.98713	1.59926	2.01129	3.07456	2.76853	3.00954	0.987306	1.25648	0.913392	1.14789	0.981545	1.09311	1.63355	2.12573	1.65649	2.08701	1.8943	1.79729	1.41325	1.65834	1.25256	1.76886	1.37574	1.57681	6.30805	6.30784	6.96844
106.981	no reference	14199885	1166181	1.73098	1.9742	2.25948	1.48268	1.98091	1.58575	2.72829	3.60606	3.32159	2.47657	2.36628	2.87489	1.89987	2.39868	1.84104	3.6888	3.08125	4.33696	3.19856	2.60735	2.52635	1.53303	2.10829	1.69803	1.74929	1.81574	1.81732	3.63405	3.6622	3.04086	4.68136	4.54548	3.723	2.76796	3.25896	2.66637	3.44045	3.47043	4.06258	6.62829	6.62819	7.31619
107.989	no reference	15006469	1150238	1.95612	1.7751	1.70026	1.61944	1.83009	1.64287	2.99911	2.86207	2.9237	2.02565	2.46916	2.34662	1.94881	2.16642	1.59207	3.32417	2.74736	3.30186	2.26316	2.12516	2.06104	1.22802	1.62264	1.66826	1.9263	1.36184	1.73323	3.40529	3.44385	3.17778	3.40383	3.95709	3.16225	2.70022	3.27942	2.70793	3.24637	3.23102	3.09776	6.01337	6.01353	6.33282
108.022	no reference	19771488	1147526	1.47117	1.453	1.46957	1.18657	1.36548	1.08133	0	1.10353	1.3405	1.14233	2.23118	1.77243	3.10809	3.38234	2.45226	1.69301	1.64411	1.99026	1.49691	1.22045	1.1816	1.27545	1.63966	1.40578	0	1.15488	1.00419	2.23475	2.39589	2.35302	2.11095	2.78769	1.99551	1.17542	1.11248	1.17007	0	1.01939	1.27083	0	0	0
110.976	no reference	27883482	1113994	2.4565	2.94096	2.77452	1.52418	1.76961	1.69256	1.84244	2.03569	2.04905	0	0	0.726351	0.913187	0	0	1.41731	0	0	0	0.861085	0.695594	0	0	0	0.595882	0	0	0	0	0	0	0	0	0	0	0	0	0	0	0	0	0
113.061	C6H10O2	22075444	1097165	0	0	0	0	0	0	0	0	0	0	0	0	0	0.791855	0.64663	0	0	0	0	0	0	0	0	0	0	0	0	0	0	0	0	0	0	0	0	0	0	0	0	0	0	0
113.706	no reference	22834580	1089472	0	0	0	0	0	0	0	0	0	0	0	0	0	0	0	0	0	0	0	0	0	0	0	0	0	0	0	0	0	0	0	0	0	5.93668	6.0521	4.99391	7.17381	5.89152	6.66971	0	0	0
117.019	no reference	16813740	1143061	0	0	0	0	0.539044	0	0	0	0	0	0	0	0	0	0	0	0	0	0	0	0	0	0	0	0	0	0	0	0	0	0	0	0	0	0	0	0	0	0	0	0	0
118.942	no reference	21174240	1064173	0	0	0	0	0	0	0	0	0	0	0	0	0	0	1.57116	0	0	0	0	0	0	0.763861	0	0	0	0	0	0	0	0	0	0	0	0	0	0.664843	0	0	0	0	0	0
119.947	no reference	49212296	1012824	5.19663	7.87616	7.70416	9.21749	9.67721	8.82872	11.8684	14.7696	15.4848	5.73666	9.08913	9.33961	5.52103	5.49342	3.96562	10.138	9.13717	9.5976	9.94869	10.5258	9.92335	5.46882	7.32949	7.7667	7.20186	9.67074	10.477	0	0	0	0	0	0	0	0	0	0	0	0	0	0	0
120.997	no reference	13098809	1025575	2.03325	2.02037	1.99771	1.79291	1.99726	1.46816	3.25893	2.87901	3.17007	2.29227	2.90402	2.41602	2.23255	1.63299	1.87763	4.10858	3.16415	3.73408	2.95664	2.67645	2.4108	1.67396	1.94539	1.59922	1.70889	1.54024	1.72124	3.5567	4.10957	3.24561	4.17881	4.18257	3.18717	2.28251	3.4772	2.24241	3.24454	3.39906	3.06273	5.89073	5.89234	6.25057
121.03	C7H6O2	31821784	1030282	1.81997	1.62871	1.87432	1.44425	1.41168	1.27939	1.7693	1.95554	2.57734	2.45847	2.28013	2.41655	1.7808	2.51542	1.96584	6.32754	5.67044	5.28177	2.79696	3.07328	2.50163	1.76286	1.65131	1.72518	1.23738	1.88776	2.63674	3.5898	4.09396	3.7029	4.67086	4.17195	3.55825	6.81451	8.40959	6.31678	9.11048	7.95881	8.08373	1.57844	1.57836	1.65992
121.944	no reference	21998698	1011995	2.44954	3.68313	3.31506	3.74311	4.2541	4.17317	5.62862	6.58448	6.61814	2.73151	3.74253	4.02614	2.29393	2.66998	1.89147	3.96181	3.44025	3.70602	4.42225	4.60591	4.63593	2.25442	3.46261	3.29515	3.41182	4.66032	4.26988	0	0	0	0	0	0	0	0	0	0	0	0	0	0	0
125.097	C8H14O	12968540	1008910	0	0	0.667302	0.642348	0.641179	0.813893	1.03349	1.08582	1.21413	0.650377	0	0.883894	1.10403	1.34339	1.1916	2.60769	3.06736	2.2806	0	0.826815	0.839445	0.739683	0.647329	0.871946	1.07929	1.23556	1.53699	3.59542	3.77748	3.36408	3.95664	4.28098	3.42102	0.843755	1.22353	0.755855	0	0.839357	1.12394	1.47958	1.47956	1.54241
127.076	C7H12O2	16230896	1009618	0.892213	0.938885	0.963435	0	0.613441	0.526209	1.14739	1.1003	1.02636	0.712552	0	1.13773	1.06457	1.01215	0.653876	1.88817	1.84467	1.89676	1.32339	1.28468	0.874566	0.645025	0.727984	0	0	0.812848	0.760536	0	0	1.01456	1.09043	1.24226	1.10217	0	0	0	0	0	0	1.23473	1.23544	0
128.892	no reference	30503888	1027580	0.583928	0	0.746014	0	0	0	0	0	0	0	0	0	0	0	0	0	0	0	0	0.833933	0	0.833185	1.14033	0.706333	0	0	0	1.16556	1.40195	0	0	0	0	2.06253	2.46978	1.90967	0	0	0	0	0	0
128.892	no reference	24093648	1439207	0.707389	0	0	0	0	0	0	0	0	0	0	0	0	0	0	0	0	0	0	0	0	0.762489	0.84638	0.877444	0.599137	0	0.62579	1.14258	0	1.01684	0.990139	0	0	1.77903	1.97006	1.91518	0	0	0	0	0	0
128.892	no reference	21884880	1085706	0.643929	0.776122	0.650727	0	0	0	0	0	0	0	0	0	0	0	0	0	0	0	0	0	0	0.829344	0.93258	0.823279	0	0	0	1.06371	0	0.912239	0	0	0	1.70733	1.69877	1.38723	0	0	0	0	0	0
129.056	C6H10O3	14082809	991873	1.0269	1.60134	1.30833	1.22415	1.40585	1.30634	1.17903	1.6046	1.01706	0	0.907111	0.844076	0	1.44432	0.762388	1.81933	1.20136	0	2.28167	2.75451	2.58496	0.775708	1.22423	0.980833	0.996088	1.11814	1.51988	0	0	0	1.05607	1.04831	0	0	0	0	0	0	0	0	0	0
129.893	no reference	40735664	967673	1.17731	1.14845	0.862905	0	0	0	0	0	0	0	0	0	0	0.7798	0	0	0	0	0	0	0	1.00953	1.1433	1.042	0.788784	0	0	1.96363	1.84753	1.33343	0	0	0.8823	2.69626	3.1181	2.44215	0	1.31007	0	0	0	0
130.889	no reference	34612120	988231	0.949227	0.901096	0.728644	0	0	0	0	0	0	0	0	0.883745	0	0	0	0	0	0	0	0	0	0.925741	0.812877	0.838197	0.890726	0	0.610539	1.10711	1.20728	1.21059	0	0	0	2.19329	2.0511	1.61001	0	0	0	0	0	0
130.889	no reference	27534232	1372190	0.636159	0	0	0	0	0	0	0	0	0	0	0	0	0	0	0	0	0	0	0	0	1.01687	0.730894	0.956809	0	0	0	1.32581	1.32222	1.2745	0	0	0	1.91731	2.13757	1.67335	0	0	0	0	0	0
130.89	no reference	25731992	1109637	0.607143	0	0.742501	0	0	0	0	0	0	0	0	0	0	0	0	0	0	0	0	0	0	0.919117	0.891635	1.02999	0.596315	0	0	1.3078	1.08443	0.889849	0	0	0	1.75015	1.65785	1.55583	0	0	0	0	0	0
130.89	no reference	45915032	964452	1.16627	1.06651	1.30367	0	0	0	0	0	0	0	0	0	0	0	0	0	0	0	0	0	0	1.37213	0.936595	1.09972	0.723729	0.861215	0	1.82417	2.07257	1.65665	0	1.1905	0	3.39508	3.29913	2.94158	0	1.02398	0	0	0	0
130.925	no reference	88308992	923602	0	0.800154	0	0	0	0	0	0	0	0	1.39586	0	0	0	0	0	0	0	0	0	0	1.68196	2.49768	2.58877	0	0	0	5.67317	9.4162	9.13538	5.39023	8.11188	6.46241	2.82523	4.54391	3.73914	5.1961	4.66594	5.46497	0	0	0
131.89	no reference	43688836	916609	1.05777	0	1.34308	0	0	0	0	0	0	0	0	0	0	0	0	0	0	0	0	0	0	1.56461	1.2933	1.43585	0.99186	0	0	1.70262	1.66529	1.2467	0	1.05411	0	2.39426	3.40811	2.5282	0	0.83675	0.8075	0	0	0
132.574	no reference	14823611	1023560	0.629531	0	0.607952	0	0	0	0	0	0	0.822485	0	0	0	0	0	0	0	0	0	0	0	0	0	0	0	0	0	0	0	0	0	0	0	0	0	0	0	0	0	0	0	0
132.868	no reference	12621349	946447	1.82997	3.23344	1.55939	1.46682	1.07316	1.27573	1.28092	1.58428	1.15114	1.57437	3.42085	1.72924	3.23036	3.32346	1.41858	0	0	0	1.90702	1.52124	1.11549	1.33693	1.79654	1.68203	0	0	0.599289	1.72409	5.06423	2.30209	3.98109	4.81763	2.35921	0	1.07945	0	0	0	0	1.88261	1.88179	4.8876
132.886	no reference	12006263	948989	0	0	0	0	0	0	0	0	0	0	0	0	0	0	0	0	0	0	0	0	0	0	0	0	0	0	0	0	0	0	0	0	0	0.896412	0.916913	0.874919	0	0	0	1.18384	1.18358	0
132.886	no reference	116327288	931745	2.71293	2.56029	2.42181	0	0	0	0	0	0	0.974967	0.948353	0.792448	1.23925	1.64611	1.22713	0	0	1.69157	0.902109	0.790748	0.807659	3.25451	3.41945	3.24104	1.55796	1.6975	1.10593	4.4191	5.26761	4.55075	2.75679	2.27048	1.17156	8.05086	9.57491	6.88257	1.9009	1.71234	1.9969	2.1175	2.11565	2.09573
132.887	no reference	52609912	941616	1.24743	1.23681	1.25014	0	0	0	0	0	0	0	0	0	0	0.775784	0	0	0	0	0	0	0	1.5007	1.38638	1.34865	0.751053	0.87653	0.838122	2.1281	2.05787	1.87605	1.20915	1.10229	0	3.77161	4.30449	2.98205	1.08084	0	0	0	0	0
132.921	no reference	34575120	936636	1.26002	1.78605	1.45998	1.46921	1.08889	0.970961	0	0	0	1.12229	1.37976	1.52097	1.5816	0.994413	0.956021	0	0	0	1.67628	1.66569	1.47744	1.58153	2.01185	2.0733	0	0	0	5.55424	6.36834	5.2379	5.36041	6.43633	4.63748	3.33359	5.35274	3.40782	3.69866	4.22188	3.90742	2.81944	2.81988	4.03787
132.922	no reference	67918608	918377	0	0	0	0	0	0	0	0	0	0	0	0	0	0	0	0	0	0	0.957807	0	0	1.32892	2.09446	1.77416	0	0	0	4.29906	7.96006	7.25694	4.22973	6.70261	4.60849	2.33037	3.35892	3.07886	3.84483	3.55754	4.10276	0	0	0
133.887	no reference	16906096	941539	0.719112	0	0	0	0	0	0	0	0	0	0	0	0	0	0	0	0	0	0	0	0	0.593767	0	0	0	0	0	0	0	0.860489	0	0	0	1.10302	1.6037	0.957503	0	0	0	0	0	0
133.898	no reference	13610931	946330	1.40346	0.964238	0.764579	0.823811	0.72169	0.559333	0	0	0	1.09364	0.913791	0.860242	1.38019	1.25489	1.36339	0	0	0	1.36292	1.45469	1.23639	2.53898	3.29716	2.92903	0	0	0	0	0	0	0	0	0	0	0	0	0	0	0	0	0	0
134.883	no reference	12835695	922375	0.588493	0	0	0	0	0	0	0	0	0	0	0	0	0	0	0	0	0	0	0	0	0	0	0	0	0	0	0	0	0	0	0	0	0.985924	1.44626	0.965558	0	0	0	0	0	0
134.884	no reference	16738159	948063	0	0	0	0	0	0	0	0	0	0	0	0	0	0	0	0	0	0	0	0	0	0.782084	0	0	0	0	0	0	0	0.741897	0	0	0	1.30971	1.34853	0.899186	0	0	0	0	0	0
134.918	no reference	24423176	926358	0.932933	1.3995	0.89772	0.848398	0.775037	0.939111	0	0	0	0.959893	1.31424	1.17416	1.14661	1.09215	0	0	0	0	0	1.00693	0.703665	0.922501	1.21621	1.27306	0	0	0	4.25948	4.55556	2.98331	2.88121	3.93739	3.19122	2.94261	3.6176	2.41169	2.73219	2.48856	2.57129	1.81599	1.8167	2.66594
136.007	no reference	21825170	900722	0	0	0	1.89781	2.28577	1.80766	0	1.2932	0	0	0	0.730193	2.70793	2.75638	2.54609	2.82864	2.16561	2.73167	0	0.768401	0.682333	0.67106	0	0	1.27252	1.41359	1.7744	0	0	0	0	0	0	0	0	0	0	0	0	0	0	0
136.046	no reference	19296814	917310	0.79826	0.860157	0	0	0.550645	0	0	0	0	0.9639	1.12552	1.11463	0	0	0.926728	0	0	0	0	0	0.670988	0.580604	0.829611	1.16553	0	0	0	0	0	0	0	0	0	0	0	0	0	0	0	0	0	0
136.878	no reference	75422952	916510	1.69959	1.86961	2.3149	2.64173	2.59855	2.50326	2.81986	3.17553	3.42372	1.88708	2.51349	2.00111	1.80368	2.39911	1.80597	2.11847	2.31729	2.33426	2.58996	2.55828	2.61194	2.40973	2.89258	2.98394	2.30175	2.88848	3.09727	4.10475	5.0556	3.75792	3.50877	4.57391	3.35387	4.00912	4.93517	4.40451	4.13146	4.12467	4.18294	1.26421	1.26389	1.6719
137.024	C7H6O3	37770068	912292	1.44372	1.17148	1.37156	1.43824	1.80542	1.64768	1.79997	1.66749	2.41867	1.61769	1.85783	1.61853	2.11176	1.91874	1.89324	1.72438	1.21766	2.25806	1.63259	1.23611	1.2964	1.19722	1.61025	1.4123	1.63488	1.22936	1.37455	2.73759	3.52182	2.84552	2.7274	2.44034	2.74551	3.7608	3.52268	3.61658	3.77945	3.42944	3.38654	1.44867	1.44914	0
138.019	no reference	16924986	855740	1.19359	1.46353	0	1.08252	1.39247	1.48033	0	1.53104	1.41911	1.30269	1.67699	1.23355	0	0	0	0	1.97617	1.84916	1.24289	1.3009	1.20543	1.19533	0	0	0	1.11601	0	1.28999	2.09178	1.83896	1.74612	1.96286	1.79053	0.79278	0	0.6848	0	0	0	0	0	0
138.02	no reference	14746457	933968	0	0	1.34321	0	0	0	1.07504	0	0	0	0	0	3.23189	2.91842	1.96379	0	0	0	0	0	0	0	1.24152	1.36003	0	0	0.980072	0	0	0	0	0	0	0	0	0	0	0	0	0	0	0
138.02	no reference	18144090	1376911	1.04305	0.880613	1.17718	1.52866	1.28892	1.36074	1.04812	1.48318	1.3083	0.987945	1.19009	1.14591	2.44001	2.69595	1.69846	0	1.26078	1.46841	1.19955	1.22004	0.914132	1.12564	0.982052	1.30328	0.783135	1.11576	0.949782	1.42559	1.52868	1.69929	1.16608	1.83436	1.48659	0	0	0.674886	0.869515	0	0	0	0	0
138.02	no reference	13074746	1022427	0.77829	0.792629	1.19052	0.871624	1.21884	0.912968	0	1.22088	1.08138	1.0832	0	1.03738	1.94967	1.88346	1.43952	0	1.35935	0	0.869154	0.933028	0.810698	1.25801	1.10112	0.808329	0	1.08198	0.836731	1.10674	1.23737	1.08853	1.12752	1.30711	1.14035	0	0.953542	0.70277	0	0	0	0	0	0
138.875	no reference	73821472	893532	2.04828	2.16927	2.2366	2.54221	2.89517	2.69204	2.88587	3.67173	3.67033	1.93612	2.38257	2.38055	2.11044	2.19438	1.66598	2.09343	2.41799	2.12777	2.68779	2.64618	2.725	2.26334	2.76336	2.73054	2.04008	2.81851	2.88979	3.71201	4.17266	3.70774	3.65375	4.00267	3.05679	4.06926	4.52194	4.38965	3.52724	4.20038	3.78144	1.20693	1.20734	1.74497
138.956	no reference	25677088	891435	0	0	0	0	0	0	0	0	0	0	0	0	0	0	0	0	0	0	0	0	0	0.58424	0.694996	0.700524	0	0	0	1.26064	2.70112	2.47359	1.37734	2.04802	1.65338	1.16798	1.61076	1.44919	1.85668	1.54485	1.70513	0	0	0
139.023	no reference	13532507	916409	0	0	1.00886	0.719816	0.988893	0.819962	0	1.12248	0	0	0	0	1.51149	1.88149	1.3399	1.78236	0	0	0	0.757044	0.774165	0.924581	0.672547	1.0169	0	0.754644	0.974536	1.19261	0	0.836236	1.16237	0	0.892656	0.752581	0	0	0	0	0	0	0	0
139.979	no reference	23119264	860124	3.15611	3.75642	3.82261	2.93751	3.13081	2.7762	4.77873	5.01731	4.90572	3.63218	4.17428	4.25333	3.16842	3.50894	2.98054	5.5525	5.07287	5.69757	4.05069	4.71201	4.19522	2.77403	3.10916	3.19098	2.64275	2.888	2.65606	5.79398	6.40125	5.52383	6.531	7.21133	5.96638	4.6958	5.78584	4.51415	5.92952	5.33256	5.91444	10.1732	10.1652	11.4166
140.951	no reference	18831734	891924	0.62125	1.1318	1.07245	1.20334	1.01817	1.21155	0	0	0	0.703927	1.64324	1.20278	1.66716	1.26317	1.01282	0	0	0	1.4012	1.00458	1.08846	0.931116	1.06642	1.05518	0.719835	0	0	2.81474	3.82161	2.33519	2.03568	3.97528	2.43716	2.42211	3.17109	2.60549	2.3342	2.17164	2.29477	2.09617	2.09808	3.30362
141.046	no reference	26411582	856793	0.596261	0.885968	0	0	0	0	0	0	0	0	0	0	0	0	0	0	0	0	0	0	0	0	0	0	0	0	0	0	0	0	0	0	0	0	0	0	0	0	0	0	0	0
141.868	no reference	45267772	852372	2.31039	5.67193	6.32516	7.07191	7.88735	9.32386	7.83471	11.6619	12.3335	3.21889	8.74262	8.70451	4.5093	5.62351	2.37298	0	0	0	7.6027	9.23366	9.91154	2.76203	4.85725	5.43825	3.26888	5.48505	3.81093	0	0	0	0	0	0	0	0	0	0	0	0	0	0	0
143.087	no reference	55082744	904562	0	0	0	0	0	0	0	0	0	0	0	0	0	0	0	0	0	0	0	0	0	0	0	0	0	0	0.594422	0	0	0	0	0	0	0	0	0	0	0	0	0	0	0
143.108	C8H16O2	39755676	903628	0	0	0	0	0.630573	0.530668	0	1.00895	1.60094	0	0	0.956435	0.820404	0.904362	0	11.2554	12.3606	4.59983	0	0.774995	0.846693	0	0	0	0.612594	1.98138	3.11977	0.969259	0	1.08035	1.2437	1.64085	0	0	1.16247	0.660885	0	0	0	0	0	0
143.865	no reference	28494822	857483	1.41006	3.72143	4.37521	4.72214	5.7005	5.86912	4.71284	7.45464	7.9344	2.25678	5.53638	5.78342	3.38083	3.87136	1.435	0	0	0	5.5902	5.95088	6.54379	1.76276	3.30048	3.51799	2.26207	3.32027	2.84408	0	0	0	0	0	0	0	0	0	0	0	0	0	0	0
144.046	C9H7NO	40685552	883554	0.642808	0	0	0	0.60347	0.51173	0	0	0	0	0	0	0	0	0	0	0	0	0	0	0	0	0	0	0	0	0	0	0	0	0	0	0	0	0	0	0	0	0	0	0	0
144.87	no reference	29154956	768090	0.999613	0.930478	0.822138	0.905836	1.02532	0.735633	0	0	0	0.985014	1.56378	1.20632	0	0	1.13993	0	0	0	1.77768	1.22844	0.962979	1.18787	1.5259	1.30006	0	0	0	4.18332	4.74023	3.96446	4.04026	4.68535	3.46297	2.15629	2.33607	1.96761	2.58761	2.33318	2.45433	2.79459	2.79358	3.79912
144.87	no reference	27917964	1432863	1.09802	1.16138	1.00311	0.708576	1.20906	0.803179	0	0	0	0.996759	0	1.12365	1.17255	0.88851	0	0	0	0	0.867621	1.17375	1.11931	1.11995	1.52292	1.49386	0	0	0	3.89372	4.77392	3.79672	4.02093	4.14925	3.44067	1.72323	2.57836	2.05711	2.66787	2.77393	2.63369	2.32299	2.32198	2.54713
144.962	no reference	29353472	823161	0	0	0	2.50149	2.75533	2.82965	1.38532	2.15835	1.77346	0	0	0	3.27269	3.63279	2.90915	1.71891	1.44888	1.49762	0	0	0	1.85452	1.88013	2.01564	1.71591	2.53789	2.46917	8.94294	8.5178	8.57558	9.22255	10.9204	9.1327	5.00797	5.26969	5.14713	4.6642	4.22586	4.82395	0	0	0
145.041	C8H6N2O	37633364	855583	4.2701	6.13568	6.28912	3.70146	3.94446	3.68069	2.05712	2.96969	3.2021	0.761251	1.23662	1.04511	1.43385	0.90149	0.812493	0	1.18109	0	0	0	0	0	0	0	0	0	0.778356	0	0	0	0	0	0	0	0	0	0	0	0	0	0	0
146.867	no reference	30265174	701467	0	0	1.3758	0	1.20305	0	0	0	0	0	1.58872	1.42391	1.17162	0	0	0	0	0	1.35592	1.22039	1.36717	1.33532	0	1.44164	0	0	0	4.34321	4.95151	3.77123	4.61334	5.0813	3.26264	0	2.97007	0	0	2.87573	2.65154	0	0	3.83094
146.867	no reference	28811094	1352247	0.795091	1.48049	0.873495	1.0791	1.0566	0.726456	1.07644	0	0	0.849092	1.16595	1.17392	0.953573	0	0	0	0	0	1.08713	1.00902	1.14263	1.14628	1.3992	1.3703	0	0.63827	0	4.60354	5.05176	3.59165	3.40253	4.06707	3.42417	2.20221	2.6087	1.94206	2.8564	2.60944	2.5385	2.4399	2.43986	3.25486
146.959	no reference	19210330	869216	0	0	0	2.06233	2.21024	2.12271	0.974432	0	1.32416	0	0	0	2.24924	2.88477	2.27975	0	1.43898	0	0	0	0	1.13181	1.65445	1.8227	1.42836	1.67752	1.73237	5.77695	6.28151	5.84889	7.03456	6.98379	5.92196	3.40385	4.32258	3.40555	2.99523	3.19792	3.26528	0	0	0
146.966	no reference	23404560	684136	0	1.90037	2.28851	0	4.12421	0	6.27446	8.67379	8.64403	0	3.13466	0	0.915108	0	0	3.84321	3.5588	0	0	3.8685	3.75312	1.1965	1.98908	0	3.57644	4.4992	4.2635	0	0	0	0	0	0	0	0	0	0	0	0	0	0	0
146.966	no reference	241332240	805343	11.8315	20.7942	20.1718	34.6701	35.8264	38.0615	61.3125	83.6343	89.1315	16.0507	28.9598	29.3084	8.10498	9.2923	4.67056	40.3925	36.1429	29.5318	34.7017	35.655	35.4675	9.98378	15.8855	17.422	29.1881	40.9382	43.5061	0	0	0	0	0	0	0	0	0	0	0	0	0	0	0
146.966	no reference	21254160	1304378	1.45833	1.82622	1.92541	3.44371	3.56941	3.93131	5.66063	7.44357	7.84982	1.34225	2.68809	2.70004	0	0.954247	0	3.25457	2.74497	2.33745	3.28894	3.20779	3.41887	1.01313	1.68273	1.47347	2.99722	3.88155	4.08796	0	0	0	0	0	0	0	0	0	0	0	0	0	0	0
146.966	no reference	14583823	875024	0.865116	1.39142	1.41814	2.66315	2.59299	2.78372	3.87193	5.36716	5.38626	1.06288	1.93758	2.01094	0	0	0	2.87604	2.37294	1.95024	2.31956	2.27111	2.45052	0.838009	0.993505	1.39742	2.132	2.83017	2.70034	0	0	0	0	0	0	0	0	0	0	0	0	0	0	0
148.864	no reference	120832080	812807	2.57038	3.51026	3.6151	2.69019	2.9922	2.61104	1.79852	2.0346	1.91056	2.82506	3.51721	3.42589	3.35482	3.3187	2.22695	0	0	0	3.69507	3.69341	3.36716	4.02627	4.5166	5.1494	1.26336	1.67363	1.41976	14.1319	15.659	12.9187	14.3511	15.1926	11.8033	6.69649	7.98641	6.85751	8.30879	9.222	8.67167	8.53732	8.53427	10.3159
148.988	no reference	48178460	813290	6.64927	5.68458	6.31671	5.81317	5.52141	5.01927	5.36576	5.02488	4.53089	6.80021	6.20705	5.82269	8.01773	7.59367	8.38306	0	1.11719	3.18486	5.16565	4.61312	4.88067	4.88665	4.86885	5.50002	6.56937	3.50307	3.38755	0	1.43989	0	0	1.5864	0	0	1.6818	0	0	1.46921	1.30646	0	0	0
149.061	C9H10O2	24279056	836461	2.45325	2.2445	2.28884	2.02039	2.58497	2.45687	2.33264	3.3149	3.30365	2.58881	2.55207	2.96289	2.84719	2.88359	2.78888	9.00764	10.5386	8.62394	2.80002	2.64211	2.33561	2.08577	2.46518	2.76638	2.32407	3.63258	4.84982	1.75222	1.64379	1.41417	1.63183	1.51309	1.49979	1.1875	1.12759	0.908152	0	0.876484	0.998467	0	0	0
150.886	no reference	17451382	1000582	1.0455	1.37375	1.30489	1.26544	1.03731	0.882562	0.903039	0	0	1.0046	1.43363	1.28985	1.87533	2.23274	1.35603	0	0	0	1.28771	1.05082	1.34772	1.69173	1.77193	1.59952	0.616276	0.734222	0.79556	3.69183	3.78116	3.51047	3.27149	3.54892	3.30266	2.94195	2.78402	2.72933	2.68033	2.40932	2.39973	2.6884	2.68641	3.00032
150.886	no reference	17676994	633356	0	0	1.93103	0	0	1.56097	0	0	0	0	0	0	0	0	0	0	1.65004	1.8897	0	0	0	0	0	0	0	0	0	0	0	5.38204	0	0	0	0	0	4.05842	4.26177	0	3.88763	0	0	0
150.886	no reference	40957896	787155	3.47728	3.65188	0	3.17914	3.09875	3.06163	2.33097	2.41798	0	3.12876	3.56572	0	5.72619	0	5.07634	1.77116	0	0	3.68388	0	3.18906	4.7843	5.10111	0	2.12966	1.87219	2.01551	9.30862	10.0975	0	0	0	7.51321	6.66983	7.38413	0	5.56949	6.42867	5.0961	0	0	0
150.887	no reference	39944568	1397424	2.24958	3.03366	2.61107	2.15676	2.3921	2.31625	1.6055	1.95265	1.39918	2.17558	2.63455	2.67977	4.02586	4.3343	3.36801	1.69173	1.81227	1.66406	2.48058	2.55838	2.5615	3.27732	3.65245	4.03747	1.23851	1.3626	1.61005	7.29268	8.99637	7.46032	7.16284	7.26448	6.90979	5.69788	6.31769	5.76812	4.97045	5.37462	5.05028	4.92524	4.92711	6.58599
150.888	no reference	97585040	1027137	0	0	0	0	0	0	0	0	0	0	0	0	0	0	0	0	0	0	0	0	0	0	0	0	0	0	0	1.18541	0	0	0	0	0	0	0.885139	0.82369	0	0	0	0	0	0
152.035	C7H7NO3	36766620	840545	0.62328	0	1.01012	2.44517	2.53141	2.21991	1.46808	1.24281	1.71694	0.872203	1.62263	1.38808	5.04794	5.25208	3.54288	2.34864	2.51731	1.96769	0.965063	1.43637	0.883088	1.4876	2.13836	1.8268	1.99095	2.4125	2.78045	10.9555	12.1783	11.1942	11.4779	12.7132	10.6578	4.81467	5.63034	5.50104	4.3249	4.87023	4.51258	0	0	0
152.872	no reference	14888165	861339	2.06406	1.17416	1.24842	1.26422	1.19183	0.667408	0.960953	1.01772	2.01805	1.85252	2.05353	1.66142	1.96415	2.36799	1.84031	0	0	0	2.01323	2.03539	1.81919	2.36449	3.25615	3.34048	0	0	0	0	0	0	0	0	0	0	0	0	0	0	0	0	0	0
152.883	no reference	20011674	661878	0	0	1.05403	0	1.12107	0	1.16033	0	0	0	0	1.89834	0	0	0	0	0	1.65792	0	1.68889	1.58546	0	0	0	0	0	0	0	0	5.21474	0	0	4.96361	3.89839	3.9259	3.6592	0	0	3.25955	0	0	0
152.884	no reference	45666600	847714	3.2889	3.81338	3.54994	2.86056	2.82391	3.08702	2.43561	2.62638	2.48021	3.05338	3.84579	3.40505	6.10495	6.00782	4.84918	2.04187	1.87478	2.34259	3.39942	3.44545	3.08782	4.77905	5.03274	4.68593	1.80511	2.13565	2.01227	9.59911	10.9884	8.62148	9.08128	10.3892	8.70297	6.68768	7.39868	6.16921	6.35927	6.54823	5.62856	6.15286	6.14984	8.17407
152.884	no reference	40616656	1363754	1.82215	2.62163	2.28062	1.96637	2.10513	2.10247	1.61027	1.70051	1.48518	1.93345	2.45115	2.2271	3.58788	3.96481	3.10171	0	1.15506	1.78256	2.44611	2.14025	2.20968	3.22397	3.57019	3.63135	1.23661	1.46181	1.45179	7.15027	7.3218	6.86682	7.15654	7.25756	6.92011	5.38293	5.86387	5.83322	4.96055	5.30808	4.93525	4.83197	4.828	5.27547
152.886	no reference	40575272	867823	0	0.848522	0	0	0	0	0	0	0	0	0	0	0	0	0	0	0	0	0	0	0	0.788036	1.58883	1.48681	0	0	0	2.96872	5.89032	5.71077	3.15809	5.15739	3.79341	2.35222	3.84267	3.55234	3.45936	3.41558	3.82053	0	0	0
152.939	no reference	16167421	822093	0	0	0	0	0	0	0	0	0	0	0	0	0	0	0	0	2.01424	0	0	0	0	0	0	0	0	0	0	0	0	0	0	0	0	0	0	0	0	0	0	0	0	0
153.007	no reference	22260426	850790	0.862139	0.895936	0.762579	2.04276	2.21452	1.83398	1.6126	1.26161	1.38638	1.14552	0	0	2.58133	3.06261	2.67953	2.39367	2.22915	1.74512	0	0	0.933747	2.25138	1.97817	1.67889	1.62048	1.84344	1.69554	6.48181	6.35133	6.44656	7.12515	8.11038	6.92585	3.1919	4.26854	3.26951	3.19101	2.96634	2.77816	0	0	0
153.092	C9H14O2	20588878	852428	0.586591	0	0.909361	0.727206	0.572342	0.536546	1.1402	0	1.08724	0.760039	0	0.781502	0.961302	1.23146	1.01716	2.25553	1.62	1.69902	1.17583	1.28651	0	0.963894	0	0.637751	0.751279	0	1.09964	1.5637	1.9211	1.48486	1.96582	1.78842	1.78468	5.52484	5.93522	4.99326	5.68357	5.84762	6.06084	1.27037	1.2684	0
154.015	C6H5NO4	21711148	863419	2.05887	2.2499	1.97175	1.68595	2.286	1.85997	2.26164	2.8179	2.86984	1.66983	1.99064	1.87646	1.71242	1.87851	1.47529	2.06101	0	2.0955	2.25623	2.34674	2.13374	3.07841	2.89851	2.94375	1.50946	1.6053	2.1676	0	0	0	0	0	0	0	0	0	0	0	0	0	0	0
154.064	no reference	14049169	880457	0	0	0	0.806209	0.780838	0.731689	0	1.03114	1.07342	0	0	0	0.978253	0	1.00838	2.51869	2.12813	0	0	0	0	0.792439	0.79499	0.677092	0	0.775009	1.13094	1.91959	1.40811	1.89724	1.90651	1.59178	1.53608	1.10376	1.00931	0.985532	1.71372	0.847893	1.08459	1.75132	1.75105	1.7745
154.906	no reference	22948542	737422	0	0	0	0	0	0	0	0	0	0	0	0	0	0	0	0	0	0	0	0	0	0.673807	0	0	0	0	0	0	0	0	0	0	0	0	0	0	0	0	0	0	0	0
154.919	no reference	12321472	827237	0.641979	0	0	0	0	0	0.89767	1.02461	0	0	0	0	0.936405	0.904295	2.86098	0	0	0	0	0	0	1.76096	0	0	1.28136	0	0	0	0	0	0	0	0	0.961315	0	1.17217	0	0	0	0	0	0
154.947	no reference	31389448	941499	0	0	0	0	0	0	0	0	0	0	0	0	0	0	0.668765	0	1.16971	1.33345	0	0	0.767233	0	0	0	0.653144	0	0	0	0	1.00641	0	0	0	0	0	0	0	0	0	1.26472	1.26568	0
154.947	no reference	290848512	819064	2.44446	2.11248	2.18031	2.13501	2.17285	2.05448	2.43933	3.4303	3.05789	2.46367	2.90749	2.43048	3.55108	4.01336	3.89185	6.60183	7.76463	5.40281	2.62951	2.34681	2.36294	2.02215	2.04029	1.5478	2.18997	2.65635	2.69094	4.38087	3.55633	4.08159	4.24626	4.12254	4.67097	3.16918	3.34925	4.08951	2.92782	3.063	3.03783	4.54357	4.54448	5.4601
155.911	no reference	31389866	1188405	0.821505	0.916774	0.984793	0	0	0	0	0	0	0	0	0	0	0	0	0	0	0	0	0	0	0.822271	1.19894	1.07112	0.89195	0	0	0	0	0	0	0	0	0	0	0	0	0	0	0	0	0
155.911	no reference	197180192	855375	4.58309	5.84638	5.52935	0	0.587041	0	2.00891	1.98532	1.85929	1.18169	1.86006	1.90471	1.76313	1.90048	1.15667	0	0	1.48481	2.1953	1.98423	2.24301	4.7427	6.46172	6.64868	4.55404	4.21305	4.03259	0	0	0	0	0	0	0	0	0	0	0	0	0	0	0
155.911	no reference	20724510	1358149	0.661423	0	0	0	0	0	0	0	0	0	0	0	0	0	0	0	0	0	0	0	0	0	0.851655	0.708562	0	0	0.59311	0	0	0	0	0	0	0	0	0	0	0	0	0	0	0
156.912	no reference	23360574	800584	0.711825	0	0.927904	0	0	0	0	0	0	0	0	0	0	0	0	0	0	0	0	0	0	0	0.780092	1.01225	0	0	0.657454	0	0	0	0	0	0	0	0	0	0	0	0	0	0	0
156.922	no reference	49837608	819253	0.779938	0	0	0	0	0	0	0	0	0	0	0	0	0	0	0	0	0	0	0	0.753522	1.14742	2.25746	2.24133	0	0	0	2.72036	5.61541	4.59492	2.13166	4.62656	3.02303	2.46825	4.4065	3.3568	3.24363	3.13642	4.27961	0	0	0
156.956	no reference	24516146	845786	0.654331	1.11331	0.777888	0.857825	0.992261	0.859661	0	0	0	0.707684	1.15248	1.42976	0	0.950815	0	0	0	0	1.5233	1.20507	1.45626	0.835809	1.01556	0.864059	0	0	0	3.05123	3.53475	1.721	2.44615	4.00554	2.03379	1.89554	2.56185	1.8538	2.11971	2.15042	1.82575	1.74094	1.73994	3.36511
156.97	no reference	27775646	835200	3.90656	2.98069	3.4317	3.1143	2.90185	2.61816	3.13074	3.10693	3.17343	3.75591	2.90077	3.27696	4.77215	4.05181	4.88916	1.89577	1.22883	2.5182	3.08515	3.10653	2.97227	3.4776	3.18892	3.11785	3.66346	2.1285	1.95337	0	0	1.11118	0	0	0	0	1.14071	0.719078	1.12406	0.997419	1.47699	0	0	0
157.051	C7H10O4	38092808	841684	0	0	0	0	0.603958	0	0	0	0	1.01368	0	0.802904	1.05526	0.916883	0.876754	0	0	1.25467	0	0	0	0.587378	0	0	0.712936	0	0	0	0	0	0	0	0	0	0	0	0	0	0	0	0	0
157.123	no reference	13551306	1008680	0	0	0	0	0	0	0	0	0	0	0	0	0	0	0	5.06939	5.88207	2.03466	0	0	0	0	0	0	0	1.15428	1.73396	0	0	0	0	0	0	0	0	0	0	0	0	0	0	0
157.123	C9H18O2	87496392	835541	0	0	0	0.828595	1.09436	1.11614	2.41385	3.15821	3.30393	0	1.3345	0	1.22796	1.46245	1.34883	33.1068	37.9786	13.5813	1.02521	0.898838	0.684628	0.680178	0.604172	0.675211	1.44956	6.05228	11.0557	1.64321	1.71974	1.04182	1.58446	2.1794	1.19367	1.01635	1.07731	0.722946	0.950484	0	0.892357	0	0	0
157.908	no reference	21293822	1204802	0	0	0.679809	0	0	0	0	0	0	0	0	0	0	0	0	0	0	0	0	0	0	0.65173	0.601	0.632644	0	0	0	0	0	0	0	0	0	0	0	0	0	0	0	0	0	0
157.908	no reference	137854320	837608	2.9113	4.38417	4.19813	0	0	0	1.79795	1.41528	1.48792	0	1.26047	1.12888	0.815627	1.26031	0.850591	0	0	0	1.08107	1.14115	1.34483	3.14322	4.1822	4.59985	2.89032	2.64634	2.87073	0	0	0	0	0	0	0	0	0	0	0	0	0	0	0
157.909	no reference	27196158	773539	0	0	0.80046	0	0	0	0	0	0	0	0	0	0	0	0	0	0	0	0	0	0	0.760835	1.05594	0.792842	0	0	0	0	0	0	0	0	0	0	0	0	0	0	0	0	0	0
157.978	no reference	13741019	872325	1.2636	0.972028	1.0677	1.46779	1.07544	0.932173	1.78298	1.58288	1.89562	1.26766	1.11322	1.01419	0.921379	1.02297	1.38927	0	0	1.37879	1.5324	1.24016	1.12711	2.09626	2.0003	1.95237	1.38591	0.995846	0.975934	0	0	0	0	0	0	0	0	0	0	0	0	0	0	0
158.847	no reference	21555218	827626	1.5206	3.73996	2.72548	2.52698	2.43882	2.68198	1.35328	1.91817	1.9394	2.22988	3.95272	3.13672	2.91073	2.29124	2.08706	0	0	0	4.04252	3.47806	2.91924	2.38712	3.84491	3.45159	1.0359	1.04355	0	3.4123	5.21461	2.466	3.30242	5.38362	2.32961	2.76755	4.04641	2.70701	3.65548	4.01983	3.81135	2.00084	2.00227	3.09937
158.919	no reference	32900770	827276	0	0	0	0	0	0	0	0	0	0	0	0	0	0	0	0	0	0	0	0	0	1.07586	1.42537	1.48236	0	0	0	1.92868	3.63111	2.81207	1.65291	3.3007	1.89219	1.48023	3.32333	2.86785	1.88093	1.78727	2.92934	0	0	0
158.951	no reference	12155120	849049	0	0	0	0.941391	0.862567	0.891002	1.18388	1.7546	0.970571	0	0	0	0.890983	1.01784	0	0	0	0	0	0	0	0	0	0	1.0035	1.41765	0.829625	0	0	0	1.25287	0	0	0.781933	0	0	0	0	0	2.74598	2.74935	3.27497
159.905	no reference	21694464	768081	0.700823	0.874596	0.720456	0	0	0	0	0	0	0	0	0	0	0	0	0	0	0	0	0	0	0.59838	0.713269	0.833081	0	0	0	0	0	0	0	0	0	0	0	0	0	0	0	0	0	0
160.841	no reference	14378393	896226	1.21717	2.90903	1.91223	2.09197	1.99287	2.00381	1.09866	1.45028	1.10326	1.67172	3.30401	2.42436	1.56639	1.46232	1.11238	0	0	0	3.30903	2.76946	2.2409	1.71438	2.9208	2.82543	0.94206	0	0	3.04115	4.31996	2.41381	2.85167	4.06574	2.24283	2.21817	3.41758	2.41334	3.39271	4.07628	3.28975	1.56798	1.56795	3.1267
160.842	no reference	22495436	608327	0	0	0	0	2.6236	0	0	0	1.381	0	0	0	0	2.72434	0	0	0	0	0	0	0	0	0	3.8382	0	0.86581	0	3.63685	5.89032	3.21632	0	0	3.3885	0	4.86664	3.58847	0	0	4.6839	0	0	2.69978
160.842	no reference	43322776	1120488	3.92497	9.20542	6.0352	5.97666	5.40842	6.21915	4.1637	5.04365	3.66062	5.12057	10.8367	7.41939	6.10027	5.52368	5.02162	0	0	0	9.33185	7.73005	7.22968	5.70228	9.17582	8.51374	2.29985	1.28562	0.977711	7.26809	12.2909	5.78751	8.50226	12.2019	6.04272	6.26863	9.32192	5.93077	9.82956	9.71109	8.14925	5.02569	5.02366	8.01545
160.842	no reference	30706242	1330061	2.88193	5.90329	3.9502	3.77484	3.91696	4.26861	2.83832	3.1038	2.16221	2.97848	6.0261	5.03823	3.68937	3.93382	3.0023	0	0	0	5.68243	5.44416	4.77956	3.62706	6.0245	6.15368	1.47303	0.755078	0.735152	5.07885	8.37281	4.99436	5.7126	8.72346	4.52238	4.27001	6.89505	4.88755	6.44167	7.43633	6.63723	3.64737	3.64537	4.67525
160.842	no reference	15958425	858457	1.80549	0	0	0	0	0	0	0	0	0	0	0	0	0	0	0	0	0	0	0	0	0	0	0	0	0	0	0	0	0	0	0	0	0	0	0	0	0	0	0	0	0
160.843	no reference	15528345	700138	0	3.33266	2.51993	2.62858	1.97311	2.1755	1.40615	1.78467	1.09362	1.97125	3.47383	2.60715	2.08445	2.06485	1.73954	0	0	0	3.61903	2.91398	2.65854	2.32326	3.43924	3.08115	0.952407	0	0	2.65552	4.276	2.29129	3.233	4.66023	2.43685	2.15241	3.38371	2.61576	3.73021	3.25867	2.83186	2.29047	2.28946	2.66044
160.843	no reference	12366101	1352752	0	1.07998	0.703942	0	0.794087	0.526989	0	0	0	0.735235	0	1.10119	0.904363	0	0	0	0	0	1.03132	0	0.806473	0.648273	1.03755	0.926494	0	0	0	1.26455	1.47056	0	0	1.09861	0.838779	0	1.03034	0	1.18428	0	1.03694	0	0	1.56583
160.843	no reference	89190680	1220681	0	0.757994	0.621051	0	0	0.575921	0	0	0	0	0	0.767614	0	0	0	0	0	0	0	0	0	0	0	0.74131	0	0	0	0	1.19856	0	0	1.07682	0.791467	0.760691	0.937743	0	0.903385	0	0.831509	0	0	0
160.844	no reference	24045772	847586	1.81241	3.72401	2.45306	2.78947	2.36754	2.67874	1.65489	1.55761	1.56504	1.85937	4.46404	3.51873	2.62469	2.5313	2.06223	0	0	0	4.25175	3.9677	3.1558	2.65625	4.17746	3.96318	0.87399	0.691602	0	2.98713	5.46137	2.82379	3.92195	6.00756	3.16867	2.25936	4.76937	2.82258	4.3271	4.05476	4.25043	1.78309	1.78453	3.01102
161.02	no reference	17525352	802179	3.72793	3.2765	2.64912	2.87566	2.54792	2.08418	4.08312	3.96442	4.13868	4.25376	4.59999	3.03109	1.1803	0.975954	0.988974	1.8733	1.75006	1.97531	2.94679	2.39871	1.43684	2.60861	1.6148	1.14845	1.71167	1.626	1.38962	0	0	0	0	0	0	0	0	0	0	0	0	0	0	0
162.492	no reference	16115431	890374	1.15623	1.0713	1.25026	2.14606	2.11543	1.9917	2.50467	2.48091	2.89574	1.0872	1.72104	1.31271	1.93916	1.6761	2.22279	2.50557	2.20832	2.63426	1.84288	2.10081	1.81758	2.26984	2.35438	2.16709	1.72925	1.64721	1.67691	3.04211	2.64793	2.83706	3.5948	2.95618	3.20675	2.62209	2.47312	2.58177	2.8648	2.29646	2.39645	4.8595	4.86332	5.76662
162.492	no reference	12667335	577119	0	0	0	0	0	0	0	0	0	0	0	0	0	0	0	0	0	0	0	0	0	0	0	0	0	0	0	0	0	0	0	0	0	3.33685	3.12955	3.08713	0	0	3.0982	0	0	0
162.492	no reference	35421928	987952	3.47468	3.69004	3.86694	6.0169	6.35555	5.95268	8.07015	8.57918	7.18258	3.04164	3.79764	3.13106	7.64859	6.83523	6.17226	8.98063	6.78954	8.63284	6.64299	5.92747	5.87559	6.37575	6.63783	6.63539	4.97195	4.48946	4.12898	7.21878	7.19793	6.71552	9.398	8.39106	7.52245	6.49007	6.8131	5.37021	6.43613	5.72004	4.89388	13.4964	13.5039	14.7431
162.493	no reference	29945576	1283500	2.63586	2.5343	2.72578	4.16073	4.88385	4.00046	4.78878	5.73428	5.16756	2.20849	2.05127	2.33373	4.50394	4.30741	4.44546	4.81226	4.45159	5.44008	3.76045	3.87232	3.71726	4.5321	4.69306	4.62824	3.26745	2.87816	2.946	5.5082	5.2241	5.50584	6.89182	6.11573	5.93457	4.84138	4.88342	4.73458	4.77658	4.60072	4.52492	9.52883	9.53648	10.6325
162.493	no reference	15757032	759791	1.41449	1.26915	1.36366	2.29143	2.38811	2.2351	2.95479	3.47005	2.56066	1.2257	1.36047	1.38261	2.61563	2.36407	2.82848	3.33699	2.65968	3.34721	2.20064	2.33217	2.08013	2.49974	2.70067	2.65739	1.85788	1.67301	1.83385	3.12238	3.24739	2.91127	3.61755	3.14019	3.08776	2.58752	2.30234	2.40744	2.25303	2.57802	2.18032	5.04469	5.04631	5.07134
162.838	no reference	13918202	890952	1.4812	3.13331	2.19032	2.22343	1.83895	2.48569	1.24603	2.06347	0	1.65073	3.21403	2.61517	2.02017	1.54228	1.6658	0	0	0	3.11577	3.02687	2.56964	1.86641	3.11297	2.93496	1.04808	0	0	2.36092	4.50183	2.2226	3.31097	3.89706	2.40043	2.35456	3.7637	2.55454	3.94541	4.2383	3.5917	2.2976	2.29659	2.64141
162.839	no reference	22477992	586467	0	0	2.76141	0	0	2.82738	0	0	0	0	0	3.51307	0	2.666	0	0	0	0	0	0	3.5366	0	3.9643	4.57267	0	0	0	0	0	3.15948	4.41616	0	3.07712	3.34275	4.76817	3.66771	0	0	5.03499	2.47281	2.47448	3.91425
162.839	no reference	41635832	1086424	4.18184	9.367	6.35881	6.14296	5.73203	6.02864	3.75448	4.59541	3.2963	4.93827	9.50682	7.34263	6.01717	5.52389	4.84131	0	0	0	8.72196	7.56681	6.96258	5.54213	8.71361	8.3448	2.42969	1.3959	1.08712	6.99675	11.877	5.13175	7.9259	12.0536	5.65424	5.89244	9.44322	5.64124	9.25654	9.61688	7.79738	4.26871	4.26962	7.15374
162.839	no reference	30609402	1383697	3.06628	5.84143	4.07853	4.24287	3.92431	4.8357	2.88421	3.38761	2.15945	3.21222	5.94341	4.57422	3.59552	4.3239	3.08188	0	0	0	6.20521	5.38427	5.14504	3.82851	6.06039	6.2531	1.552	0.982601	0.619892	4.93805	8.2153	4.75762	6.24438	7.94879	4.9202	4.75363	7.34781	5.00892	7.06101	7.37268	6.70738	2.97216	2.97406	4.6709
162.84	no reference	14752935	687051	1.81305	3.22471	2.15994	2.29027	2.27112	2.43107	1.51103	1.84362	1.54526	1.70206	0	2.65967	1.84958	1.99607	1.43717	0	0	0	3.04515	2.86882	2.63701	1.90203	3.38732	3.18494	1.12762	0.664838	0	2.84633	4.18135	2.04957	2.83462	4.54021	2.20807	2.5617	3.66534	2.2414	3.71468	3.72586	3.3192	1.84887	1.85055	3.15172
162.84	no reference	12137388	1476948	0	1.37797	0.785994	0.697628	0	0	0	0	0	0	1.40391	0.938437	0	0.775517	0	0	0	0	1.09121	0.749983	1.121	0.741512	0.803555	0.930798	0	0	0	0	1.65284	0.892576	0	1.16082	0	0	0	1.04891	0.989243	0	1.17024	0	0	0
162.84	no reference	94606256	1314665	0	0	0	0	0.579066	0	0	0	0	0	0	0	0	0	0	0	0	0	0	0	0.785366	0.586539	0.686472	0	0	0	0	0	0	0	0	0	0	0	0	0	0.938009	0	0	0	0	0
162.842	no reference	51948712	800107	1.7181	4.51313	1.89054	1.57487	1.43778	2.2887	0.884453	0	0.940524	1.31725	2.55472	2.20959	0.902906	0	0	0	0	0	1.60583	1.10768	1.4856	2.06101	2.12421	1.77469	0.777419	0	0.87068	4.4909	10.5458	2.20951	9.35778	7.08271	10.1847	3.16718	4.8287	1.37664	9.52454	3.41374	2.50923	3.82533	3.82187	10.2555
162.893	no reference	17340840	808308	0	0	0	0	0	0	0	0	1.65494	0	0	0	0	0	0	6.06678	5.4135	5.03821	0	0	0	0	0	0	0	0	0	0	0	0	0	0	0	0	0	0	0	0	0	0	0	0
162.949	no reference	22459142	798708	0.82668	0	0	0	0	0	1.71649	1.50384	1.77881	0.858185	0	0	1.69345	0.900923	2.63959	2.59296	2.59464	2.52895	0.898268	0	0	1.33113	0	0	0.852481	0	0.612509	0	0	0	0	0	0	0	0	0.704742	0	0	0	0	0	0
162.994	no reference	38776768	769296	3.87314	4.18479	4.12227	7.36705	7.69791	6.55594	8.04025	9.19917	8.61677	3.35236	3.3999	3.42274	7.72122	7.58718	7.76102	9.13619	7.9817	10.064	6.93328	6.91423	6.49596	7.41607	7.60927	7.02969	5.2348	5.14393	4.94042	8.77938	9.32057	7.59228	10.8638	9.69247	9.03137	6.79136	8.36816	6.50822	6.89192	5.8069	6.51749	15.7274	15.7214	17.7029
163.004	C8H4O4	21684368	784847	2.71845	3.4533	3.56237	3.20022	3.22531	2.83161	4.62835	5.21695	5.19637	2.77583	3.76661	3.69754	3.18902	3.51158	2.67194	6.11412	5.53353	5.89273	2.5664	2.6474	2.55072	1.39638	1.97589	1.8542	4.54562	4.8747	5.05061	0	0	0	0	0	0	0.882143	1.09653	0	0	0	0.838746	0	0	0
163.04	C9H8O3	14727002	819422	0.844462	0	1.00456	0.711968	0.806509	0.734591	1.0835	1.22193	1.37358	0.9417	1.30679	0.914857	1.13105	1.41066	1.15243	1.42161	1.87393	0	0.961392	1.08006	0.930444	0.868113	0.808658	0.748848	0.704754	1.33934	1.35737	1.22271	0	0.965865	1.57391	1.62264	1.32439	0.788875	1.14689	0.990411	1.39466	0	0	1.20866	1.20998	1.44099
163.061	C6H12O5	14310062	894391	0	0	0	0	0	0	0	0	0	0	0	0	3.46721	3.72108	3.79905	4.94192	4.62592	5.41176	0	0	0	0.545421	0	0.591984	0	0	0	0	0	0	0	0	0	0	0	0	0	0	0	0	0	0
163.491	no reference	22632600	776803	2.42672	2.79789	2.70274	4.16702	4.82598	4.11232	5.71054	6.11326	6.17975	1.89873	2.63314	2.26228	5.0799	5.23599	4.64728	6.67131	5.41449	6.36502	3.953	4.69629	3.83263	4.61502	4.63213	4.85578	3.51239	3.18734	2.7758	5.38604	5.6951	4.68911	7.03852	6.04068	4.84445	4.38693	4.7452	3.82035	4.51014	3.78009	4.04031	8.7172	8.72096	10.3567
163.956	no reference	16696832	805389	0.624221	0.887271	1.44262	0	0	0	0	0	1.12883	0	0	0.83363	0.853315	1.36725	0	0	0	0	0	0	0	0	0	1.0421	1.19667	1.28706	1.60478	0	0	0	0	0	0	0	0	0	0	0	0	0	0	0
163.988	no reference	13619477	765558	0	0	0	0	0	0	0	0	0	0	0	0	0	0	0	0	1.20126	0	0	0	0	0	0	0	0	0	0	0	0	0	0	0	0	0	0	0	0	0	0	0	0	0
164.838	no reference	20866880	818987	0.878979	1.9213	0	0	0	0.895984	0	0	0	0	1.06416	0.987513	0	0	0	0	0	0	1.39775	0.75742	0	0.7516	1.03245	0.942583	0	0	0	1.87109	4.62127	0.876284	3.81901	2.65045	3.92705	1.536	1.65486	0.757061	3.9779	1.49926	0.926901	0	0	4.18506
164.84	no reference	50048832	783757	2.00337	4.47114	1.62451	1.07389	1.09193	2.21715	1.19073	1.09956	0	1.37557	2.95473	1.68848	1.02099	1.04726	0.894501	0	0	0	2.21001	1.41107	1.55402	1.83296	2.05667	1.45712	0	0	0	5.15889	9.92317	2.365	8.40939	6.69466	10.2155	2.68338	4.04427	1.59704	8.82542	3.09388	2.15044	3.84855	3.84655	10.4415
164.964	no reference	30248514	788713	2.16347	2.89923	2.2752	0	0	0	2.20931	2.47767	2.15918	1.02948	0	0	2.10643	1.98461	1.37936	0	0	2.07779	1.67476	0	0.840855	1.08716	1.53676	1.3804	5.29982	3.76222	2.98058	0	0	0	0	0	0	0	0	0	0	0	0	0	0	0
164.983	no reference	19474702	754375	0	0	0	0	0.736039	0	1.42642	1.6379	2.34526	0	0	0	0	0	0	5.89594	8.45318	0	0	0	0	0	0	0	0	0.833704	1.2507	0	0	0	0	0	0	0	0	0.781313	0	0	0	0	0	0
164.984	no reference	26197642	757589	0	0	0	0	0	0	0	0	0	0	0	0	0	0	0	0	1.87514	0	0	0	0	0	0	0	0	0	0	0	0	0	0	0	0	0	0	0	0	0	0	0	0	0
165.019	C8H6O4	32907202	795180	1.97023	1.66466	2.17985	1.46956	1.54332	1.5376	1.69821	2.5758	2.23804	2.20848	2.06256	2.4687	2.40579	2.00392	1.93925	2.44633	1.63913	1.86236	2.74071	2.26064	2.60912	1.85146	1.71164	1.5711	1.79233	1.47811	1.33979	1.57982	2.21893	1.63391	2.45361	1.94586	2.16109	1.0874	1.39692	0.943804	0	1.21806	1.3613	1.88843	1.88694	2.57166
165.978	no reference	18651486	776119	2.68342	2.83728	2.64832	3.21864	3.04004	3.21193	4.52887	4.84178	4.67868	3.05613	3.90373	3.46517	3.59356	3.6806	2.98382	3.7252	3.12718	4.56865	3.19031	3.51998	2.99429	2.44562	2.48493	2.41876	3.96345	4.45047	4.167	0	0	0	0	0	0	0	0	0	0	0	0	0	0	0
166.051	C8H9NO3	29172868	771143	1.35576	1.70311	1.73575	3.18284	3.52343	3.2634	2.16416	3.57352	4.18174	1.60952	2.41886	1.73703	5.20319	5.64072	4.38387	4.9025	4.24683	4.06961	1.65142	1.72835	1.52812	2.26015	2.70943	2.93664	2.36292	4.36721	4.51046	8.86233	9.53056	8.88214	9.69648	10.8439	9.06359	4.76602	5.30832	4.7581	4.02679	3.98873	4.08221	0	0	0
168.85	no reference	20713554	784961	0.591423	0	0	0	0	0	0	0	0	0	0	0	0	0	0	0	0	0	0	0	0	0.748104	0.788019	0.987677	0	0	0	3.58846	2.5433	4.61496	3.68758	2.54809	3.78547	1.9858	1.8365	2.40981	2.10394	1.78571	2.80658	1.78184	1.78036	0
168.963	no reference	23568494	766813	0	0	0	0	0	0	0	0	0	0	0	0	0	0	0	0	0	0	0	0	0	0	0	0	0	0.634141	0	0	0	0	0	0	0	0	0	0	0	0	0	0	0	0
168.97	no reference	13554062	772090	0.766369	0.961901	0	0.965578	1.07078	0.563486	1.27042	1.73709	1.37715	0	0	0.746596	1.06245	0.803805	0.713271	0	1.18593	1.69837	0	0.89555	0.843132	1.35153	0.98561	1.02342	0.926029	1.09833	0.829335	2.18926	0	1.23302	1.82044	0	1.33867	3.97933	3.62299	3.40567	3.01578	2.67609	3.02635	0	0	0
169.014	C7H6O5	40728868	767294	6.45461	5.53306	6.26283	7.27789	7.59426	6.68808	6.37188	4.49389	3.84601	8.12386	7.22608	7.81839	2.53601	2.28892	2.53782	1.50211	1.34828	0	6.26817	6.12415	6.30175	5.56945	5.43291	5.44129	3.37582	1.90003	1.67114	0	0	0	0	0	0	0	0	0	0	0	0	0	0	0
169.051	C8H10O4	26966098	793952	0.779917	0.813641	0.679462	0.702176	0.945448	0.907654	0	1.09456	0	1.01801	1.06078	1.00412	1.25984	0.85698	0.996416	0	1.57297	1.60643	1.16362	0	0.785369	0.83552	0.674431	0.663513	0.671647	0.667805	1.19974	0	0	0	0	0	0	0	0	0	0	0	0	0	0	0
169.978	no reference	35944344	765807	1.01811	0	0.703407	0.616821	0.901409	0.524725	2.34202	1.68141	1.79712	1.55582	0	0.838429	0	0	1.52013	1.634	1.63338	0	1.28919	1.24452	0.893653	3.75217	2.05547	1.76713	1.19269	1.23294	0.715208	0	0	0	0	0	0	0.836995	0	0	0	0	0	0	0	0
170.004	no reference	42264276	734484	4.96412	5.32649	5.73406	8.29393	8.32482	7.58668	9.23395	9.94359	9.85986	4.70663	5.52134	4.9515	9.83606	9.63487	8.44259	9.53871	8.6479	10.9778	7.45748	7.95469	7.28749	7.5949	7.4651	7.86119	5.90925	5.65098	4.64684	7.14561	7.96332	7.33503	9.61338	8.98507	8.3785	6.56674	7.99449	5.98026	6.70227	6.64108	6.22477	12.1798	12.1835	13.2719
170.847	no reference	21494646	762830	0.588302	0	0	0	0	0	0	0	0	0	0	0.884096	0	0	0	0	0	0	0	0	0	1.16504	0.686165	0.881407	0	0	0	3.47663	3.37403	4.95196	4.55043	3.02973	3.63855	2.27678	2.24376	3.09692	2.35181	1.84434	2.74688	1.57518	1.57284	0
170.949	no reference	29601484	738755	2.71591	3.41921	3.44016	4.12911	4.0446	3.5216	5.70165	7.92062	7.56514	2.95137	4.4448	3.71836	4.72681	5.62366	4.11265	8.24673	4.64335	9.93233	3.50455	3.66967	2.89076	1.86566	2.25328	2.24812	5.34286	6.89047	6.89462	0	0	0	0	0	0	0	0	0	0	0	0	0	0	0
171.012	C7H8O3S	17775924	749499	0	0	0	0	0.716213	0	1.65738	1.48157	1.26858	0	0	0	0	0	0	0	1.81805	0	0	0	0	0.674417	0.817903	0	1.04957	0.846084	0.928077	5.42019	5.87709	5.41216	6.4615	6.37111	4.74665	3.46973	4.14177	3.32772	4.25466	4.4762	4.54348	0	0	0
171.066	C8H12O4	22720256	768733	1.21518	0.937901	0.933079	0.617362	0.722396	0.692408	1.13273	1.46016	1.154	1.31142	0	1.20237	1.53698	1.2272	1.00525	2.13333	0	2.1155	1.1152	1.12704	1.31672	0.659727	0.643525	0.894414	1.04035	0.734338	0.726667	1.68975	1.84069	1.11812	1.49163	2.11902	1.62156	0.882466	0.954883	0	0.924549	0	0	0	0	0
171.103	C9H16O3	59768596	767204	0	0	0	0.684383	0.656362	0.622283	1.28485	0	1.46186	0.780382	0	0	1.48558	1.25505	1.28988	6.78671	7.36091	4.29129	0	1.05809	0.885586	0.680996	0.627033	0.86409	0	1.70717	2.34564	2.15097	3.18548	2.35306	2.31529	2.79048	1.99559	0.996262	1.43947	1.11406	0.923212	1.24774	1.07332	0	0	0
171.139	no reference	18803576	911612	0	0	0	0	0	0	0.933895	0	0	0	0	0	0	0	0	7.90092	8.16187	2.83596	0	0	0	0	0	0	0	0.974074	2.32871	0.919621	0	0	0	0	0	0	0	0	0	0	0	0	0	0
171.139	C10H20O2	183765888	739096	0	0.883678	0	2.03999	1.97589	1.71324	3.66937	5.55552	7.42826	0	0	0.898117	2.38312	2.52783	3.25579	69.5433	79.7653	26.0078	0	0.79084	0.869024	1.64569	1.10194	1.1359	3.26786	11.9941	21.7564	2.49234	2.5133	1.93497	2.46267	3.43275	1.87931	1.87157	1.64088	1.43463	1.74171	1.37829	1.18772	0	0	0
171.139	no reference	14977913	1385612	0	0	0	0	0	0	0	0	0	0	0	0	0	0	0	5.64774	6.5013	2.82976	0	0	0	0	0	0	0	1.12223	1.95474	0	0	0	0	0	0	0	0	0	0	0	0	0	0	0
171.846	no reference	15126443	768569	0.888422	0	0	0	0	0	0	0	0	0	0	0.795694	0	0	0	0	0	0	0	0.784032	0	1.55158	1.04386	1.34322	0	0	0	3.75852	5.08755	3.18498	3.06317	3.99376	2.7323	2.13172	2.47524	2.14003	2.16351	2.3401	2.08235	1.50969	1.51356	1.62158
171.889	no reference	36525208	737009	3.56438	4.50309	4.75281	5.73523	5.65028	5.72154	4.99916	5.14398	5.13805	3.26108	4.91036	5.07684	3.44221	3.23964	2.60807	0	0	0	5.88728	5.46355	5.49803	3.19039	4.63102	4.92329	2.90141	3.71347	3.63104	0	0	0	0	0	0	0	0	0	0	0	0	0	0	0
172.04	C10H7NO2	24231190	747484	1.35354	1.61623	1.74661	0.911978	1.1887	0.870206	0	1.12245	1.31765	0.723208	1.28189	1.02903	0	0	0	1.50493	0	0	1.08834	1.17766	0.849098	0.56877	0	0	0	0	0.786531	0	0	0	0	0	0	0	0	0	0	0	0	0	0	0
172.098	C8H15NO3	24035592	760299	0	0	0	0	0	0	1.27931	1.64417	1.82302	0	0	0.775661	0	0	0	6.61008	6.62329	4.31374	0	0	0	0	0	0	0.991725	1.49503	2.15806	4.12357	3.788	3.79547	3.8625	4.22736	3.48454	0.941387	0	0	0	0	0	1.33916	1.33841	1.53297
172.142	no reference	19469658	732193	0	0	0	0	0	0	0	0	0	0	0	0	0	0	0	7.67021	8.45099	2.86203	0	0	0	0	0	0	0	1.4414	2.41064	0	0	0	0	0	0	0	0	0	0	0	0	0	0	0
172.925	no reference	25152434	610891	0	0	0	0	0	0	0	0	0	0	0	0	0	0	0	0	0	0	0	0	0	0.563864	1.17297	0.906006	0	0	0	1.63624	2.65168	1.84826	1.80081	2.50798	1.78846	1.36458	1.29873	1.3937	1.91684	2.0634	2.44273	0	0	0
172.926	no reference	40180392	1101347	0	0	0	0	0	0	0	0	0	0	0	0	0	0	0	0	0	0	0.905497	0	0	0.769271	1.84744	1.80975	0	0	0	2.6821	5.5545	2.62146	2.7509	4.90739	2.68626	1.89527	2.73771	1.68549	3.17726	3.28566	3.13604	0	0	0
172.926	no reference	38083504	1262728	0	0	0	0	0	0	0	0	0	0	0	0	0	0	0	0	0	0	0	0	0	0.75502	1.22779	1.51566	0	0	0	2.46077	4.93655	2.80727	2.48514	4.23151	2.5448	1.64214	2.33419	2.05343	2.78172	2.8857	3.4001	0	0	0
172.958	no reference	62610120	730495	1.83724	1.73057	1.82834	1.89842	2.1039	1.58583	2.68777	2.39941	2.9035	2.11034	2.17656	2.28844	2.25473	2.9379	2.75638	1.98706	3.18322	5.63135	1.97463	2.21513	2.13233	1.90018	1.74128	1.59149	1.83361	2.48547	2.63112	3.28343	3.05311	3.57549	3.2035	3.12216	3.90904	2.46528	2.86418	3.40014	2.81612	2.52533	2.50483	3.65017	3.64963	4.08649
172.983	no reference	39468516	734472	2.02261	2.0881	2.76253	2.66657	3.21285	2.5069	4.45008	5.5799	5.46426	2.04137	2.42347	2.09783	1.89626	2.11007	2.23661	2.21576	2.1856	3.09626	4.56129	4.09001	4.05429	4.80571	4.586	4.97764	2.69709	3.84848	4.26274	3.54078	2.93273	3.28086	3.61181	2.78511	3.09662	9.99079	9.62348	9.38463	8.61022	8.47677	8.76935	2.0492	2.04771	1.90433
173.072	C10H10N2O	47781468	725745	0	0	0	0	0	0	0	0	0	0	0	0	0	0	0	0	0	0	0	0	0	0	0	0	0	0	0	0	0	1.02458	0	0	0	0	0	0	0	0	0	0	0	0
173.082	C8H14O4	31178794	747051	1.52926	1.44088	1.88608	1.45874	1.65805	1.74298	1.67913	2.13553	2.36724	1.69785	1.73365	2.04854	2.42341	2.84425	2.06997	2.66924	2.66721	3.57158	2.51168	2.35306	1.74339	1.79866	1.60337	2.05515	1.86804	2.12149	2.43938	5.69515	5.34745	5.26781	5.7999	5.97343	5.07703	0	1.50881	0.882576	0.905707	1.11717	1.04423	2.18526	2.18668	2.48454
173.843	no reference	14517094	730191	1.03228	0	0	0	0	0	0	0	0	0	1.3309	0	0	0	0	0	0	0	0	0	0.773756	1.66092	1.22121	1.32554	0	0	0	3.89468	4.58502	3.47773	2.75792	4.99693	2.73037	2.89622	2.72202	2.31243	2.0191	3.21151	2.4082	1.51793	1.51985	0
173.886	no reference	26327248	727636	2.47243	4.1142	3.14456	4.16336	3.96542	4.24114	3.74759	4.07995	4.09537	2.85944	3.85553	3.5907	2.4148	2.52508	1.53699	0	0	1.83539	4.41667	3.39969	4.16021	2.49503	3.05064	3.8161	2.31097	2.64601	2.51938	0	0	0	0	0	0	0	0	0	0	0	0	0	0	0
173.926	no reference	23981424	729559	0	0	0	0	0	0	0	0	0	0	0	0	0	0	0	0	0	0	0	0	0	0.579125	1.09124	0.793432	0	0	0	1.89883	2.48136	1.70874	1.75873	3.05336	1.62772	0.743838	1.35512	1.03609	1.30864	1.41797	1.70104	0	0	0
173.96	no reference	22560778	725019	2.90617	3.40972	3.14101	3.60098	3.59975	3.52193	5.27701	5.93171	5.93265	3.06584	4.29789	3.815	3.85511	4.48108	3.31981	5.02769	3.37101	5.28339	4.98091	4.48796	4.48932	2.46653	3.01939	3.21645	4.96024	5.27242	5.07569	0	0	0	0	0	0	0	0	0	0	0	0	0	0	0
174.004	no reference	13064317	736231	2.0194	2.82192	2.93811	2.57981	2.64648	2.40915	2.01384	1.93589	1.5144	2.46325	2.62832	3.00806	0	0	0	0	0	0	2.73145	2.50133	2.2135	1.94261	2.30499	1.91213	0.820168	0.73849	0.732998	0	0	0	0	0	0	0	0	0	0	0	0	0	0	0
174.056	C10H9NO2	11876655	792306	0	0	0	0	0.57573	0	0	0	1.06474	0	0	0	0	0	0	0	0	0	1.28436	0.869092	0.710863	0	0	0	0	0	0	0	0	0	0	0	0	0	0	0	0	0	0	0	0	0
174.921	no reference	22068796	673550	0.635189	0.936529	0.668113	0.837973	0.773162	0.797073	0	0	0	0	1.04896	0	0	1.11101	0	0	0	0	0	0.885602	0.866068	0.659518	0.7034	1.02779	0	0	0	2.42213	2.23195	1.09175	1.97676	3.08454	1.46125	1.79967	2.36211	1.43654	1.44245	2.17518	1.65794	1.49215	1.49358	3.10573
174.921	no reference	16850742	1109436	0.834517	1.65701	1.45889	1.50193	1.58055	1.64954	0	0	0	1.19437	2.15773	2.37141	1.79982	1.5743	1.0576	0	0	0	1.81218	2.04117	1.75201	1.09727	1.58177	1.83941	0	0	0	3.54901	4.99446	1.67398	3.77566	5.01398	2.6203	2.77944	3.93998	2.05812	2.83652	3.99564	2.57567	2.96488	2.96678	4.41527
174.922	no reference	15910269	1428058	0.829269	1.19831	1.27073	1.33102	1.34875	1.5677	0	0	0	0	1.35827	1.66007	1.41346	1.50278	0.989633	0	0	0	1.42556	1.36634	1.43962	0.910682	1.47858	1.22366	0	0	0	3.37945	4.42417	1.49315	3.35045	4.45487	2.75539	2.59064	3.42405	2.09227	3.10594	3.25961	2.75654	2.28546	2.2864	4.71359
174.923	no reference	50022344	1129561	0	0	0	0	0	0	0	0	0	0	0	0	0	0	0	0	0	0	0	0	0	0.786214	0.907055	1.07662	0	0	0	2.09201	3.51696	1.59167	1.468	2.91026	1.66006	1.49633	1.79773	1.1895	1.71869	2.11668	1.92215	0	0	0
174.923	no reference	160603952	769344	0.815789	1.78549	0	0	0	0	0	0	0	1.2294	2.44418	0.88018	1.0785	0	0	0	0	0	2.42901	1.55893	1.19934	3.14177	5.91186	6.4906	0	0	0	9.04238	18.121	10.2976	10.1812	16.2173	10.2539	6.08403	10.5317	7.44608	11.2274	11.0824	12.5401	0	0	0
174.932	no reference	33914440	730941	0	0	0	0	0	0	0	0	0	0	0	0	0	0	0	0	0	0	0	0	0	0.590939	0.780671	1.24342	0	0	0	2.24319	3.28975	2.76332	1.83664	2.88682	2.27113	0.948874	1.78008	1.28699	1.18664	1.13883	2.33302	0	0	0
175.061	C7H12O5	127278328	717350	0	0	0.748862	0	0.636443	0	1.18745	0	0	1.65441	0	0.964083	0.900205	0.858663	1.31248	1.52851	0	2.07954	0	0	0	0	0	0	0	0.684099	0	0	0	0	0	0	0	0	0	0	0	0	0	0	0	0
176.901	no reference	102672472	717185	3.99968	1.0194	1.189	0	0	0	6.06008	6.31117	6.29101	2.70238	1.38918	2.02898	9.36414	7.46001	19.5537	9.64297	7.89645	9.25289	3.24815	2.86985	1.8155	9.57654	2.6328	1.85988	4.00416	1.1815	1.56792	3.92377	1.13111	3.30675	2.1485	3.17124	3.05201	4.28594	0	3.47068	1.5012	1.45841	1.80943	3.42967	3.42572	0
176.929	no reference	145841808	698245	0	0	0	0	0	0	0	0	0	0	0	0	0	0	0	0	0	0	0	0	0	0	0	0	0	0	0	1.11519	2.31844	1.77065	1.14275	1.2971	1.53613	0.788875	0	0.872815	1.37061	1.07756	0.961716	0	0	0
177.012	no reference	11939161	747193	1.06358	0.917773	0.876645	2.26224	2.25242	2.27451	1.7979	2.42589	2.1082	0	0	0	2.92802	2.7433	2.5542	2.70717	1.8716	3.43051	1.53838	2.19113	1.69998	1.88666	1.93428	2.07035	1.41051	1.2888	1.23414	1.66609	2.24573	1.63473	2.03899	2.26936	1.4377	1.18129	1.35786	1.32421	0.971506	0.982443	1.25978	2.60281	2.60277	2.41425
177.019	C9H6O4	21822474	726008	2.63649	3.34999	3.08294	2.62364	3.18459	2.75751	4.74684	5.35489	5.68214	3.40792	3.73019	3.81608	3.22401	3.32083	2.70372	5.89598	6.01457	5.70782	2.14621	3.06607	2.68392	1.75796	2.0474	1.87254	4.16325	4.66338	5.08278	0.972476	0	0.955069	0.989854	1.3074	0.880319	0	1.04081	0	0.935142	1.38292	1.03038	0	0	0
177.056	C10H10O3	25246558	719128	3.14179	4.09422	3.47198	4.33611	4.66258	4.64056	4.05776	4.53795	5.19428	3.44757	3.99438	4.47571	5.71824	6.19549	4.71108	5.3203	4.97539	6.42284	3.63621	3.72949	4.18072	2.29547	2.46985	2.47381	4.071	5.19827	4.8252	1.02613	1.28882	0.897943	1.67278	1.6375	0.938788	1.03271	0	1.0557	0	1.48066	1.0961	0	0	0
177.059	C7H14O3S	26240232	703430	3.69147	4.17429	3.98764	3.49635	3.51074	3.53663	5.87107	5.43259	5.65114	4.09117	4.34842	4.63867	3.2818	3.7164	3.34856	4.84206	4.6367	5.34515	5.08666	4.92653	4.65293	2.78979	3.53773	3.85097	3.71145	3.44802	3.74191	6.66674	6.62688	6.47938	7.78744	7.17655	6.63878	5.51737	5.89601	5.11044	6.65544	5.78193	6.44168	10.5208	10.4915	12.0758
177.092	C11H14O2	28740662	734390	1.81438	1.72997	2.2225	2.09325	1.94291	1.52514	1.83714	3.44149	3.68832	2.1791	1.91509	2.17002	2.26383	3.08128	2.6219	12.3209	11.943	8.80968	2.72598	2.56943	2.62435	1.77133	2.24313	2.05336	1.94885	4.33285	6.69413	1.67623	1.59185	1.38564	2.07203	2.32467	1.58745	1.24053	1.48776	1.2383	1.80004	1.30898	1.13289	1.93168	1.92921	1.67053
177.906	no reference	37638644	693769	3.70971	5.14644	5.20723	6.52372	6.43808	6.95481	6.77432	8.41704	8.96582	3.60358	5.56199	5.45898	5.11029	5.66336	4.33117	5.3487	5.18983	5.73802	5.8883	6.35866	6.06689	3.61598	5.47666	5.91108	4.79721	6.35501	6.5063	0	0	0	0	0	0	0	0	0	0	0	0	0	0	0
178.051	C9H9NO3	20460108	726671	2.85564	2.48552	2.64218	2.22514	2.2566	1.91671	1.60745	2.16342	2.5233	2.6037	2.67482	2.65603	3.42578	2.9017	3.20681	0	0	3.87303	2.45887	2.7763	2.69967	3.04197	3.30023	3.15173	1.99262	1.73163	1.64321	0	0	0	0	0	1.19925	0	0.990932	0	0	0	0	0	0	0
178.898	no reference	38960140	717307	1.65811	0	0.798344	0	0	0	2.41993	2.5885	2.20201	0.825506	0	0.791372	3.88285	3.049	7.28256	3.30929	3.14548	3.09677	1.14486	1.00584	0	3.65975	0.791615	0.68874	1.37961	0.65675	0	1.60288	0	1.41916	0	1.55101	1.01397	1.42001	0.928051	1.5597	0	0	0	1.37439	1.37315	0
178.988	no reference	43902868	723355	0	0	0	0	0	0	0	0	0	0	0	0	0	0	0	5.31859	5.53945	3.21355	0	0	0	0	0	0	0	0	1.07546	0	0	0	0	0	0	0.78463	0	0	1.19544	0.879344	0.860104	0	0	0
179.035	C9H8O4	16577545	728579	2.01194	2.19303	2.06005	2.1952	2.0721	1.74114	2.446	1.68689	2.40929	2.3771	2.37896	1.76506	2.35724	2.52023	2.48711	2.08248	1.31205	2.01912	2.08055	1.70743	1.97426	1.90541	2.39247	2.03088	2.25856	1.89449	2.15661	1.7826	1.91007	1.33843	1.35127	2.3698	1.58317	1.17667	2.11161	1.14428	1.33948	1.8624	2.02955	0	0	0
179.071	C10H12O3	36051876	705219	5.22672	5.19691	4.45476	4.49679	3.99034	3.62504	5.87646	5.98168	5.30817	5.35751	5.32646	5.49706	6.36366	5.85026	6.52793	15.8747	15.6487	12.0732	6.19569	4.52846	4.11533	5.16186	4.86561	4.64023	5.60424	6.16718	6.91192	5.30618	6.33805	4.25866	5.44838	5.76954	4.37009	3.8618	6.27471	4.10279	3.71936	5.75244	5.2013	2.65881	2.65537	2.81474
179.903	no reference	25941708	698979	2.18622	3.76634	3.21608	4.64204	4.65128	4.67718	4.98923	5.80967	6.19484	2.56978	3.83369	3.40526	4.0826	3.83967	3.28813	4.06327	2.98705	4.61646	4.53002	4.24677	4.10321	2.80798	3.9881	3.84171	3.59766	4.45793	4.2489	0	0	0	0	0	0	0	0	0	0	0	0	0	0	0
179.994	C7H3NO5	13442693	714486	2.1378	2.21243	2.01595	2.5658	2.49271	2.45373	2.40589	2.92314	2.55322	2.34521	3.02196	2.14344	2.22639	2.69445	2.40163	4.09935	3.58134	3.8653	2.07014	1.82147	1.47325	1.56108	1.34704	1.74474	2.9409	2.77768	2.49638	0	0	0	0	0	0	0	0	0	0	0	0	0	0	0
180.067	C9H11NO3	21744924	705083	0.932536	1.08246	1.39986	2.45266	2.68904	2.50352	1.75801	2.59037	2.52336	1.11708	1.07919	1.10259	3.69156	3.61059	3.10873	2.48159	2.3186	1.82128	1.11578	1.37545	0.985883	1.70872	2.10586	2.2316	2.07146	2.97846	2.63329	5.71302	6.06792	6.06961	7.01174	7.36481	6.76546	4.14757	4.1377	4.05062	2.80772	3.42024	3.40007	0	0	0
180.86	no reference	12741193	693823	0	0	0	0	0	0	1.64921	2.31865	4.70572	0	0	0	0	1.39319	0.836725	0	0	0	0	0.756947	0	0	0	0	0	0	0	0	0	0	0	0	0	0	0	0	0	0	0	0	0	0
180.985	no reference	13519226	702627	0	0	0	0	0	0	0	0	0	0	0	0	0	0	0	1.63523	2.36239	0	0	0	0	0	0	0	0	0	0	0	0	0	0	0	0	0	0	0	0	0	0	0	0	0
181.087	C10H14O3	33561024	700519	4.26078	4.83725	4.32691	3.89077	4.29385	3.86911	6.38048	5.72665	5.74959	4.64852	4.82694	5.35549	4.75879	5.0886	4.87486	5.6369	4.0821	4.95674	6.01389	5.80877	5.54062	5.38302	5.49794	5.79481	3.723	3.62896	3.75919	2.52728	2.15047	2.22221	3.69764	2.46407	1.90547	1.03181	1.8366	1.14448	1.1808	1.26043	1.5461	0	0	2.08512
181.973	no reference	131719744	686363	2.4883	3.65187	4.21466	4.01264	4.99029	4.23031	6.97773	9.80038	11.0725	2.8721	4.03766	5.22036	5.41342	6.73179	3.8871	43.157	57.1742	7.07207	4.68507	4.91235	3.89641	2.9775	2.92076	2.84854	4.80478	7.32323	8.31858	0	0	0	0	0	0	0	0	0	0	0	0	0	0	0
182.01	C7H5NO5	49140844	695733	2.72307	2.17678	2.43834	4.32391	4.96784	3.67182	6.86503	8.16329	8.78367	1.74675	1.90461	1.94897	2.54158	2.02836	2.2704	3.85323	3.1596	3.14984	2.02604	2.27012	2.62541	2.38656	2.10292	1.64807	2.53976	2.88324	2.8387	0	0	0	0	0	0	0	0	0	0	0	0	0	0	0
182.046	C8H9NO4	18039858	702152	2.06699	1.63709	2.031	1.96146	2.52624	2.26629	2.37956	3.31689	3.22989	1.70004	1.77714	2.28029	2.03663	2.26096	1.77618	1.88903	1.29436	2.53971	2.36006	2.43838	2.69642	2.74906	2.56654	2.37617	1.79473	2.39127	2.48524	0	0	0.949107	0	0	1.03317	0	0	0	0	0	0	0	0	0
182.93	no reference	18329212	634658	0	0.970773	0	0	0	0	0	0	0	0	0	0	0	0	0	0	0	0	0	0	0	0.681981	0.99622	0	0	0.841935	0	0	0	0	0	0	0	0	0	0	0	0	0	0	0	0
182.93	no reference	25185360	1097498	0.756879	0.866341	0	0	0	0	0	0	0	0	0	0	0	0	0	0	0	0	0	0	0	0.696677	1.06642	0.822691	0.936631	0	0.594514	0	0	0	0	0	0	0	0	0	0	0	0	0	0	0
182.93	no reference	316911232	682544	7.66644	11.5871	10.6046	0.694779	0.8159	0.815628	5.0676	5.50043	5.306	2.233	3.86431	3.20616	3.60409	4.25984	2.2586	0	0	2.23387	4.07161	3.84349	3.58585	7.27236	10.7163	11.3285	9.79078	9.76638	8.68316	0	0	0	0	0	0	0	0	0	0	0	0	0	0	0
182.93	no reference	26635902	1421198	0	1.22386	0.718095	0	0	0	0	0	0	0	0	0	0	0	0	0	0	0	0	0	0	0.608057	0.875912	0.938488	0.768575	0.659554	0.760514	0	0	0	0	0	0	0	0	0	0	0	0	0	0	0
183.005	C6H4N2O5	21005976	687166	0	0	0.854268	3.82469	4.06187	4.32663	2.20356	2.61591	2.89806	0	0	0	4.23841	4.06365	2.98256	2.45037	2.73228	2.60457	0	0.903734	0	1.88103	2.30275	2.29682	2.49952	3.96747	3.94027	4.02258	4.81625	4.64037	6.78692	7.49913	6.33781	4.63813	4.70686	4.84372	2.18633	2.32753	2.20208	0	0	0
183.012	C8H8O3S	47951356	674137	2.63828	2.71542	2.70954	7.03718	7.29413	7.00946	7.99659	9.20955	8.39663	1.41669	1.31503	1.4675	7.60615	8.16361	7.54534	15.8556	16.1421	12.4898	4.92537	5.23944	4.96628	6.86357	7.32492	7.54216	4.77402	5.06329	5.12469	6.92232	6.92485	7.0404	9.7916	8.29975	8.17674	7.31318	7.30955	6.48126	6.45954	6.37883	6.35712	12.1051	12.105	12.6671
183.139	C11H20O2	38277504	708006	0.988207	0.800895	0.72957	0.807121	1.16768	0.843813	1.1614	1.26437	1.5831	0	0	1.06194	1.3597	1.31497	0.919767	4.95537	5.63208	3.06286	0.998626	0.90098	0.838552	0.580366	0.835262	0.720596	1.09786	1.46038	2.20302	1.84856	2.26887	2.28994	1.98276	2.41151	1.90075	1.25044	1.58862	1.39021	1.66453	1.32975	1.44097	0	0	0
183.931	no reference	43643168	658152	0.716231	1.63045	1.62218	0	0	0	0.954881	0	0	0	0	0	0	0	0	0	0	0	0	0.762239	0	1.11521	1.47413	1.77334	1.54319	1.62833	1.04497	0	0	0	0	0	0	0	0	0	0	0	0	0	0	0
183.941	no reference	12052220	644704	0	0.859853	0	0	0	0	0	0	0	0	0	0	0	0	0	0	0	0	1.20746	0.932977	0	1.11543	2.82133	2.49455	0	0	0	0	0	0	0	0	0	0	0	0	0	0	0	0	0	0
183.989	C6H3NO6	13422944	700442	1.82131	0.875224	1.21027	0.982339	1.42859	1.18582	3.20173	1.99423	2.05945	1.73323	1.14217	1.23046	0.936799	1.07985	1.93774	1.92667	1.58845	2.78543	1.00886	1.40997	1.10362	2.11163	1.061	0.997005	1.81498	1.35247	1.2198	0	0	0	0	0	0	0	0	0	0	0	0	0	0	0
184.02	no reference	42209508	674974	2.31636	2.41488	2.35881	6.49308	6.88547	6.46797	6.83264	6.21913	6.27444	1.41225	1.18509	1.21949	5.90367	6.59167	6.44723	5.40572	5.21895	6.89807	4.91357	5.56833	4.5388	5.46361	5.38824	6.64074	4.60263	3.68155	3.5407	5.81592	5.37198	5.46863	7.1423	6.32722	6.12773	4.50784	4.56945	4.51948	4.44048	3.87861	3.92832	9.47923	9.47908	11.2628
184.899	no reference	44798904	676031	3.50506	4.99809	4.80858	4.54634	4.97545	4.99591	1.89973	1.12185	1.00753	2.8172	4.05829	3.94011	2.74273	3.03617	2.08443	0	0	0	5.39182	5.96691	5.85756	5.71401	8.32438	9.53673	1.72337	0	0	2.37583	2.19656	2.45458	2.44664	1.75865	1.57198	3.28141	3.67398	3.09525	3.71981	3.42606	3.31837	1.34537	1.3473	0
184.927	no reference	114308040	684978	2.67435	4.13656	3.60081	0	0	0	1.63277	1.89675	2.05665	0.751153	1.60615	1.55384	1.32612	1.63334	0.760241	0	0	0	1.43204	1.3185	1.29895	2.58427	3.74723	4.24728	3.31816	3.45027	2.93122	0	0	0	0	0	0	0	0	0	0	0	0	0	0	0
184.928	no reference	46851020	579940	1.11921	1.94037	1.5294	0	0	0	0	1.62784	0	0	0	0	0	0	0	0	0	0	0.878325	0	0	1.03253	1.60476	1.84035	1.4668	1.59325	1.44248	0	0	0	0	0	0	0	0	0	0	0	0	0	0	0
184.931	no reference	23243732	686082	0	0	0	0	0	0	0	0	0	0	0	0	0	0	0	0	1.25546	0	0	0	0	0	0	0	0	0	0	0	0	0	0	0	0	0	0	0	0	0	0	0	0	0
184.965	no reference	111391720	686225	16.222	13.3577	14.6	14.6397	13.3357	12.7129	13.5183	10.8487	10.5437	16.6946	14.9574	12.9525	19.6207	16.5677	19.4333	2.35128	1.94097	8.03597	12.8015	11.9545	11.4472	13.2614	12.9908	13.0529	15.9868	8.02464	8.45357	1.56819	2.96039	1.09604	1.27853	2.9012	1.0256	1.86603	4.32899	1.89286	1.97751	3.63578	4.39392	0	0	1.4665
184.984	no reference	47658016	660933	6.06258	6.80807	5.97112	8.76188	8.62595	7.64923	8.58766	9.73545	9.32443	6.78149	7.16707	7.07532	4.48608	4.56719	3.89308	6.67794	6.39174	7.17527	8.79199	8.83211	8.13061	5.93046	6.21888	6.37529	5.30892	6.36839	6.17442	0	0	0	0	0	0	0	0	0	0	0	0	0	0	0
185.082	C9H14O4	32141044	699825	1.46863	1.60475	1.25545	1.9452	1.49097	1.34563	1.67757	1.98569	2.66482	1.10218	1.79319	1.52861	2.11921	2.1052	1.75851	2.81885	2.89107	3.44059	1.74102	1.4913	1.66344	1.03433	1.14042	1.34135	1.68649	2.15115	2.14371	2.49028	2.51626	2.37511	3.19564	2.92866	2.55775	1.29454	1.22715	1.51861	0	1.55999	1.0873	1.90756	1.90948	1.73755
185.155	C11H22O2	106572264	676256	0	0	0	1.50982	1.32723	1.41208	2.96338	3.60599	4.93817	0	0	0	1.6015	1.8106	2.1973	41.5988	46.2587	15.4042	0	0	0	1.09658	0.677804	0.758121	2.34926	7.56897	13.9812	1.79781	1.99653	1.75907	2.33396	1.97723	1.43711	1.04443	1.39848	0.878866	0.914978	1.31871	0.852947	0	0	0
185.818	no reference	16629229	700449	0.806102	1.35971	1.23091	2.32844	3.0241	3.42514	3.088	4.94772	4.87706	0.971005	1.71215	1.87841	0.947671	0.985422	0	0	0	0	2.59703	2.56949	3.15591	1.04714	1.81202	1.88231	1.27383	1.71218	1.24407	0	0	0	0	0	0	0	0	0	0	0	0	0	0	0
185.928	no reference	15166560	714128	0	0	0.659205	0	0	0	0	0	0	0	0	0	0	0	0	0	0	0	0	0	0	0	0.657955	0.731015	0	0	0	0	0	0	0	0	0	0	0	0	0	0	0	0	0	0
185.96	no reference	33300080	669791	3.92177	2.19893	2.49999	2.97392	3.05467	2.88775	3.60734	2.64989	2.37155	4.11111	2.80443	2.06364	2.75302	2.26455	2.96788	0	1.26275	1.82175	3.92535	3.28821	3.55185	4.84668	3.73052	3.56001	3.7467	1.91374	2.02293	0	0	0	0	0	0	0	0	0	0	0	0	0	0	0
186.056	C11H9NO2	21597604	651136	0	0	0	0	0	0	0	0.997999	0	0	0	0	0	0	0	0	0	0	0	0	0	0.551524	0	0	0	0	0	0	0	0	0	0	0	0	0	0	0	0	0	0	0	0
186.158	no reference	12383332	680570	0	0	0	0	0	0	0	0	0.966231	0	0	0	0	0	0	4.80255	5.3751	1.78539	0	0	0	0	0	0	0	1.28208	1.79399	0	0	0	0	0	0	0	0	0	0	0	0	0	0	0
186.851	no reference	12421393	712636	0	0.768772	0	0	0	0	0	0	0	0	0	0	0	0.932937	0	0	0	0	0	0	0	0.66142	0.741944	0.878434	0	0	0	0	1.24217	0	0	0	0	1.83242	1.31078	0.892944	0	0	0	0	0	0
186.897	no reference	35916080	671769	2.68229	3.56837	3.75878	3.94655	3.95598	3.98211	1.02259	1.28655	0	2.64376	3.20784	3.18645	2.32419	2.31347	1.88961	0	0	0	4.24755	4.62003	4.27926	4.79606	6.58035	7.7771	1.5883	0	0	1.43603	1.48603	1.72138	1.58382	2.02348	1.44621	2.88375	3.16211	2.78551	3.13015	2.85919	2.8455	1.24217	1.24301	0
186.925	no reference	19220260	636976	0	1.0263	1.03696	0	0	0	0	0	0	0.690408	0	0	0	0	0	0	0	0	0	0	0	0	0.758451	0.950819	0.696467	0	0.65383	0	0	0	0	0	0	0	0	0	0	0	0	0	0	0
186.94	no reference	14694602	696835	0.609453	1.09023	0.925846	0.863682	1.0966	0.95602	1.07931	1.33031	1.74172	0.745062	0	1.07408	0	0	0.827085	1.68413	0	0	0	1.18744	0.772817	0.81496	0	0.951395	1.04224	1.01401	1.13824	3.62885	1.87494	3.75196	3.50373	1.71762	3.29407	4.31418	3.33758	3.75934	3.71164	3.414	3.18795	2.13758	2.14144	2.25082
186.942	no reference	61118408	685584	0	1.03204	0	0	0	0	0	0	0	0	0	0	0	0	0	0	0	0	1.09421	1.31123	0	1.20785	2.36041	2.6926	0	0	0	5.35069	9.93585	5.48417	4.67468	8.43349	5.38024	3.29803	6.28579	3.89319	5.33895	6.26299	6.47484	0	0	0
186.962	no reference	44210528	664265	6.87403	5.48759	6.19621	6.19086	5.53012	5.40622	5.43871	3.85795	4.52108	6.68951	5.62621	5.61453	7.8502	6.49224	8.14088	0	0	2.85378	5.00104	4.24988	4.79157	5.02319	5.33908	5.26266	7.16036	3.38165	3.82309	0	1.21374	0	0	1.4133	0.986172	0.747969	1.99552	0.870932	0.917784	1.55448	1.96622	0	0	0
186.968	no reference	54550860	665717	5.09046	4.09598	5.03573	5.67049	5.69004	5.52855	9.73088	7.29473	7.74406	6.12901	4.1924	3.89781	5.01194	5.06694	6.43473	12.0603	11.0975	11.5011	5.76298	5.02567	4.47584	8.82627	6.2559	5.50712	6.88908	5.62694	6.29686	0	0	0	0	0	0	1.07288	0	0	0	0	0	1.62218	1.62216	0
186.974	no reference	11960000	698848	0	0	0	0.613286	0.580765	0	0	0	0	0.685257	0	0	0	0	0.773536	0	0	0	0	0	0	0.627038	0	0	0	0.693823	1.22577	0	0	0.942272	0	0	0.987449	0.809527	0	0	0	1.01383	0.816227	1.3309	1.3299	0
186.98	no reference	25936212	680594	1.92984	1.56073	1.44927	2.11856	1.63636	1.57749	2.12775	2.11033	1.72017	2.03058	1.84298	1.61586	1.94624	1.96855	1.73277	1.78159	1.78818	0	2.27386	2.17461	2.4286	2.73466	2.0176	2.23034	2.51262	1.46307	1.99853	2.40557	2.44359	1.28179	2.09442	3.07602	1.71799	3.09721	5.04714	2.60707	2.67802	4.32571	4.85431	0	0	0
187.014	no reference	31175694	672643	1.66861	1.63274	2.02672	2.07464	1.60986	1.83903	1.61843	1.93854	1.96298	0	0	0	0	0	0	0	0	0	3.76174	3.44947	3.62555	1.40336	1.24243	1.25917	1.10135	2.03704	2.28641	0	0	0	0	0	0	0	0	0	0	0	0	0	0	0
187.061	C8H12O5	57680252	685455	0.895402	0.838564	1.30511	1.34398	1.46679	1.40687	0.980182	1.05633	1.64248	1.75795	2.39652	1.80168	1.69495	2.11319	1.48594	2.47475	2.76628	1.53485	1.7801	1.44947	1.40068	1.05379	1.09831	1.19369	1.1986	1.5885	1.08221	1.18605	0	0.991706	1.02114	1.24503	1.52271	0	0	0	0	0	0.789266	0	0	0
187.098	no reference	13779349	1272391	0	0.786432	0	0.736716	0	0.733212	0	1.12722	0	0	0	0	0.8836	0.861309	0.994984	0	0	1.59324	0	0.916007	0.792893	0.797951	0.972304	0.589439	0.889424	0.767028	0.887594	2.67081	2.60427	2.56788	2.80233	3.16983	2.57918	0	0	0	0	0	0	0	0	1.75583
187.109	C8H16N2O3	11856539	649802	0	0	0	0	0	0	0	0	0	0	0	0	0	0	0	0	0	0	0	0	0	0	0	0	0	0	0	0	0	0	0	0	0	0	0	0.722724	0	0	1.01174	0	0	0
187.134	C10H20O3	42656864	711766	0	0	0	0.840917	0.782385	0.787	0	0	0	0	0	0.855238	0	0.788691	0.683991	3.46448	3.14099	1.5589	0	0.977007	0.733734	0.562157	0.85808	0.748322	0.736957	0.829488	1.24941	1.79565	2.19711	2.22369	2.18546	2.20645	2.0089	1.35777	1.988	1.60711	1.90452	2.03988	1.80106	1.4553	1.45698	1.71944
187.816	no reference	19129174	670497	0.793054	1.62855	1.89056	2.75222	3.38604	3.94006	3.45796	5.64504	5.03186	0.878899	2.48617	2.32285	1.5614	1.30575	0.695267	0	0	0	3.23865	3.18221	3.36286	1.44334	1.71659	2.04805	1.39995	1.58889	1.51093	0	0	0	0	0	0	0	0	0	0	0	0	0	0	0
187.861	no reference	16069606	673448	0.98893	3.34945	2.6366	2.19604	2.2989	2.83192	1.34577	1.78498	1.67785	1.01129	3.71878	3.09824	0	0.984879	0	0	0	0	3.12709	3.26575	3.41521	1.27323	2.73611	2.44875	0.81375	0.899349	0	0	0	0	0	0	0	0	0	0	0	0	0	0	0	0
187.975	no reference	33908508	718569	3.71357	2.85974	3.75744	3.99971	4.63449	3.94008	5.715	5.94143	5.81552	3.9795	2.53996	3.40613	2.67651	2.87286	3.50761	2.15792	1.62023	2.84377	3.91448	4.28013	3.77273	6.11172	5.26284	5.47328	3.31268	3.18923	3.16117	0	0	0	0	0	0	0	0	0	0	0	0	0	0	0
187.975	no reference	41587760	530741	4.65832	3.797	4.72162	5.23668	5.97052	5.0284	7.68382	7.50324	7.90769	4.87457	3.57923	4.3592	3.83862	4.56082	4.96039	2.59983	1.9977	3.70602	5.18274	5.5036	5.38925	7.72469	7.00123	7.2617	4.16244	4.4562	4.09563	0	0	0	0	0	0	0	0	0	0	0	0	0	0	0
187.975	no reference	65127472	997607	6.97344	6.60753	7.52977	8.2563	8.6354	7.4168	12.4461	13.0569	12.7667	8.2463	6.29537	7.02178	6.69603	6.85193	7.48101	4.91355	3.50614	6.66786	8.86182	8.71491	7.30925	11.8956	10.731	10.6051	6.48631	6.93086	6.4678	0	0	0	0	0	0	0	0	0	0	0	0	0	0	0
187.976	no reference	780190784	652832	87.3936	76.851	90.3931	100.992	105.656	91.2191	148.894	154.129	159.307	93.3954	79.8121	86.7547	83.8718	85.8866	89.2499	52.2438	43.3153	76.419	103.645	104.372	95.4154	143.37	132.779	135.732	76.2264	83.5005	79.0801	2.09858	1.86821	0	1.99803	0	1.38112	2.21625	0	0.819206	1.36836	0	0	4.52099	4.52481	2.34513
187.976	no reference	65618996	1187315	7.17575	6.04145	7.60707	8.65732	9.26792	7.9095	11.9096	12.3713	12.9422	7.80311	5.93903	7.43547	6.40038	6.93041	7.05475	4.0596	3.18434	6.04584	8.40988	8.49377	7.65227	12.0381	10.7429	11.48	6.25492	7.10252	6.50596	0	0	0	0	0	0	0	0	0	0	0	0	0	0	0
187.976	no reference	24577074	684126	3.06752	2.52084	2.89381	3.56479	0	0	5.22137	5.18375	5.28756	3.25714	2.91167	0	2.8539	2.83045	2.99762	1.89768	1.3771	2.73631	3.40534	3.31265	2.93301	4.7134	4.74589	4.04511	2.68234	2.47375	0	0	0	0	0	0	0	0	0	0	0	0	0	0	0	0
187.976	no reference	27505714	748355	0	2.6065	3.16295	0	3.84608	3.54188	4.97028	5.19016	5.86695	3.17676	3.59593	3.28768	2.85525	2.90197	3.2412	0	1.39177	2.6614	3.57552	3.68401	3.31779	5.25491	4.98502	4.63881	2.82497	2.76776	3.07912	0	0	0	0	0	0	0	0	0	0	0	0	0	0	0
187.977	no reference	12528884	1156857	0	0	0.973442	0.806797	0.603944	0.608055	1.20884	1.60761	1.26621	0	0	0.762198	0.845487	0.863385	0.733222	0	0	0	0	0.934809	0	1.11605	1.43383	1.01141	0.792825	0	0.689782	0	0	0	0	0	0	0	0	0	0	0	0	0	0	0
188.101	no reference	15653965	680515	0.672858	0	0.684232	0.650107	0	0.739737	0.89464	0	1.06712	0.682475	0	0	1.13915	1.16546	1.05036	0	0	0	0.891973	1.02347	1.00078	0.837966	1.08694	0.616711	0.802944	1.14959	1.12388	2.77196	2.61233	2.55998	3.38564	3.64782	2.60519	0.753077	1.00825	0	0	0	0	1.26602	1.26503	0
188.848	no reference	16494260	653089	0.843916	0	0.837175	0	0	0	0	0	0	0	0	0	1.33803	0	0.947474	0	0	0	0	0	0	0.83096	1.01773	1.01144	0	0	0	0	0	1.10649	0	0	0	2.49932	1.98552	1.73026	0	0	0	0	0	0
188.884	no reference	91257920	676729	0	0	0	0	0	0	0	0	0	0.729125	0	0	0	0	0	0	0	0	1.26164	0	0	2.28206	4.47814	3.75439	0	0	0	7.77448	13.3811	14.125	8.6253	10.451	9.73265	4.02655	6.38424	6.07694	7.28627	6.7703	8.36948	0	0	0
188.903	no reference	85033176	662778	2.93693	4.41726	4.49396	0	0	0	1.41717	1.48531	1.3141	1.19425	1.63475	1.65321	1.55038	2.06641	1.17326	0	0	1.42567	1.21928	1.32499	1.68835	3.56817	5.05165	5.5203	1.82476	2.17429	2.69481	7.08125	7.62395	4.64217	3.62744	2.61034	2.14243	8.74052	10.467	7.39556	2.25065	2.9183	2.46971	2.54335	2.54331	3.60037
188.937	no reference	40857280	659896	1.66939	2.48255	2.21164	3.62606	3.5421	4.06846	0	0	0	1.4669	2.34897	2.76353	3.69739	3.18318	1.62794	0	0	0	2.51049	2.3697	2.44929	1.49919	2.19503	2.69384	1.29815	0	0	8.6733	10.8436	3.63702	6.38811	10.3077	5.76678	6.7876	9.71184	5.73985	6.52243	8.08406	6.26303	7.4648	7.48026	12.4671
188.938	no reference	14120449	658364	0.760788	1.01071	1.0654	0.75957	0.938215	0.963903	0.946818	1.22061	1.19838	0.970487	0	0.818158	0	0	0.703368	1.68761	1.62984	1.94153	0.903454	0	0	0.602188	0.89806	0.673251	0.805953	1.24119	1.25461	3.29434	1.98884	3.65448	3.22036	1.65094	2.86246	4.14561	3.32039	3.77018	3.67841	2.95441	3.43794	2.11263	2.10871	1.52201
188.939	no reference	18025564	656955	0	0	0	0	0	0	0	0	0	0	0	0	0	0	0	0	0	0	0	0	0	0	0.704947	0.904961	0	0	0	1.15086	2.95604	1.75391	0	2.75588	2.02233	1.4913	1.84323	1.19793	1.86892	1.49693	2.0263	0	0	0
188.965	no reference	17689098	677394	1.71687	1.1856	1.42341	1.66558	1.82715	1.6613	3.2214	2.14249	2.41958	1.57825	1.58369	1.80806	1.85293	1.85661	2.13332	3.49608	3.98291	3.53017	1.44861	1.88897	1.62962	3.01152	1.94871	1.85708	1.96515	1.73546	1.74963	0	0	0	0	0	0	0	0	0	0	0	0	0	0	0
188.979	no reference	52356896	648284	5.7626	4.75991	6.48439	6.74307	7.03807	6.0536	9.35327	9.95275	10.0198	6.1989	5.17667	5.67866	5.52842	4.90216	5.44775	3.28879	2.62548	5.38074	6.63341	6.56262	6.15565	9.70655	8.86976	8.80583	5.01436	5.35653	4.90624	0	0	0	0	0	0	0	0	0	0	0	0	0	0	0
188.986	C6H6O5S	19551628	708109	1.32943	1.55399	1.8872	0	0	0.558005	0	0	0	0	0	0	0	0	0	0	0	0	0	0	0	0	0	0	0	0	0	0	0	0	0	0	0	0	0	0	0	0	0	0	0	0
189.077	C8H14O5	293584544	685090	0.633293	0	0.821577	0.603718	0.914764	0.679505	1.50834	1.39786	1.37144	0.823326	0	0	1.2037	1.01392	1.29984	1.40995	1.31675	1.8026	0.931289	1.07489	0.876923	0.771545	0	0.642142	0.845871	0.829958	1.03342	0	0	0.920569	0	1.20379	0	0	0	0	0	0	0	0	0	0
189.972	no reference	13260048	746536	1.25659	0.982522	1.56115	1.64784	1.77542	1.45243	2.06032	2.31136	2.28898	1.22242	1.28981	1.51152	1.36062	1.07265	1.15104	0	0	0	1.48926	1.44179	1.30879	2.08273	1.97542	1.90962	1.03079	1.10522	0.868286	0	0	0	0	0	0	0	0	0	0	0	0	0	0	0
189.972	no reference	15398160	532072	1.49087	1.38443	1.62052	1.83904	2.00139	1.83334	2.48796	0	2.51041	1.52385	1.49313	1.69281	0	1.3543	1.52212	0	0	0	0	0	1.87176	2.53696	2.17907	2.27815	0	1.5145	1.33242	0	0	0	0	0	0	0	0	0	0	0	0	0	0	0
189.972	no reference	21785106	968013	2.2691	2.10413	2.68375	2.92873	3.02924	2.65211	4.32731	3.97809	4.33199	2.7372	1.97369	2.12755	2.28991	2.09416	2.25966	0	0	2.48588	3.33446	2.90202	2.56308	4.10807	3.74407	3.88185	2.47722	2.37423	2.13976	0	0	0	0	0	0	0	0	0	0	0	0	0	0	0
189.973	no reference	272058912	641181	31.2319	25.5815	31.3134	35.7592	38.1559	32.6222	51.7886	52.0274	54.6107	32.7004	27.2032	29.7563	28.5048	28.6572	29.7994	17.6762	14.6666	26.6786	34.363	35.5019	33.8154	49.5385	46.1698	47.8076	26.6894	28.7802	26.9948	0	0	0	0	0	0	0.884076	0	0	0	0	0	2.06623	2.06815	0
189.973	no reference	23698706	1252263	2.72334	2.27172	2.55153	3.03376	3.37425	2.63186	3.8722	3.90441	4.21702	2.65247	2.22098	2.72164	2.60572	2.42201	2.31185	1.46574	0	2.73593	2.85851	3.12676	2.85041	4.22208	3.68255	3.98478	2.30567	2.1423	2.34105	0	0	0	0	0	0	0	0	0	0	0	0	0	0	0
190.015	C9H5NO4	39156240	689300	0.801758	0.929305	0.988286	1.3984	1.50791	1.08566	0	1.00045	0.998967	0.868989	1.08631	1.02883	1.24002	0.88722	1.36527	0	0	0	1.01474	0.759602	0.846195	0	0.625684	0.72788	1.11732	1.2258	0.818088	0	0	0	0	0	0	0	0	0	0	0	0	0	0	0
190.02	no reference	35734324	650854	1.17763	1.09783	1.33257	5.00834	5.45333	5.5484	5.25252	5.30925	4.51958	0	0	0	5.25786	4.36693	4.63022	3.61304	3.64941	3.6416	2.77378	3.012	3.18397	4.84821	4.59045	5.00215	3.1315	2.84578	2.95402	4.25981	4.55173	4.12673	5.39784	5.74942	5.39871	3.4712	3.36173	2.87643	2.4562	2.51408	2.84493	6.69129	6.68146	7.91519
190.067	no reference	75561528	650399	2.10545	3.12768	3.26807	5.0389	6.20086	6.18705	4.15898	7.40769	7.66769	1.40764	2.36461	2.58577	7.18565	8.12324	4.89556	7.22264	7.93374	8.53151	2.40129	2.97896	2.86379	1.62406	1.78145	2.30574	3.08414	3.93905	4.11459	0	0	0.913763	0	0	0	0	0	0	0	0	0	0	0	0
190.891	no reference	18714874	545902	0	0	0	0	0	0	0	0	0	0	0	0	0	0	0	0	0	1.31254	0	0	0	0	1.01237	1.57416	0	0	0	2.10642	4.38638	2.70585	1.81697	3.85429	2.51624	2.1065	3.10794	2.31891	3.10757	3.44993	3.02899	0	0	0
190.892	no reference	31211770	1044076	0	0.78874	0	0	0	0	0	0	0	0	0	0	0	0	0	0	0	0	0	0	0	1.21182	1.93043	2.19743	0	0	0	3.89015	7.13306	3.95918	2.82101	6.61751	3.71161	3.0529	4.91765	3.19772	4.60393	5.03344	4.43792	0	0	0
190.892	no reference	31146234	1291440	0	0	0	0	0	0	0	0	0	0	0	0	0	0	0	0	0	0	0.996572	0.783369	0	0.909892	2.17948	2.11196	0	0	0	3.89916	7.39602	4.14375	3.36542	6.40874	3.70141	2.95669	5.17417	3.85868	4.67558	5.81391	5.26989	0	0	0
190.9	no reference	53765472	680261	2.26018	2.80198	3.05616	0	0	0	0.986425	1.0904	0	0.812808	1.3006	0.987065	1.46447	1.61208	0.891062	0	0	0	1.2665	1.09435	1.1781	2.86265	3.52792	3.90958	1.11946	1.96596	2.06121	4.81447	5.40165	3.27016	2.32735	2.61666	1.51394	6.66052	7.88639	5.14096	1.95768	2.21118	2.07765	1.36228	1.36226	2.14149
190.931	no reference	12193788	656220	1.43711	1.28562	1.48529	1.60718	1.51973	1.46544	2.15435	2.42615	2.79676	1.31195	1.31463	1.35266	2.25182	1.91177	2.21363	2.25384	2.52338	2.55388	1.52585	1.48916	1.58934	1.16095	0.904467	1.21937	2.12183	2.65947	2.29877	0	0	0	0	0	0	0	0	0	0	0	0	0	0	0
190.934	no reference	13812108	691246	0.752644	0.825059	1.01464	1.50287	1.42652	1.22331	0	0	0	0.74438	0	1.25375	1.4717	1.05893	0.734074	0	0	0	0	0.941569	0.939364	0.752365	0.646116	0.681967	0.78186	0	0	3.00861	3.81405	1.7693	2.05637	3.46815	2.01924	2.91281	3.79861	2.09474	2.56712	2.58997	1.89589	3.46626	3.474	4.11961
190.936	no reference	72122648	670532	0	0	0	0	0	0	0	0	0	0	1.29812	0	0	0	0	0	0	0	0.948739	0.81425	0	1.31915	2.86958	2.96023	0	0	0	6.03364	11.1005	6.82999	5.82248	9.81821	6.0705	2.55054	4.6669	3.14981	4.7408	5.83753	5.48453	0	0	0
190.958	no reference	23358028	679693	0	0	0	0.824474	0.58308	0.976965	0	0	0	0	0	0	0	0	0	0	0	1.40284	0	0	0	0.558819	0.697096	0.787314	0	0	0.670619	0	0	0	0	0	0	0.812424	0	0	0	0	0	1.71296	1.71683	0
190.976	C6H9OS2P	19332374	640769	2.26926	1.85543	2.38287	2.4787	2.63767	2.42658	3.51577	3.56349	3.60611	2.09677	2.1118	2.08566	1.88395	2.50228	2.11985	0	0	1.43979	2.58651	2.25384	2.40457	3.68429	3.09284	3.37839	1.87523	2.08424	1.82606	0	0	0	0	0	0	0	0	0	0	0	0	0	0	0
191.028	no reference	18613870	674160	0	0.841062	0	2.69498	3.0339	3.17492	2.16614	2.55193	2.54907	0	0	0	2.19137	2.15925	2.50127	0	1.77002	2.32608	1.72465	1.75358	1.33725	2.29087	1.93789	2.30728	1.78473	1.43442	1.03769	1.61916	1.408	1.67017	2.21182	2.21152	2.06354	1.61859	1.2154	1.28701	1.18364	0	0.815098	2.95381	2.95668	3.7767
191.035	C10H8O4	13050236	703044	0.878389	1.21705	1.12958	1.30763	1.06467	1.23429	1.64041	1.94883	1.46139	1.31713	1.02493	0.933426	1.23	1.42208	1.32605	0	1.74757	0	1.20686	1.36839	1.22045	0.904571	0.874346	0.965273	1.17185	1.28959	1.14681	2.02768	2.06047	1.78709	2.55449	1.94171	2.08999	1.50556	1.19991	1.28233	1.92761	1.29169	1.29228	0	0	0
191.067	no reference	12205346	1531184	1.45526	1.48862	1.26512	1.38593	1.81827	1.40197	2.13048	1.92001	1.51396	1.62074	1.91867	1.4014	1.00944	1.42351	0.969117	2.11616	2.02694	1.55528	1.08629	1.76411	1.72022	0.863607	1.3123	1.11669	1.51495	1.18001	1.24698	2.27415	2.57735	2.23324	3.02883	2.35352	2.60548	2.24723	2.5254	2.35833	2.56321	2.32683	2.55697	4.43531	4.43524	5.18608
191.067	C6H12N2O5	13131879	1508942	1.72247	1.53579	1.61397	1.49382	1.58827	1.39354	2.37016	2.18431	1.98595	1.60879	1.76047	2.0953	1.23387	1.13111	1.23879	1.81762	1.72558	2.16181	2.13706	2.24965	2.22027	1.2831	1.49884	1.34736	1.41222	1.46712	1.53224	2.91186	2.99151	2.53254	2.91609	3.01878	2.93427	2.55267	2.58737	2.28783	2.92435	2.83928	2.5618	5.67346	5.66948	5.56191
191.068	no reference	13149840	1507444	1.62036	1.62269	1.86722	1.63418	1.79671	2.01616	2.09482	2.45503	2.48214	1.83473	1.719	2.27209	1.14114	1.1906	1.48455	1.46838	2.19673	1.86629	2.01136	1.96962	2.12672	1.26173	1.5415	1.42732	1.79421	1.51004	1.3338	2.45271	2.9192	3.07877	3.3413	3.31603	3.04387	2.53103	2.49946	2.50154	3.16512	3.12258	2.92594	5.12836	5.1166	5.78271
191.068	no reference	13394023	1485677	1.93337	1.86104	1.98317	1.8366	1.86679	1.55383	2.19896	2.44061	2.22346	2.05307	2.4455	2.046	1.54296	1.56908	1.08547	2.00238	1.66158	2.42012	1.54106	2.39147	2.42074	1.56099	1.26368	1.42456	1.56083	1.13301	1.55227	3.38302	2.93564	2.71213	3.37029	3.45227	2.62332	2.80761	2.98945	2.51476	2.73805	3.14202	2.9187	6.14847	6.1328	6.41693
191.068	no reference	14829200	1465374	1.85511	2.13787	1.85299	1.97409	1.99078	1.95204	2.8909	2.30926	2.23253	2.15735	2.04616	2.32981	1.83458	1.96275	1.91951	2.42935	2.12739	2.49038	2.9449	2.40348	2.30714	1.57346	1.68041	1.69108	1.62167	1.85539	1.49503	3.19996	3.146	3.12367	3.60545	2.94624	3.17641	2.59356	2.93469	2.67339	3.64378	3.15869	3.40824	6.23024	6.21457	6.52498
191.068	no reference	14736675	1477698	2.05933	2.03607	2.16014	1.69529	2.21899	2.22032	2.70543	2.36853	3.0222	1.93575	2.23508	2.17588	1.07664	1.30453	1.33449	2.4271	2.48653	2.23	2.31783	2.66548	2.37841	1.68746	1.49189	1.62123	2.07248	1.65308	1.64195	3.40403	3.51414	3.32071	3.98556	4.15822	3.43893	3.24774	3.31226	2.96421	3.21098	3.21701	3.58187	6.36262	6.37031	7.19208
191.068	no reference	17647248	1447343	2.03643	2.39484	2.16625	2.36939	2.04828	1.9706	2.69117	2.81865	2.52904	2.43108	2.71276	2.63287	1.86549	1.66022	1.41822	2.85746	2.2554	3.14753	2.68504	2.4131	2.87735	1.16019	1.7082	1.84548	2.05253	1.81145	1.74212	3.75215	3.93159	3.57012	3.83094	3.47881	3.88241	3.19243	3.26038	3.08759	4.23136	4.01693	3.55775	6.50278	6.4949	7.24845
191.069	no reference	16958508	1453070	2.41051	2.35015	2.57511	2.3713	2.36275	2.24395	3.32176	3.00126	3.03733	2.40067	2.37178	2.59439	1.53221	1.58174	1.6792	2.58482	2.24118	2.45525	2.77825	2.83374	2.52097	2.12922	1.76178	2.02928	2.23605	1.95552	1.94246	3.45205	3.57988	3.64994	4.61694	4.60055	3.88241	3.23812	3.31803	3.33656	4.01066	3.64197	3.94601	7.63191	7.6318	8.08468
191.069	no reference	18186344	1477613	2.3628	2.51153	2.14184	2.22426	2.5694	2.42449	3.2276	3.32163	2.82857	2.70482	2.96005	2.91428	2.31434	2.15642	1.63896	2.17137	2.58431	3.32939	2.77542	3.02604	2.95976	1.82462	2.01976	1.80136	2.22607	1.84006	2.04359	4.56243	3.92502	3.7073	4.57507	4.51916	3.92319	3.61091	4.13371	3.43129	4.30588	4.38355	4.08587	8.22373	8.23918	8.4746
191.069	no reference	18628712	1497219	2.52312	2.58105	2.88023	2.56608	2.28009	2.59828	3.58998	3.3825	3.60009	2.79606	3.01841	2.9215	1.6424	2.09692	2.249	2.94984	2.64476	3.14133	3.47593	3.49475	3.44756	2.21116	2.20233	2.01825	2.41159	2.0158	2.21913	3.94421	4.19455	4.31339	5.08725	4.55101	4.79232	3.98851	3.9896	3.68687	4.42053	4.44188	4.48136	8.27045	8.29369	8.88802
191.069	no reference	20711056	1464913	2.73497	2.92119	2.84972	2.81815	2.84433	2.70627	3.58998	3.69326	3.30358	2.98942	2.74194	3.21253	2.24849	2.22097	2.05544	3.16614	2.883	3.26946	3.44204	3.27361	3.16023	1.94753	2.35116	2.3491	2.69085	2.50726	2.21722	4.81151	4.93741	4.25603	5.38684	5.14904	4.32335	4.01737	4.40753	4.11649	4.87913	5.01682	4.78521	8.89342	8.89329	9.56452
191.069	no reference	21840940	1474143	3.23884	3.29858	2.94736	3.05495	2.96652	3.0488	4.18062	3.64521	4.41699	3.15887	3.99221	3.26304	2.05363	2.13743	2.08806	3.3847	3.36304	3.70549	3.86573	3.68945	3.84849	2.23432	2.51984	2.63951	2.7487	2.28656	2.50534	4.93455	5.17407	4.82969	5.09048	5.04642	5.21542	4.45029	4.65252	4.10327	5.16002	4.34189	4.91061	9.25942	9.25928	10.3726
191.069	no reference	23103122	1464374	3.10142	3.21168	3.10399	2.96329	3.31333	3.06398	3.97803	4.32439	3.77859	3.23708	3.17815	3.77054	2.42051	2.73109	2.18158	2.99941	3.37192	3.76956	3.43639	4.10048	3.75048	2.46233	2.28766	2.37851	2.83248	2.79539	2.16761	5.01858	5.11162	5.00927	5.90225	5.75414	5.57224	4.80143	4.94651	4.44257	5.65874	5.82228	5.6823	10.482	10.4896	10.9645
191.07	no reference	25035820	1450390	3.31709	3.5121	3.42742	3.30702	3.3349	3.31708	4.83689	3.93354	4.52893	3.96704	3.93691	4.14335	2.74841	2.39692	2.71441	4.2702	3.84663	4.45564	4.17079	4.20143	4.15586	2.76871	2.82346	2.73142	3.25735	2.76474	2.98044	6.23099	5.82489	5.67272	6.49497	6.71665	5.72007	5.04675	5.15404	5.12116	5.9339	5.91116	5.78841	11.4787	11.4552	12.0826
191.07	no reference	27412114	1443329	3.7408	3.61638	3.91562	3.72714	3.59006	3.68491	5.01665	5.12532	4.68324	3.91056	4.18574	4.29969	2.6624	2.98426	2.59045	3.51764	3.76129	4.74082	4.5154	4.68217	4.43206	2.74912	2.8691	3.04388	3.59447	3.0917	3.21322	5.76283	6.43627	5.78247	7.56444	6.34155	6.19414	5.61435	5.69591	5.29301	6.17467	6.1778	6.12602	11.9693	11.9769	12.7497
191.07	no reference	29033516	1410392	3.97746	4.43818	4.23905	3.83026	4.08243	4.13712	5.27916	5.2791	4.94343	4.21471	4.76018	4.54983	2.9258	3.19438	2.96887	4.86504	4.2911	4.80281	4.78374	4.70621	5.22501	3.00741	3.35133	3.49605	3.57053	3.05492	3.28382	6.70516	6.77154	6.80009	7.36472	7.29698	6.81604	5.87891	6.45106	5.8306	7.39568	6.56109	7.12438	12.2808	12.2806	14.3376
191.07	no reference	35994464	1415272	4.29429	4.45308	4.49535	4.40697	4.90902	4.68381	6.11234	5.39443	6.22022	4.99681	5.25169	5.12227	3.61118	3.8602	3.61044	5.34722	5.07694	5.81127	5.63678	5.8792	5.59475	3.76624	3.4565	3.45561	4.36444	3.80283	3.68641	7.4254	6.94904	6.97967	8.30535	7.95517	7.44814	6.4898	6.68164	6.35496	7.77403	7.85539	7.22567	14.3677	14.3831	15.1832
191.07	no reference	33572500	1473534	4.80197	5.02909	4.64181	4.6705	4.56401	4.37334	6.65448	6.42603	5.5667	4.9186	5.31313	5.4109	3.41497	3.26273	3.31901	4.7659	4.75336	5.53023	5.81755	5.6821	5.76403	3.67005	3.86133	3.77175	4.31656	3.69044	3.80089	8.09163	8.21782	7.40369	8.45353	8.8469	7.86104	6.97562	7.47139	6.56647	8.22116	7.93872	7.95877	15.162	15.1307	15.963
191.071	no reference	37895008	1420421	4.9203	5.37668	5.37817	4.81946	5.0384	5.35536	6.43763	6.80407	6.69826	5.3531	5.6326	6.01701	3.78857	3.97665	3.82357	6.01416	5.22273	6.83627	5.72152	6.33109	6.31642	3.87312	4.05184	4.27905	4.57987	4.22992	4.14434	8.49376	8.40189	8.74057	10.2897	9.03799	9.19149	8.28399	8.41677	7.90162	9.16702	9.59409	9.07289	16.7039	16.7192	19.0073
191.071	no reference	39863340	1416187	5.79062	5.96759	5.63448	5.35797	5.87937	5.25074	8.09828	7.15648	7.63618	6.40459	6.59104	6.6135	4.32074	4.35639	4.31943	5.95107	6.57038	6.96852	7.27506	7.10027	6.949	4.62483	4.925	4.74592	5.58522	5.01871	4.7282	9.55012	9.32224	9.16458	10.9339	10.4251	9.77261	7.96171	8.80876	8.12194	9.92371	9.23858	9.76741	18.1679	18.2143	19.5522
191.071	no reference	44910228	1382059	8.02748	8.4206	8.44975	7.8787	7.54335	6.8267	11.2313	9.87322	9.71777	8.6162	8.47719	9.59597	5.46572	5.65005	5.31115	7.9609	7.53045	8.33242	9.43308	10.3789	9.88468	6.2957	6.59195	6.60235	7.42038	6.22437	6.31569	13.1514	13.9043	9.25437	14.2841	14.5724	9.25266	10.0493	11.8928	7.41691	12.4116	11.1384	8.65811	19.6474	19.6315	23.4045
191.079	no reference	45106840	1465351	6.28303	6.39463	6.14302	6.22113	5.76796	6.07753	8.33797	8.16244	7.81167	6.11348	6.93509	7.01277	4.17023	4.5007	4.34118	6.87487	6.28236	7.49755	7.3824	7.69638	7.30092	4.56783	4.85753	5.00692	5.72485	4.94106	4.89229	10.2164	10.6436	10.0126	11.7586	11.2532	10.2926	9.51058	9.1777	8.87103	10.7263	10.344	10.5198	18.9933	18.9774	20.5858
191.079	no reference	41404056	1473528	5.66083	5.35682	5.65482	5.38471	5.70687	5.56121	7.29934	6.84892	6.95241	6.17431	6.49274	6.50287	4.47663	4.28045	4.25854	5.51396	6.01568	6.84867	6.6254	6.7253	7.19846	4.59277	4.54796	4.51433	4.9868	4.7408	4.36949	9.44809	9.23678	8.88523	10.8566	10.0783	9.65027	8.00019	9.18346	7.88399	9.56256	9.70519	9.10183	18.3859	18.4012	19.4959
191.079	no reference	37798000	1469222	4.81342	5.29227	4.83302	4.6896	4.91981	5.01115	6.5803	6.61185	6.57119	5.40959	5.41143	5.81016	3.57355	3.80703	3.7344	5.72125	5.28673	6.72054	6.01528	6.35032	5.78631	3.69499	4.05581	4.20921	4.63971	3.6741	4.23974	8.23568	8.20467	8.00728	8.94317	8.6912	8.50333	7.37487	7.65009	7.09965	8.8804	8.24424	8.66776	16.0186	16.0028	16.7147
191.079	no reference	33670196	1485448	4.46988	4.61695	5.16256	4.76217	4.78683	4.43408	6.23219	6.04159	6.14156	4.8795	5.12574	5.43976	3.66224	3.8602	3.20157	5.05431	4.70002	5.5509	5.62548	5.61961	5.83976	3.56318	3.59939	3.88571	4.23677	3.98471	3.80853	7.64148	7.87597	7.3987	8.65969	8.69828	7.82535	7.01411	7.17163	6.82645	8.22689	8.18869	7.80926	14.8038	14.8192	16.0476
191.079	no reference	32425626	1470909	4.32864	4.67157	4.36924	3.98304	4.15071	4.12699	5.68434	4.96514	5.13707	4.5319	4.64038	4.76149	3.00375	3.1716	3.16678	4.22063	4.54001	4.89788	5.25828	5.29271	5.32747	3.29954	3.72242	3.33062	3.86974	3.45136	3.40784	7.18532	6.90303	6.97469	8.51795	7.87024	7.03014	6.37917	6.75082	5.99364	7.24664	7.14436	7.46682	13.519	13.5343	14.4409
191.079	no reference	28952218	1478940	3.70263	3.89694	3.79154	3.81881	3.82007	3.94476	5.08799	5.31434	4.7619	4.18864	4.29633	4.59793	3.02794	3.19438	2.76878	4.2702	3.89641	4.91028	4.53235	5.10041	4.86417	3.01988	2.86315	3.53648	3.77	3.07127	3.21704	6.249	6.48887	6.50578	7.17145	6.75204	6.77526	5.72979	5.84002	5.59706	6.89123	7.08881	6.74337	12.8804	12.8646	13.7362
191.08	no reference	27066480	1512295	3.75988	3.53693	3.54947	3.50563	3.9818	3.57355	4.90538	4.43012	4.93436	3.91056	3.8079	4.13132	2.66778	2.43743	2.88187	4.15304	4.15243	4.51764	4.38829	4.22547	4.24942	2.73487	3.07351	2.52739	3.04192	3.08966	3.01478	6.31502	6.37053	5.58792	7.11346	6.9502	5.94437	5.44599	5.60368	5.43402	6.26639	5.5612	5.9958	11.689	11.6888	12.3363
191.08	no reference	24872602	1443282	3.40489	3.57417	3.52099	3.35667	2.95395	3.52293	4.48593	4.21867	3.85726	3.4891	4.38234	3.85713	2.76723	2.69312	2.52738	3.86238	3.41638	4.16633	3.9759	4.2423	4.23605	2.59593	2.64288	2.77553	3.45484	2.66052	2.71331	5.42072	5.22009	5.23375	6.40477	6.17878	5.92907	4.99384	5.38462	4.66289	5.85938	5.98338	5.76912	10.4586	10.4896	11.0303
191.08	no reference	23314544	1501063	3.13959	3.27375	3.35216	2.906	3.34927	2.78051	4.25196	4.07771	4.49565	3.43478	3.46692	3.34722	2.19474	2.67287	2.03587	3.32838	3.1888	3.62904	4.06628	3.89617	3.8574	2.46589	2.49603	2.62849	2.84245	2.51135	2.5435	5.32769	5.345	4.95939	5.73474	5.57721	5.23071	4.43586	5.02434	4.48664	5.38932	5.55287	5.4315	9.91354	9.91338	10.6262
191.08	no reference	21923482	1487751	2.74642	3.04285	2.65444	2.97284	2.93059	2.98468	3.83822	3.8951	3.10692	3.21971	3.32254	3.81864	2.10201	1.85009	2.09676	3.23374	3.19769	3.90182	3.49853	3.56206	3.37628	2.24501	2.17653	2.28477	2.66891	2.51135	2.28591	4.58944	4.85852	4.57029	5.44482	4.81287	4.92996	3.99813	4.3153	3.96668	5.13709	4.87795	4.68393	9.22048	9.21256	10.4195
191.08	no reference	20367002	1495197	2.84185	2.29305	3.10196	2.68066	2.63229	2.73158	3.51008	3.71889	3.66665	2.97638	3.12593	2.67617	2.29687	2.26781	1.91625	3.01744	2.50253	3.05661	3.1737	3.31929	3.57006	2.02769	2.23606	2.42814	2.75468	2.14352	2.09129	4.58344	4.50024	4.49547	5.02283	5.20566	4.38962	4.33003	4.34989	3.85211	4.56098	4.63075	4.88168	8.81556	8.83099	8.88802
191.081	no reference	19087474	1520374	2.53266	2.93361	2.4673	2.22617	2.49752	2.46836	3.35886	2.95961	3.29148	2.54406	3.1843	3.16202	1.70423	1.82984	1.93583	2.35951	2.94345	3.30253	2.68786	3.40101	3.06	1.70528	2.10707	1.87489	2.1782	1.87787	2.12564	4.36736	4.14854	4.17123	4.93908	4.78102	4.27238	3.64218	3.88296	3.85431	4.56384	4.4391	4.13411	7.95898	7.96664	9.29204
191.081	no reference	17792300	1530463	2.38189	2.54877	2.51612	2.42095	2.48674	2.45149	3.21048	3.23193	3.21887	2.45933	2.07688	2.78921	1.52683	1.9387	1.79446	2.6344	2.63765	2.87476	2.88559	2.90585	2.82612	2.01879	1.78361	1.90797	2.3298	2.00048	2.05122	4.10627	4.53969	3.78463	4.27549	4.00606	4.15004	3.53155	3.8916	3.4357	4.35748	3.74474	4.18957	7.69421	7.70188	8.00482
191.081	no reference	17761946	1485443	2.32081	2.42712	2.29847	2.15742	2.29267	2.15452	3.23902	2.63924	3.1039	2.35722	2.86329	2.34425	1.85877	1.94629	1.58351	2.71777	2.24118	3.02148	2.77825	2.86499	2.74816	1.80147	1.93641	1.86937	1.83311	2.15783	1.77456	3.6081	3.21503	3.39803	4.10798	3.98837	3.85438	3.48826	3.38144	3.29249	3.92754	3.97249	3.89778	7.32822	7.31254	7.86858
191.081	no reference	15596391	1548842	2.09178	1.7518	1.81027	2.22808	2.19204	2.06509	2.75394	2.56716	1.9678	2.42674	2.35642	2.70984	1.43411	1.43491	1.47042	2.27164	1.91227	2.65364	2.56923	2.50684	2.37396	1.61977	1.53654	1.74071	2.00267	1.48449	1.60856	3.54208	3.38596	3.70481	4.83277	4.09453	3.28346	3.21408	2.97504	2.91795	3.90174	3.77529	3.6301	7.00116	6.99327	7.45986
191.081	no reference	15574067	1521119	1.81885	2.31043	2.37983	2.01611	1.87218	1.96217	2.52568	2.53833	2.93295	2.08566	2.4409	2.27931	1.48383	1.64756	1.54001	2.177	2.55054	2.27547	2.64549	2.45637	2.62788	1.39978	1.69728	1.48154	2.01463	1.50084	1.78887	3.82418	3.69165	3.11619	3.09971	3.59558	3.56127	2.99521	3.61491	2.79016	3.20811	3.27534	3.2539	6.37041	6.37421	6.87732
191.082	no reference	14984859	1528527	2.01925	1.83497	1.8835	1.71821	1.97641	1.88961	2.89804	2.37013	2.06311	2.28118	1.96322	2.06043	1.48921	1.43364	1.61287	2.00576	1.23666	2.78177	2.22604	2.17273	2.26037	1.50043	1.38275	1.82526	1.7234	1.58871	1.55514	2.94788	2.9455	2.84183	3.91148	3.59558	3.15092	2.63205	2.66952	2.68881	3.18805	3.15313	2.94041	6.0161	6.02768	6.66122
191.082	no reference	13002395	1511682	1.75014	1.90076	1.85299	1.73921	1.76077	1.93854	2.28599	2.64245	2.35356	1.63486	2.00469	2.04961	1.53893	1.04883	1.18443	2.00576	2.58432	1.91383	2.17802	2.44195	2.40737	1.42116	1.49487	1.43192	1.54388	1.57236	1.47786	2.37768	3.30049	3.10621	3.31231	3.05771	3.27326	2.58635	2.90875	2.64034	2.97308	2.59764	3.37689	5.66957	5.66948	6.09278
191.082	no reference	12691100	1545957	1.78832	1.58048	1.64245	1.54538	1.57928	1.62302	2.11907	2.19553	2.13118	1.81518	1.88642	2.02555	1.25806	1.37288	1.38125	1.94042	1.69892	2.19901	1.90826	2.13668	1.95522	1.12991	1.37084	1.38137	1.53191	1.69702	1.38627	3.03641	2.37028	2.48017	2.95797	3.19572	2.73292	2.53344	2.25735	2.52137	3.0562	3.34756	2.88977	5.42428	5.41251	5.19078
191.082	no reference	12232348	1570184	1.48676	1.398	1.45023	1.56543	1.67991	1.52684	1.81091	2.10743	1.88157	1.69352	1.48247	1.56255	1.28359	0.993139	1.09091	1.465	1.21888	2.00269	1.70065	1.68599	2.01981	1.04263	1.03944	1.30877	1.43915	1.31795	1.03138	2.4317	2.85018	2.44026	2.79368	2.86663	2.59529	2.3266	2.4447	2.51476	2.65493	2.54348	2.76196	4.76237	4.7623	5.35051
191.108	C12H16O2	25851568	647897	2.29362	3.53756	3.7356	3.36861	2.8677	2.66536	2.41939	4.24832	4.0562	2.63422	3.71651	3.95755	3.17039	3.80134	2.91613	5.98713	5.90012	5.34632	3.23161	3.83969	3.23541	2.1564	2.3467	2.46904	3.06188	4.23197	4.19396	5.00359	5.21846	4.61769	5.46094	5.61526	5.28233	3.29886	3.66823	3.34152	3.5707	3.80446	3.70547	1.48256	1.48448	2.36031
191.892	no reference	19317602	664524	0	0	0	0	0	0	0	0	0	0	0	0	0	0	0	0	0	0	1.13538	0	0	0.752857	1.52874	1.19012	0	0	0	2.4923	5.12663	2.99352	1.98897	4.79364	2.81338	1.8235	3.72463	2.402	3.29214	3.78172	3.4476	0	0	0
192.066	no reference	12005479	974427	1.4979	1.59682	1.21851	1.63339	1.27217	1.32114	1.65279	1.38847	1.0846	1.75345	1.53724	1.32764	1.54184	1.03765	1.64786	0	0	2.27374	1.69099	1.34728	1.5478	1.66269	1.94253	1.84564	0.781062	1.11225	0.863646	0	0	0	0	0	0	0	0	0	0	0	0	0	0	0
192.067	C10H11NO3	148197472	628945	18.0973	17.5451	16.377	15.6893	15.4501	14.2814	16.5445	13.7724	11.3337	17.9755	16.8852	16.3164	16.4024	15.2755	18.8605	5.52219	2.0059	24.6086	18.5738	16.9988	15.5068	22.4915	22.2416	21.9833	13.8277	11.7706	9.92396	0.961919	1.07259	0.779038	1.22194	0	1.02339	0	0	0	0	0	0	0	0	0
192.067	no reference	12535840	1250140	1.75222	1.49006	1.8196	1.536	1.49768	1.32198	1.26901	1.53103	0.993451	1.60355	1.08107	1.69263	1.37117	1.08449	1.61307	0	0	1.8935	1.44242	1.50412	1.3284	1.83726	1.6151	2.10665	1.31216	1.08824	0.912778	0	0	0	0	0	0	0	0	0	0	0	0	0	0	0
192.073	no reference	32737748	778718	3.47376	3.16223	3.53948	3.09522	3.34944	3.38641	4.1666	3.63187	3.51261	3.63702	3.6031	3.72625	1.6638	2.35663	2.25029	2.47702	2.50994	3.39792	3.57079	3.85071	3.80302	2.40817	2.41979	3.00637	2.95832	2.6367	2.61809	5.08186	5.02314	5.96351	6.58221	5.63058	6.08731	5.4005	5.22778	5.24584	6.07028	6.76547	6.4132	11.5102	11.51	11.5685
192.074	no reference	32584578	428865	0	0	3.90207	3.69867	3.8053	0	0	0	4.54811	0	0	4.3035	0	0	2.86549	4.46489	0	0	4.46408	0	4.39717	0	0	3.0305	0	0	3.12801	0	0	6.45923	0	0	6.42247	5.98794	5.73687	5.50802	0	0	6.59226	0	0	0
192.074	no reference	48417236	851333	6.52368	6.61581	6.22049	6.16401	5.93704	6.42865	8.57503	8.16272	7.94505	7.02178	7.08894	6.96006	4.80207	4.75154	4.85029	6.17223	6.0622	7.91119	7.54081	7.49228	7.66641	5.13801	5.06805	4.9446	5.88061	5.13742	4.62153	10.4327	9.65449	9.58382	11.7395	11.0058	9.70146	8.90471	9.02806	8.43059	10.7437	10.0609	9.95089	21.3297	21.3917	21.2626
192.075	no reference	54692308	1151178	6.12288	6.26822	6.50121	5.89666	6.17424	6.61088	7.9901	7.47713	7.44886	6.75673	6.06293	7.16691	4.45266	4.80724	4.3914	5.50529	5.64972	6.9358	7.04367	7.58602	7.77332	4.67844	4.84976	4.93725	5.54949	4.99642	4.88102	10.3547	9.42769	10.1774	11.4045	10.6165	10.4304	9.37129	9.61605	9.07392	10.7609	10.7831	10.819	20.3174	20.3638	20.821
192.075	no reference	20449750	548480	2.40161	2.59739	2.56105	2.45549	2.74207	2.49509	3.33698	0	2.81522	2.63712	2.50182	2.42983	1.70042	1.89239	1.89742	2.30747	1.90323	2.84875	3.03411	2.5371	2.86362	1.97486	1.55184	1.904	2.17987	2.03489	1.96697	3.82143	3.38458	4.11158	4.29991	4.14878	3.77176	3.44577	3.93364	3.32023	3.95572	3.96994	4.06921	7.87558	7.85891	7.94175
192.075	no reference	138235760	776295	0	1.26816	0	0	0	0	0	0	0	0	1.68201	0	1.08627	0	0	0	0	0	0	0	0	0	1.10708	0	0	0	0	0	0	0	0	0	0	0	0	0	0	0	0	0	0	0
192.075	no reference	12531522	1128531	1.40247	1.42613	1.49617	1.56274	1.4276	1.57677	2.22917	2.11251	1.52028	1.36784	1.4904	1.69865	0.883344	0.986387	0.873084	0	1.3783	1.4492	1.22422	1.66817	1.83402	0.857985	1.49851	1.08377	1.47124	1.13677	1.50284	2.40194	1.99172	2.40805	2.591	2.89877	2.65667	2.0887	2.18122	1.98288	2.51472	2.73257	2.68862	5.95606	5.95597	5.22872
192.076	no reference	14887382	1142985	1.59762	1.70793	1.66195	1.59425	1.82742	1.60123	2.18637	1.98596	1.81451	1.85556	1.687	1.50864	1.12726	1.03259	1.11775	1.72559	1.49742	1.35104	1.71218	2.13929	1.94538	1.22983	1.04605	1.21427	1.18849	1.42133	1.11551	2.59251	2.43135	2.49286	3.12735	2.62806	2.42219	2.27149	2.47809	2.24947	3.08653	2.6923	2.77784	4.10273	4.09488	5.09718
192.076	no reference	30951894	1107746	3.29245	3.02071	3.12044	3.269	3.30631	3.54333	4.11238	3.87615	3.6533	3.52622	3.05246	3.49414	2.10358	1.97942	2.27856	2.79022	2.76952	3.20574	3.48464	3.90359	4.18947	2.20866	2.37713	2.65255	2.87255	2.6086	2.84514	5.65505	5.44387	5.648	6.00559	5.4395	5.82988	4.96999	5.33587	5.12136	6.16057	6.09471	6.2878	12.3863	12.3822	12.4118
192.076	no reference	22905732	1316771	2.43167	2.84443	2.6831	2.47268	2.85348	2.78235	3.59592	3.35074	3.44	3.02872	3.43645	3.00829	2.26619	2.06549	1.94038	2.43872	2.57217	2.99082	3.45356	3.22094	3.00005	1.99401	2.27394	2.04048	2.53544	2.51971	1.92261	4.31359	4.33944	3.99934	5.0843	4.48407	4.1477	3.87087	3.44221	3.56589	4.46949	4.63098	4.25972	8.90932	8.91697	8.78033
192.076	no reference	53119448	796412	0	0	0	0	0	0	0	0	0	0	0	0	0	0	0	2.83641	0	0	0	0	0	0	0	0	0	0	0	0	0	8.92037	0	0	9.18151	0	0	8.86242	0	0	10.3584	0	0	0
192.077	no reference	46941060	737637	6.85196	7.04037	6.51341	6.2805	6.43839	6.12999	9.04013	7.90963	7.81495	7.31724	6.99986	7.13083	5.04666	4.41104	4.44577	6.66342	6.31466	7.25404	7.61707	7.61727	7.72655	4.90645	4.9212	5.07142	6.40922	5.58086	4.9936	10.6968	10.6472	9.22964	11.9393	11.4375	9.84164	9.33281	9.53246	8.05604	11.1106	10.8414	9.64945	21.7502	21.7265	23.3861
192.08	no reference	119983992	1207573	4.59983	4.87288	4.49553	4.33076	4.62168	4.58947	5.91856	5.7311	5.52158	5.10998	5.2028	5.17539	3.65172	3.65282	3.14305	4.56797	4.89589	6.00587	5.45623	5.16312	5.71522	3.54731	3.71862	3.50541	4.19506	3.63954	3.40802	7.46767	7.5081	6.49103	8.40225	8.04746	7.29542	6.39861	6.83754	6.0379	8.02076	7.98339	7.38987	14.6017	14.5781	15.3715
192.08	no reference	48418680	1275333	2.46412	2.58622	2.5163	2.43258	2.28924	2.27785	3.84702	3.39239	3.18585	2.86361	3.10469	2.37331	1.945	1.86423	1.79575	3.01103	2.44594	2.82963	2.49601	3.37718	2.88645	1.88535	2.02786	2.00372	2.42972	2.07423	2.05713	4.24157	3.82996	3.93699	4.64942	4.5053	4.30063	3.89011	3.78521	3.81705	4.23733	4.25046	3.78706	7.52711	7.54646	8.58771
192.08	no reference	61427576	1326705	2.93936	2.75009	3.07976	2.78013	3.16974	2.93084	3.44755	3.30589	3.94829	2.97006	2.78982	3.50857	1.77433	2.13385	2.20244	2.22692	2.83352	2.84203	3.84336	3.69447	3.5168	2.17571	2.3176	2.08275	3.0441	2.4441	2.68678	4.99483	4.69444	4.71767	5.1906	5.21657	4.63452	4.05606	4.5836	3.95586	5.16312	4.95317	5.22432	9.54007	9.57108	9.55548
192.08	no reference	13091720	1717594	1.89345	2.17408	1.78604	1.67063	1.58484	1.56917	2.48312	2.33517	1.25554	1.8295	2.10478	1.91151	1.60635	1.28322	1.4293	2.06695	1.81123	2.68291	1.52152	2.01911	2.17815	1.27793	1.49206	1.65633	1.46027	1.27726	1.02106	2.39594	3.1397	2.39808	3.30291	3.34463	2.79686	2.61782	2.55736	2.44005	2.89306	2.90894	3.09496	5.8412	5.82554	6.17769
192.08	no reference	22890970	1247831	2.59581	2.3516	2.54071	2.49178	2.43659	2.67774	3.51032	2.99834	3.45966	2.54425	2.59168	2.94936	1.77567	1.94904	1.59023	2.83641	2.53483	3.10035	3.3547	2.91808	3.04237	2.11247	1.83636	2.05059	2.35292	2.31025	2.08479	4.68572	3.82996	4.61042	5.15839	4.15144	4.8741	3.82277	4.1282	3.72232	4.52395	4.60876	4.74926	8.32139	8.30569	9.54608
192.081	no reference	13060571	1304755	1.53655	1.67131	1.44532	1.3164	1.45007	1.48481	2.10933	2.04363	2.15413	1.5764	1.7542	1.29818	0.977416	1.05538	1.01064	0	1.69388	1.41614	2.01724	1.70903	1.94873	1.1666	1.0783	1.50377	1.68368	0.999861	1.10025	2.46647	2.31467	2.63502	3.09031	2.73599	2.65413	2.18731	2.43486	2.37836	2.75548	2.46316	3.07808	4.74712	4.74705	4.63209
192.082	no reference	39186300	1424108	0	0	0.75218	0.795542	0.587083	0.669412	0	0	0	0	0	0	0	0	0	0	0	0	0.899745	0	0.992068	0	0.62138	0	0	0	0	0	0	1.0481	1.21872	0	1.05478	0.874737	0	0	1.14896	1.02929	0.819089	1.87368	1.87268	1.97426
192.813	no reference	57607584	643768	2.32158	2.47837	2.87546	2.38114	2.66987	2.50786	1.47731	1.22208	1.39605	1.9236	3.03576	2.8034	2.39872	2.51153	1.6366	0	0	0	2.84926	3.08229	2.82479	3.0215	3.75596	4.0257	1.21979	0.762058	0.690386	12.2665	12.0213	11.1029	11.1937	12.1596	10.7746	6.22319	7.33924	6.22091	8.12841	8.64321	8.13759	7.26356	7.29654	8.9732
192.872	no reference	17382516	653768	0.701437	0	0	0	0	0	0	0	0	0	0	0	0	0	0.867401	0	0	0	0	0	0	2.36466	1.37908	0.695505	0	0	0	2.63473	1.2842	3.1278	1.63469	1.86086	2.06139	2.27015	0	2.42148	1.82647	1.1982	1.9174	0	0	0
192.878	no reference	32404926	641457	0	0	0	0	0	0	0	0	0	0	0	0	0	0	0	0	0	0	0	0	0	1.21995	1.69933	1.57099	0	0	0	3.35947	5.49586	5.79034	4.04242	4.31003	4.30335	1.83634	2.61953	2.63299	2.63385	2.53521	3.07463	0	0	0
192.881	no reference	18018130	704406	0	0	0	0	0	0	0	0	0	0	0	0	0	0	0	0	0	0	0	0	0	0	0	0	0	0	0	0.965972	0	0	0	1.14008	0	2.22957	2.00596	2.51511	3.93871	3.84306	5.30408	0	0	0
192.889	no reference	27755984	1132658	0	0	0	0	0	0	0	0	0	0	0	0	0	0	0	0	0	0	0.915819	0	0.788977	0.988602	2.04189	2.27313	0	0	0	3.76161	7.07443	3.80497	3.46258	6.69595	3.84712	2.89698	5.03632	3.34573	4.79643	4.97557	4.92065	0	0	0
192.889	no reference	22382032	1278470	0	0	0	0	0	0	0	0	0	0	0	0	0	0	0	0	0	0	0	0	0.71603	0	1.50907	1.71896	0	0	0	3.1194	5.84839	3.95213	2.85376	5.65559	3.41893	2.244	4.39645	3.16727	3.88497	4.35342	4.37564	0	0	0
192.932	no reference	12147902	767969	0	0	0	0	0	0	0	0	0	0	0	0	0	0	0	0	0	0	0	0	0	0	0	0	0	0	0	1.11397	1.14144	0	0	1.42341	0	0	0	0	0	0	0	0	0	0
192.932	no reference	61695468	639257	1.92127	3.70987	3.45877	3.54509	3.11777	3.39203	1.19236	0	0	2.86649	4.15473	4.55021	1.63107	1.72929	0.683505	0	0	0	3.76941	4.55216	4.41237	2.85408	4.24664	4.24812	0.630987	0	0	12.8037	15.1867	6.68701	10.6477	16.1547	9.30658	7.09506	9.4563	6.265	7.82605	10.1472	7.66978	7.70357	7.69566	12.7551
192.934	no reference	26510828	672955	0	0	0	0	0	0	0	0	0	0	0	0	0	0	0	0	0	0	0	0	0	0.633573	0.996093	1.04762	0	0	0	2.22098	3.99783	2.31346	2.63512	3.90753	2.34272	0.862739	1.7282	1.31795	1.81484	2.46266	2.40605	0	0	0
192.946	no reference	15476011	670161	0	0	0	1.78035	1.64024	1.94769	0.943226	0	1.09466	0	0	0	2.09941	1.88815	1.83263	0	1.10755	0	0	0	0	0.932167	1.03206	1.15285	1.36593	1.87413	1.84787	4.27405	4.0874	3.76446	4.43382	4.52679	4.81503	2.67633	2.89408	2.61427	2.6697	2.48732	2.27161	0	0	0
193.037	C7H6N4O3	63341304	632824	10.0624	10.7846	10.1873	8.72691	9.37656	9.10825	7.25131	7.46458	7.86059	8.06803	7.77883	8.09793	3.72988	3.45682	3.57332	3.63662	3.51386	4.63713	9.51403	10.4995	9.72469	7.82795	7.80876	7.82131	5.52273	5.52382	5.54424	0	0	0	0	0	0	0	0	0	0	0	0	0	0	0
193.051	C10H10O4	14772997	675051	1.82491	1.74289	1.46609	1.59346	1.93046	1.7659	2.37457	1.36331	2.31626	1.88481	1.56937	1.83234	2.04198	1.89576	1.47979	1.79973	1.39416	2.33736	1.5115	2.01721	1.76878	1.28789	1.5148	1.34425	1.79681	2.01438	2.05587	2.559	1.96815	1.87794	2.582	2.65577	2.50205	2.1343	2.03375	2.06597	2.02088	2.06933	2.15377	2.39427	2.38644	1.63136
193.068	no reference	16975518	1175460	1.84877	1.89	1.833	1.8589	1.66766	1.8393	2.18518	2.17526	2.24819	1.97633	1.64041	1.83234	1.23298	1.13217	1.20114	1.55357	1.42039	1.5601	2.01182	2.44116	2.06363	1.14272	1.44163	1.36976	1.77362	1.31525	1.37327	3.67313	2.71759	2.83353	3.47391	3.1043	3.33231	3.01246	3.02309	2.76962	3.58549	3.39384	3.59194	6.85384	6.84206	6.62905
193.069	no reference	12684570	1357749	1.24852	1.50517	1.59704	1.23063	1.44933	1.30779	1.91126	1.99585	1.76107	1.43212	1.68726	1.92134	1.15705	0.986601	1.19353	0	1.30749	2.37224	2.07255	1.53377	1.88321	1.37518	1.40789	1.57103	1.35273	1.22738	1.19678	2.1186	2.48914	2.49307	2.31101	2.93091	2.39182	1.99511	2.19732	1.98418	2.49775	2.9064	2.49229	3.75263	3.75842	5.25726
193.069	no reference	27192602	747441	0	0	0	0	0	0	0	0	0	0	0	0	0	1.62489	0	0	2.08532	0	0	0	0	0	0	0	0	0	0	0	0	4.87751	0	0	5.16487	0	0	4.5377	0	0	5.07864	0	0	0
193.069	no reference	27322016	751500	3.44148	3.84893	3.95157	3.58999	3.37296	3.24483	5.01714	4.56523	4.34641	3.4482	4.17396	4.163	2.71795	2.58469	2.51147	3.98024	2.89783	4.22487	4.46925	4.19945	3.86892	2.7833	2.87441	2.5213	3.54395	2.96742	2.66788	6.05444	6.10482	5.2267	6.24101	6.37576	5.70521	4.86919	5.67623	4.75362	5.85985	5.95884	5.52598	11.9077	11.9075	12.7598
193.072	no reference	55495964	952072	5.82913	5.54593	5.85452	5.57219	6.18518	6.09134	7.33407	7.03529	7.37651	6.03566	6.09698	6.82076	3.94222	4.05809	4.23719	5.57549	5.65358	5.93595	6.23041	7.22087	7.4305	4.36866	4.58402	4.6084	5.31428	4.59404	4.98805	9.79672	9.40824	10.5618	10.767	10.2205	10.6498	9.24163	9.63936	9.43545	10.549	11.6054	11.3112	19.2275	19.2428	19.3462
193.072	C7H14O6	869323264	1131644	4.0236	4.32687	3.99734	4.01393	3.63352	3.6886	5.71907	5.62886	4.9833	4.6496	5.11397	4.37466	3.23803	3.54164	3.2607	4.37906	4.60462	6.07647	5.38867	5.18736	4.77101	3.136	3.06988	3.25744	4.01371	3.24125	3.15061	6.99376	6.81152	5.57339	7.26861	7.06402	5.82245	5.41755	5.66182	4.72498	6.8401	6.09494	5.48498	11.6429	11.6116	13.6712
193.072	no reference	67555864	1064957	3.41667	3.32382	3.58441	3.39712	3.62993	3.40175	4.07838	3.8508	4.29952	3.43517	3.41367	3.71082	2.19788	2.3695	2.04062	2.59567	2.85693	2.93123	3.6261	3.89659	3.99811	2.55707	2.59559	2.58839	3.17991	2.61798	2.67551	5.66431	5.71696	6.00738	6.39886	6.25014	6.37808	5.30691	5.60705	5.13037	5.89138	6.14771	6.50264	12.0245	12.0165	11.8014
193.072	no reference	18320670	1190887	2.71622	2.9663	2.89687	2.4423	2.33613	2.62221	3.14819	3.44714	3.38883	2.98112	2.67948	3.49435	1.94254	1.97457	2.08412	2.91449	2.64181	3.18955	3.31539	3.19231	3.2898	1.93005	2.15901	2.19229	2.33813	2.20111	2.24429	4.11278	4.03731	3.97462	4.79465	4.56221	3.89559	3.86146	4.3302	3.60354	4.56144	4.56177	4.07666	8.27888	8.26708	8.9639
193.072	no reference	28185114	1284882	1.54912	1.82545	1.4872	1.89423	1.87611	1.80218	2.49762	2.32263	2.12717	1.71455	2.07432	1.38978	1.41709	1.55811	1.30445	1.58399	1.64796	2.18212	1.99346	2.23685	2.45454	1.33153	1.35431	1.32565	1.68685	1.44195	1.45436	2.83435	3.02163	2.75746	3.06802	3.14322	2.79707	2.56993	2.30397	2.55481	3.09393	2.64948	2.8492	4.9499	4.94983	5.60961
193.078	no reference	32779554	823412	3.49779	3.51127	3.23047	3.20042	3.68114	3.38404	4.08837	3.79314	3.52649	3.48731	3.65174	3.83108	2.21132	2.14039	2.24288	2.58778	2.87827	2.9767	3.85913	3.73915	4.10057	2.70403	2.61147	2.44594	3.23577	2.52602	2.60205	5.22016	5.76133	5.65695	6.24907	6.06436	6.0837	5.05077	5.05942	4.83183	6.01463	6.21992	6.19638	11.016	11.0003	11.9565
193.078	no reference	29928738	475860	3.06669	3.50336	3.50762	3.66208	3.52571	3.27605	4.74465	4.2809	4.21405	3.66111	3.83721	3.58259	2.24189	2.62868	0	3.60453	3.45565	4.01202	3.35891	4.25233	3.806	0	2.56409	2.66972	0	3.03077	2.9474	5.79485	5.47783	5.62078	6.09847	6.0909	6.06586	5.79815	5.14157	5.3931	6.16152	0	6.21748	11.3305	11.3449	0
193.079	no reference	40717604	847861	5.51612	5.75945	5.07341	5.07187	5.19687	5.29492	7.55948	7.09937	6.94083	5.54684	6.57312	6.47441	3.98254	4.14923	4.42858	6.04641	5.84204	6.86588	6.48463	6.6512	6.6331	4.5076	4.25063	4.22425	5.46589	4.5593	4.17713	8.66233	8.34655	8.31699	10.1356	9.95862	8.46043	7.55807	8.39422	7.39968	9.18755	9.36125	8.31851	17.9193	17.9346	18.604
193.079	no reference	49827108	1194396	5.69553	5.68497	5.7935	5.58365	5.89408	5.62901	7.10009	6.79822	6.72905	5.93572	6.00175	6.10882	4.02285	4.08341	4.04363	5.76251	4.85708	6.43191	6.16262	6.48535	6.7712	4.00171	4.18316	4.64333	5.50977	4.14651	4.56065	9.07047	9.13213	8.98543	9.8199	9.59768	9.73736	8.2796	8.72856	8.38672	9.9815	10.1945	10.2743	17.7947	17.8412	18.8765
193.08	no reference	15533349	759524	0	2.13084	0	2.35541	0	2.26092	3.16389	2.74873	2.80943	2.50425	2.60384	2.61524	0	1.35369	1.53083	2.48189	2.26578	2.98083	2.54003	2.83176	2.60043	1.66464	1.71747	1.83341	2.11853	1.70352	1.47488	3.49157	3.46373	2.88217	3.87657	3.76779	3.63562	2.95354	3.61396	2.68921	3.69441	3.25081	3.13677	6.97844	6.97444	7.03542
193.08	no reference	18650792	731447	2.60075	2.38098	2.45444	2.16206	2.33523	2.36912	3.10967	2.70628	2.82305	2.47927	2.76358	2.23973	1.93313	1.9347	1.61952	1.6223	1.99865	2.4859	2.58028	2.69054	2.52581	1.75326	1.713	1.79389	2.2374	1.75716	1.83263	3.64012	3.52701	3.33611	3.96033	3.20338	3.03156	2.72145	3.72925	2.66497	3.77251	3.52925	3.33512	7.00862	7.01727	7.19515
193.08	no reference	121901600	626148	0	0	0	0	0	0.562105	0	0	0	0	0	0	0	0	0	0	0	0	0	0	0.764931	0	0	0	0	0	0	0.971087	0	0	0	0	0	0	1.00298	0	1.13683	0	0	0	0	0
193.08	no reference	17763620	902957	1.93752	1.79752	1.95607	1.68226	1.75796	1.95994	2.31073	2.21291	2.18541	1.62222	1.67421	1.88767	1.48327	1.25939	1.24138	1.55808	1.64485	2.07053	1.96098	2.03254	2.18057	1.09061	1.25559	1.15379	1.41158	1.57223	1.27596	3.19972	3.18434	3.66409	2.8836	3.09369	3.76178	2.96196	2.93158	3.12324	3.04234	3.45217	3.66791	6.14717	6.1646	6.80992
193.081	no reference	15021349	499847	1.93979	1.67105	1.96217	1.63309	1.72574	1.66556	2.16896	1.91416	2.36279	0	2.14286	1.76846	1.0277	1.29405	0	1.46683	1.90098	0	0	2.22393	2.18085	1.46959	1.59617	1.42272	1.6295	1.49483	1.33082	2.59802	3.02246	2.81545	3.22647	0	3.22909	2.98781	2.53455	2.54049	3.035	3.14144	3.23383	5.95334	5.96189	5.76229
193.081	no reference	21889318	992859	2.90327	3.09913	2.79923	2.54255	2.70091	3.05248	3.80732	3.73547	3.44329	3.02022	3.39063	3.13116	1.8861	2.38596	2.28203	3.14432	3.2623	3.57599	3.71931	3.62858	3.21185	2.17231	2.25228	2.36598	2.72312	2.67622	2.15462	4.4699	4.20988	4.48593	5.18765	5.24163	4.47671	4.17652	4.23653	3.88776	4.68326	4.45067	4.38413	9.43916	9.44681	8.66324
193.082	no reference	25333030	1276120	3.03687	3.05072	3.01078	2.68864	2.99381	2.9563	3.94428	3.80275	3.47354	3.21575	3.28004	3.2418	1.98286	2.44292	2.15372	3.25022	3.31919	3.51813	3.4538	3.67064	3.83551	2.26494	2.27808	2.45421	2.56953	2.30737	2.16034	5.17514	4.49749	5.09201	5.28429	5.05762	4.94058	4.56855	4.54638	4.2601	5.16049	5.40335	5.14978	9.18998	9.19762	9.56993
193.082	C8H19OSP	16029354	762221	1.78102	2.04766	1.82944	1.79254	1.98887	2.01309	2.40632	2.18327	2.11583	1.92474	2.69561	2.05603	1.62169	1.46508	1.42624	2.44246	2.65426	2.35365	2.09374	2.47241	2.19171	1.59651	1.69514	1.36976	1.71927	1.50837	1.35562	2.89887	2.95343	2.85161	3.16708	3.1565	3.0443	3.11408	2.9042	2.78835	3.31822	3.12096	3.30859	6.70589	6.70774	6.38241
193.083	no reference	64483872	556537	0	0	0	0	0	0	0	0	0	0.677992	0	0	0	0	0	0	0	0	0	0	0	0	0	0	0	0	0	0	0	0	0	0	0	0	0	0	0	0	0	0	0	0
193.084	no reference	17056040	660656	2.10405	2.44305	2.13355	2.10095	2.00639	2.07426	3.52983	2.93094	3.25722	2.12624	2.33735	2.68079	1.58104	1.90052	1.38682	2.58272	2.208	2.79846	2.66961	2.51808	2.83431	1.6947	1.88243	1.71899	1.94044	1.99446	1.90323	3.54709	3.315	3.48763	3.88221	3.77664	4.1339	3.04133	4.23221	2.96131	4.01614	3.49592	3.897	6.88208	6.89657	7.29498
193.108	C8H18O5	24578440	651191	0	0	0	0	0	0	0	0	0	0	0	0	1.97782	1.29199	6.52511	5.61832	7.07147	4.96366	0	0	0	0.738143	0	0	0	0	0	0	0	0	0	0	0	0	0	0	0	0	0	0	0	0
193.16	C13H22O	49159880	632570	5.62301	6.22375	5.86064	5.72021	5.66858	5.7117	5.81895	7.41816	8.17075	6.66461	7.31347	6.68369	5.95267	6.45555	5.73131	21.7556	21.3383	17.6366	6.78688	6.6368	6.27673	4.31345	4.23378	4.35017	5.54669	8.52573	9.99285	13.2029	13.3296	11.7789	14.3362	14.3748	12.9055	9.25969	10.1769	9.08846	10.314	9.78067	9.5677	19.6442	19.6205	22.2167
193.889	no reference	15003720	666933	0	0	0	0	0	0	0	0	0	0	0	0	0	0	0	0	0	0	0	0	0	0.648097	1.08407	1.16588	0	0	0	2.04941	3.30084	2.01905	1.68811	3.54599	1.9364	1.11713	2.78515	1.96947	2.35965	2.41532	2.53256	0	0	0
194.01	C8H5NO5	13998298	656233	2.13617	2.11986	1.99209	2.90507	2.98094	2.7759	2.89875	3.17108	2.8388	2.1992	1.96743	2.52885	2.31366	2.39312	2.40836	4.44868	5.37118	3.30921	1.48383	1.94981	2.08247	1.95404	1.40086	1.33247	2.87938	2.88688	3.06062	0	0	0	0	0	0	0	0	0	0	0	0	0	0	0
194.073	no reference	16388210	709295	1.86755	2.0845	1.64452	1.70678	1.84752	1.87151	1.85658	2.26645	1.9217	2.09602	2.1821	1.64735	0.976527	1.32321	0.960486	0	1.60826	2.09309	1.90436	2.10005	2.07107	1.33571	1.54202	1.29963	1.59328	1.41123	1.27948	3.08219	2.93644	2.74895	3.24708	2.71447	3.14074	2.79622	2.70918	2.42447	2.96375	3.16494	3.48666	5.90707	5.90698	5.93648
194.073	no reference	18786418	529434	0	2.12825	2.08186	2.20949	2.12111	2.36948	2.63555	3.10382	0	2.48327	2.56493	2.53728	1.76605	1.35169	1.41149	2.18088	1.90873	2.94424	0	2.63758	2.95144	1.58242	1.61246	1.71273	1.97801	0	2.08169	3.67414	3.6867	3.7435	3.98798	4.2228	4.07486	3.53097	3.63583	2.99345	3.64879	4.38494	3.96172	0	0	7.67411
194.074	no reference	26134990	965159	3.61152	3.75604	3.38931	3.49277	3.35696	3.23149	4.40677	4.5511	4.34971	3.8829	3.85168	3.63166	2.87542	2.69123	2.66065	4.22845	3.73375	4.60959	4.46383	4.50493	4.12527	2.5902	2.61561	2.74296	3.09033	2.94104	2.89321	5.52052	4.64896	4.95006	6.31538	6.40613	5.53721	4.85016	5.1202	4.44096	5.5362	5.94241	5.52619	11.5381	11.534	12.4736
194.074	no reference	29741172	1230377	3.43211	3.74114	3.74122	3.48704	3.64986	3.46603	4.36682	4.2932	4.22112	3.63958	3.8271	3.79521	2.69803	2.79756	2.63673	4.13157	3.42262	4.04337	4.24775	4.17323	4.15422	2.76566	2.82596	2.83486	3.39952	2.91652	3.01914	6.01569	6.04264	5.76816	6.48288	6.21859	6.26616	5.25421	5.80042	5.48749	5.96041	6.54235	6.68613	11.3084	11.2926	11.2474
194.075	no reference	14637518	741120	1.82842	2.2316	2.00151	1.71394	1.67816	1.94575	2.30812	2.52395	1.9478	1.65011	1.86723	2.19183	1.42135	1.29947	1.39001	1.45282	1.81983	2.00991	2.13281	2.43356	2.24202	1.19143	1.44329	1.55971	1.75884	1.69604	1.32528	3.04543	2.68581	2.37357	3.45163	3.5425	2.74377	2.222	2.80069	2.56933	3.15078	3.11772	2.85424	5.57417	5.57408	5.88363
194.075	no reference	75715784	1090621	0	0	0	0	0	0	0	0	0	0	0	0	0	0	0	0	0	0	0	0	0	0	0	0	0	0	0	0	0	0	0	0	0.841751	0	0	0	0.947716	0	0	0	0	1.89335
194.09	no reference	15186975	655398	1.68409	2.0156	1.91659	1.34801	1.37201	1.43556	1.97	1.83716	1.74206	1.72534	1.56503	1.1158	1.20784	0.942361	1.89131	0	1.13779	0	1.67239	1.63615	1.62699	1.25311	0.776142	0.74385	1.04872	1.353	1.58787	2.42497	0	2.03593	2.10794	0	1.90746	4.45873	1.68273	3.9816	4.26216	1.26827	1.73952	1.26207	1.26303	0
194.81	no reference	56461972	641112	2.11675	2.00148	2.47306	2.92622	2.70255	2.64189	1.4926	1.28673	1.4796	2.28137	2.87232	2.58975	2.22045	2.56481	1.808	0	0	0	3.06581	2.85797	2.89813	2.98132	3.4889	3.92587	0.783798	1.01826	0.976836	11.1206	11.8707	10.2429	11.0251	11.5586	10.2679	6.19596	6.73158	5.75313	7.61154	8.18262	7.78353	7.43163	7.44612	8.37026
194.836	no reference	33200806	653856	1.31992	1.36527	1.50659	2.10126	1.83687	1.92014	1.50723	1.92908	2.33414	1.05717	1.53317	1.32221	1.71315	1.76673	1.64136	1.86543	0	1.62116	2.21914	2.13267	2.06649	1.69411	1.93259	2.03866	1.63481	1.6262	1.41056	2.37265	2.28748	2.35816	2.31874	2.16532	2.56106	2.21886	2.79548	2.69837	1.93138	2.89188	2.22198	0	0	0
194.869	no reference	12213024	653487	0	0	0	0	0	0	0	0	0	0	0	0	0	0	0.721966	0	0	0	0	0	0	1.5476	0.625274	0.832442	0	0	0	2.06955	1.02652	2.65809	1.44477	1.51445	1.81906	1.86832	0	1.85675	1.5577	1.42955	1.72582	0	0	0
194.886	no reference	47852232	682039	0.733156	0.961356	0	0	0	0	0	0	0	0.931039	1.42086	1.01585	0	0.816588	0	0	0	0	1.58043	1.26105	0.835035	1.37215	3.09053	3.31933	0	0	0	5.45471	11.7967	6.09882	5.23726	9.58937	5.97323	4.76976	7.76778	5.28937	6.8606	7.05082	7.67021	0	0	0
194.928	no reference	20520438	634982	0.7705	0	0.73045	1.29015	1.35306	1.82736	2.11894	2.81613	2.3145	0	0	0	0	0.871659	0	0	0	0	0	0	0.767387	0	0	0	1.28375	1.7943	1.24315	0.954406	0	0	2.32158	0	1.17487	0.965228	0	0	0	0	0	4.30905	4.31287	4.54269
194.929	no reference	22121186	678818	0.726602	1.24627	1.11058	1.18727	1.07139	1.05414	0	0	0	0.924394	1.85939	1.42926	0	0.915963	0	0	0	0	1.10978	1.25565	1.13156	1.13112	1.30825	1.39099	0	0	0	4.22055	4.54073	2.19481	2.98155	4.52827	2.86311	2.26247	2.8845	1.74358	2.75974	2.96863	2.54032	2.73751	2.73796	4.2526
194.94	no reference	68651448	616284	0	0	0	0	0	0	0	0	0	0	0	0	0	0	0	0	1.30251	0	0	0	0	0	0	0	0	0	0	0	0	0	0	0	0	0	0	0	0	0	0	0	0	0
195.066	C10H12O4	17299198	670815	1.88776	1.5298	1.82777	2.17864	1.97438	1.96489	1.95741	1.8875	2.61444	2.26377	1.38981	1.92867	2.03438	2.01867	2.27809	3.1794	2.56686	3.06729	2.37737	2.33343	2.31405	2.12767	1.41618	2.06948	2.44821	2.22243	2.35914	2.91289	2.73662	3.1339	3.72249	3.2146	3.35569	2.60643	2.80094	2.80968	2.60751	2.33818	2.32211	2.09513	2.09704	1.82942
195.075	no reference	24507346	638544	2.66647	3.2448	3.09912	2.86324	2.59882	3.13336	4.30216	4.10767	3.5709	3.16129	3.54552	3.24703	2.55816	2.34905	2.07448	3.83451	3.15668	4.04475	3.96058	3.69271	3.88157	2.21941	2.1033	2.32268	2.76936	2.24287	2.20602	4.60922	4.51447	4.81934	5.71729	5.10245	4.89196	4.1553	4.48564	4.12831	5.39958	5.22328	4.78427	9.33664	9.34623	9.70456
195.077	no reference	11855108	655389	1.79162	1.68839	1.69276	1.62126	1.42429	1.85016	1.77301	1.82583	1.91479	1.4165	1.32511	1.91575	1.40865	1.17596	1.1393	2.25982	1.53235	1.64165	1.86223	1.84758	1.75053	1.05177	1.17904	1.24328	1.00701	1.0814	1.43231	3.22575	2.8566	2.3766	3.4515	2.73688	2.49612	2.46573	2.89714	2.52602	2.45524	2.7548	2.16205	5.21727	5.20161	5.51345
195.086	no reference	13956060	630992	2.18026	1.92798	2.30174	1.56039	1.94383	1.75187	2.09544	2.12138	2.11826	2.01529	2.34902	2.23324	1.9383	1.95001	1.47069	2.11703	2.78022	2.7103	2.36113	2.43649	2.39201	1.62379	1.71137	1.48407	1.87896	1.95372	2.29188	0	1.20941	1.2034	1.09854	1.35063	1.01903	0.790818	0	0.833818	0.945094	0	0	1.83475	1.83278	1.77202
195.103	C11H16O3	113433328	652918	1.33094	0.971799	1.4118	1.31644	0.871957	1.28407	1.73271	1.98322	2.17424	1.36626	1.80798	1.32076	1.33793	1.65065	1.38357	2.86734	3.34782	2.77334	1.56459	1.18808	1.35851	1.07226	1.43876	1.28602	1.43464	1.41066	1.81058	2.19078	2.40711	2.14309	2.88979	2.54138	2.43018	1.26079	1.18544	1.48143	1.70161	1.68999	1.49316	1.84449	1.84641	1.75397
195.139	no reference	15988079	970921	0	0	0.682559	0.94932	0.998648	1.27859	0	0	1.04987	0	0.959763	0.875503	1.04128	1.43831	1.18825	2.2145	2.31353	1.65381	0	0.798393	0	0.900812	0.959765	1.25248	0.951167	1.12969	0.889484	2.66833	3.3509	2.3788	2.89463	3.40924	2.36169	1.96609	2.20649	1.7819	2.12635	2.11183	2.03455	2.63587	2.63485	3.59497
195.139	no reference	15660399	1280477	0.720198	0	0.700358	1.29592	0.940248	1.19085	1.07003	0	1.31234	0	0	0.911581	1.11251	0.840219	0.973758	2.45108	1.9704	2.03095	0	0	1.00325	1.03352	1.04113	0.956557	0.837467	1.10108	1.19	2.51527	2.92195	2.92627	3.47447	3.17215	3.01417	2.04365	2.41546	2.1256	1.98949	2.35	2.50359	3.47298	3.46708	3.36242
195.175	C13H24O	13937491	645600	0	0	0	1.18182	1.57368	1.15774	0	1.39116	1.23936	0	0	0	1.26286	0	1.46908	0	1.52838	0	0	0	0	0.890131	1.00963	1.10958	1.27981	1.52435	1.45379	4.71128	4.1028	3.84975	4.70019	4.89901	4.33635	2.60405	3.0892	2.48033	2.52441	2.30557	2.4819	0	0	0
195.811	no reference	13456979	980912	1.07913	1.89928	1.02747	1.27551	0.91251	1.40018	0	1.20332	0	1.23497	2.31312	1.51904	1.37069	1.09986	1.20389	0	0	0	1.99128	1.43762	1.22112	1.27055	1.95112	1.6101	0	0	0	0	2.14312	1.09195	1.87205	1.87988	1.43409	0	1.17265	0.91397	1.21649	1.81897	1.31969	0	0	0
195.811	no reference	16610900	1275626	1.10299	1.83473	1.40125	1.4469	1.04189	1.46346	0.953926	1.56654	0	1.19695	2.01207	1.55031	1.27527	1.2315	1.00054	0	0	0	2.19465	1.51273	1.53518	1.40326	1.89953	1.88489	0	0	0	1.06671	2.31075	1.62197	1.69005	2.00196	1.33086	0	1.47313	0.894693	1.37055	1.67385	1.60787	0	0	0
195.813	no reference	15398485	652550	0.92358	2.1398	1.15664	1.40035	1.07783	1.50775	0	1.3545	0	1.04053	2.64642	1.8218	1.64988	0.963469	1.07829	0	0	0	2.49654	1.52054	1.44942	1.37231	1.88712	2.04664	0.719528	0	0	1.12673	2.40854	1.75852	1.58938	2.36113	1.19817	0	1.09105	1.28507	1.98428	2.12588	1.92679	0	0	2.27629
195.876	no reference	12379284	636058	1.31485	1.65474	1.55509	1.92504	2.03786	2.15442	1.59737	2.48002	2.5186	1.00117	0	1.69584	1.80108	1.75999	1.36932	1.70921	0	3.05052	0	1.55511	1.38373	0.682063	0.964113	0.665701	2.53213	3.08801	2.6226	0	0	0	0	0	0	0	0	0	0	0	0	0	0	0
195.989	C7H3NO6	53547000	621708	7.04444	6.56947	6.73178	9.18383	9.69871	9.41919	10.084	9.4181	9.15936	8.06536	7.32497	7.4275	6.081	5.84732	5.98744	7.42303	7.65997	7.34427	12.6854	12.7884	12.1732	10.618	10.1212	10.2738	8.59816	7.85805	8.03954	0	0	0	0	0	0	0	0	0	0	0	0	0	0	0
196.025	C8H7NO5	68898840	620428	8.65053	9.07214	8.26147	10.9713	11.4453	10.9935	13.615	12.7644	12.8959	8.65411	9.44152	9.44067	9.72289	10.1751	9.62701	9.11743	8.02978	10.349	9.43424	9.68047	9.17736	8.6158	8.4959	8.5497	13.0165	12.1126	11.869	1.14592	1.15421	1.2164	1.69856	1.75963	1.38953	0.978843	0	1.04786	0	0	0.810908	0	0	0
196.062	C9H11NO4	88624184	626999	8.75932	8.73697	9.30703	10.5187	11.3088	11.4558	8.75436	8.6268	8.27592	9.16466	9.57362	10.0179	12.3475	12.1017	11.8214	8.61949	8.06891	10.2271	7.78042	8.30798	8.61161	6.12109	6.51344	6.96806	9.02105	8.4047	8.13304	1.9607	2.80675	2.3338	2.15882	2.79823	2.49379	1.2637	0.971678	1.26874	1.24897	1.16841	1.21379	0	0	0
196.134	C11H19NO2	17970694	639575	0	0	0	0	0	0	2.06503	2.17534	1.86629	0	0	0	0	0	0	1.68481	1.2391	1.47903	0	0	0	0	0	0	2.3342	2.75599	2.62026	5.41603	5.63398	5.34586	5.86415	6.19975	5.59119	3.6655	4.27983	3.42625	4.17094	4.18962	3.967	2.30963	2.31397	2.35686
196.142	no reference	27465776	640439	1.06463	0.917092	1.09466	1.66967	1.97097	1.75204	1.72192	1.97311	2.10304	1.20829	1.50702	1.45056	2.1445	2.16258	2.03284	3.18317	3.98152	2.87032	1.1415	1.02907	1.39102	2.14567	1.84824	1.83716	1.77518	1.93349	1.81698	5.01089	4.73007	4.41927	5.41478	5.3841	5.3274	3.58192	3.64213	3.36787	3.56473	3.76467	3.70355	5.15435	5.14843	6.151
196.807	no reference	19165094	658990	0.686613	0.99079	0.93409	0.794697	0.904147	0.899633	0	0	0	0	1.23227	0	0	1.20926	0	0	0	0	0.891853	0.810778	1.00039	1.07857	1.18183	1.52205	0	0	0	3.56082	4.18544	3.69548	3.87196	3.78573	3.60458	1.8023	1.9677	1.8891	2.45244	3.13157	2.89102	2.80871	2.80429	3.09586
196.834	no reference	31817656	635926	1.19311	1.5125	1.59087	2.08084	2.18223	2.08709	1.98746	2.15232	2.27872	1.31828	1.24955	1.52016	1.64054	2.03236	1.37048	1.43651	1.17821	1.43976	2.11334	1.96305	2.31385	1.81291	1.93741	2.1833	1.66709	1.73847	1.59387	2.57387	2.36117	2.27069	2.27097	3.10279	2.5373	2.53285	3.28491	2.94775	2.12355	2.17682	2.18716	0	0	0
196.919	no reference	16160437	644799	0.775621	0	0	0	0	0	1.23277	1.4197	1.39717	0	0	0	1.28931	1.47099	2.91353	4.03516	3.59774	2.70372	0	0	0	1.05276	0.714382	0	0.690685	0	0	0	0	0	0	0	0	0.813088	0	0	0	0	0	0	0	0
196.984	no reference	13894898	653606	1.85422	0.936363	1.21789	1.57577	1.73369	1.53578	2.8007	2.07828	2.20274	2.20903	1.56734	1.24315	1.04071	1.01167	1.33136	2.97225	3.50531	3.05609	1.77336	1.62296	1.89124	2.79377	1.86401	1.61491	1.92843	1.88972	1.60844	0	0	0	0	0	0	0	0	0	0	0	0	0	0	0
197.009	C8H6O6	21345102	634182	3.07906	1.74716	2.33515	2.00712	2.543	2.0926	4.33475	4.38857	4.0994	3.5082	2.07729	2.14285	1.4506	1.64126	1.60458	4.8469	9.17329	1.88542	2.97878	2.823	2.91918	2.5012	1.92182	1.77023	2.49095	2.80316	3.12271	0	0	0	0	0	0	0	0	0	0	0	0	0	0	0
197.028	C9H10O3S	55761540	615455	1.79745	1.65685	2.16734	7.29443	8.32243	7.63755	7.0269	7.33118	7.24447	0	1.03323	0.900262	6.62282	7.0045	6.53463	10.606	10.4872	8.09995	4.2428	4.81145	4.54907	6.26732	6.22785	7.08863	5.25018	4.53554	4.44117	6.3961	5.61534	6.00078	8.75473	6.64324	7.31946	5.21036	5.33642	4.92297	4.21845	4.0461	4.43926	12.2867	12.2904	11.9039
197.082	C10H14O4	27918562	643460	1.54362	1.62272	1.38547	1.59751	1.73326	1.45206	1.95828	1.643	1.74099	1.94156	1.58196	1.6477	2.15514	2.34159	2.00938	2.74471	1.92701	2.0208	2.01665	1.85343	1.58945	1.81006	1.61945	1.94899	1.70479	1.91962	1.81	3.40034	3.26845	3.47481	3.91069	3.7292	3.62504	5.04201	5.59656	4.80952	4.76449	5.53832	5.73908	0	0	2.08239
197.118	C11H18O3	89661696	650600	0.842219	1.50387	1.10807	1.63428	1.62815	1.92473	1.58574	1.91773	1.67595	1.0116	1.18147	1.8314	1.64615	2.03654	1.90283	5.39784	5.37749	4.15449	2.23522	1.88349	1.75568	1.5353	1.65269	1.39896	1.99054	2.20853	2.95721	4.89936	4.31289	4.90212	5.81047	5.82231	5.28811	3.45647	3.60996	3.34549	3.64308	3.42605	3.87076	2.21895	2.21453	2.33345
197.155	C12H22O2	65954076	636647	2.05465	2.2093	1.37938	2.70511	2.29774	2.44401	2.95733	3.39065	3.45045	1.76615	1.84309	1.65553	2.55764	2.15775	2.44654	10.8314	12.2224	7.00578	3.00282	3.28814	2.99049	1.79828	1.87322	1.86491	2.92334	4.1616	5.61559	3.56617	3.74179	3.67686	4.62907	3.8575	4.0781	2.664	2.59721	2.64598	2.72016	2.75669	2.71204	3.03271	3.02877	3.04784
197.807	no reference	14892343	710036	0.766475	1.28274	0.718405	0.913276	0.754053	1.0449	0	0	0	0	1.36636	0.915766	0.990511	0	0	0	0	0	1.24535	1.02643	0.938648	0.815111	1.16415	1.21758	0	0	0	0	1.8269	0.963649	1.19936	1.76859	1.50336	0	0	0	1.29007	1.80314	1.49347	0	0	0
197.807	no reference	15010104	572124	0.817411	2.0521	1.17863	0	1.05055	0.965285	1.1424	1.12132	0	0	2.032	1.10683	0	0.965738	1.11773	0	0	0	1.50663	1.67632	1.05405	1.27936	1.51217	1.92408	0.687236	0	0	1.56147	2.00933	0.856555	0	1.46603	1.46863	0	1.02303	1.03116	0	1.4372	1.29844	0	0	0
197.808	no reference	19078456	925986	1.45929	2.99587	1.70472	2.03925	1.49417	1.88392	1.59573	1.40054	1.25522	1.72691	2.91268	1.9464	1.97859	1.44777	1.41418	0	0	0	2.51714	2.1201	1.79619	1.75675	2.65398	2.45872	0.836467	0	0	1.43562	2.82409	1.8918	2.62157	2.79081	2.15839	1.44296	1.50248	1.23606	2.24381	1.99444	1.76024	0	0	1.83661
197.808	no reference	24485176	1232785	1.62438	2.85311	1.70777	2.16051	1.97845	1.81812	1.18342	1.49505	0	1.68943	2.89578	1.71911	1.93424	1.93385	1.48813	0	0	0	2.95355	2.17659	2.04566	1.81331	2.86632	2.64804	0.75219	0	0	1.76873	2.70576	1.79452	2.61512	3.10044	2.10614	1.32993	1.34611	1.56213	2.28107	3.30193	2.32454	0	0	0
197.951	no reference	20942780	649250	0.88877	0.963422	0.720975	0.710164	0.673889	1.06454	1.33504	1.27744	1.3863	0	0	0	0	0	0	0	0	0	0	0	0	0	0	0	0	0	0	0	0	0	0	0	0	0	0	0	0	0	0	0	0	0
197.958	no reference	18858336	629903	0	0	0	0	0	0	0	0	1.0342	0	0	0	0	0	0.96498	0	2.34376	0	0	0	0	0	0	0	0	0.763179	0.907185	0	0	0.864384	0	0	0	0	0	1.5159	0	0	0	0	0	0
197.992	no reference	35485796	626725	2.19986	1.02674	2.70149	1.94619	2.37156	1.89745	12.3601	5.82252	7.86498	2.86316	1.41326	1.61873	1.38297	2.08547	3.06981	14.1912	14.7936	16.1711	1.07733	1.3735	1.60189	4.66788	2.07902	2.29838	6.4103	6.7049	7.34253	1.09937	0	0	1.19095	0	0	1.31433	0	0	0	0	0	3.97523	3.96641	0
198.004	C7H5NO6	54113944	623940	7.45419	6.53267	6.72403	8.49863	9.0881	8.424	8.30545	7.47724	7.39753	8.0321	6.77258	6.4442	4.92642	5.29841	4.91351	6.69487	7.97174	6.28384	8.32746	8.37932	8.33693	7.60615	6.75291	6.85262	7.21518	6.27576	6.33222	0	0	0	0	0	0	0	0	0	0	0	0	0	0	0
198.036	no reference	20295172	652710	0.61049	0.863197	0.830327	2.60597	2.92593	2.84447	2.45643	3.10538	2.31536	0	0	0	1.87954	2.52788	2.20424	0	2.08465	2.60958	1.54694	1.39094	1.54928	2.1656	1.88058	2.37513	1.64762	1.30523	1.58908	2.24596	1.72918	1.88094	2.7384	2.66083	2.20496	1.67841	1.62557	1.91469	1.59628	1.50809	1.06532	3.65987	3.66663	3.66301
198.069	no reference	19800016	1017906	0	0	0	0	0	0	0	0	0	0	0	0	0	0	0	0	0	0	0	0	0	0	0	0	0	0	0	0	0	0	0	0	0	0	0	0.706651	0	0	0	0	0	0
198.077	C9H13NO4	126800528	620515	4.19434	4.19202	3.92301	4.75576	4.86529	4.61152	3.72726	3.14584	3.08689	4.23783	4.84728	4.6824	4.79138	4.73831	4.68735	3.15685	3.39321	4.57796	5.08762	4.67768	5.32664	3.37423	3.67404	3.46786	4.17621	3.21463	2.69742	0	0	0	0	0	0	0	0	0	0	0	0	0	0	0
198.892	no reference	65475532	610077	0	0	0	0	0	0	0	0	0	0	0	0	0	0	0	0	1.93203	0	0	0	0	0	0	0	0	0	0	0	0	0	0	0	0	0	0	0	0	0	0	0	0	0
198.904	no reference	38920464	619594	5.16596	4.46718	4.82939	5.05381	4.4719	4.84113	5.4937	5.98618	5.90468	5.62189	4.99803	4.05782	5.60462	5.09039	5.24646	3.71764	3.61082	4.76631	5.29614	5.05404	4.70092	5.72703	5.17246	4.6122	5.69935	4.65137	5.11411	0	1.39436	1.15003	1.19665	1.16316	1.22054	0.953775	1.88287	0	0	1.66731	1.45152	0	0	0
198.908	no reference	77943832	625617	5.81011	8.78725	8.41662	14.3576	14.657	16.0542	14.9597	15.969	15.9163	6.48981	9.88006	9.83095	2.99818	3.32459	2.05029	0	0	2.1904	11.7314	12.3708	13.3186	4.68408	7.05273	7.92712	7.87661	8.95803	8.38735	0	0	0	0	0	0	0	0	0	0	0	0	0	0	0
198.94	no reference	131486408	626996	4.03322	3.76207	4.63208	4.43128	4.59949	4.62516	5.07427	5.57372	6.08168	4.16795	4.6586	4.96159	5.32309	5.99736	5.16817	9.1602	8.957	9.6433	4.01377	4.46034	5.11076	3.6251	3.70595	3.56359	6.05442	7.92403	9.10669	1.98099	1.96487	2.17141	1.51033	1.80101	1.798	3.71542	4.51476	4.06798	3.9624	4.5368	4.01286	2.40062	2.3962	2.04141
198.94	no reference	12554953	1130846	0	0	0	0	0	0	0	0	0	0	0	0	0	0	0	0	0	0	0	0	0	0	0	0	0	1.03848	0.820557	0	0	0	0	0	0	0	0	0	0	0	0	0	0	0
198.954	no reference	85283832	639460	1.67302	0	0.709599	0	0.681367	0.823212	2.35324	2.78168	3.15219	1.0238	0.968479	0.902489	1.86867	1.59867	3.00042	6.01815	7.98982	5.07114	1.01013	1.26105	1.21787	1.56369	0.730628	0	1.80862	2.10902	2.58025	2.26984	1.81696	2.00212	1.10304	1.56747	1.85344	1.52169	0	1.89341	1.76508	1.158	1.71981	2.41036	2.41032	0
199	C6H4N2O6	45595116	621320	2.92673	1.85405	2.08533	2.9179	3.12062	2.5059	5.17272	3.15573	4.05079	3.72477	2.24947	2.23439	1.63821	1.27447	2.28763	1.89401	2.26498	3.01032	2.57252	2.22553	2.38948	6.06372	3.06151	2.89915	3.05833	1.84056	2.29596	0	0	0	0	0	0	0	0	0	0	0	0	0	0	0
199.006	no reference	13455731	557309	0	0	0	0	0	0	0	0	0	0	0	0	0	0	0	0	0	0	0	0	0	0	0	0	0	0	0	1.07939	0	1.11054	0	0	1.34609	2.98609	3.05274	2.94545	3.52747	3.55984	3.96102	0	0	0
199.007	C10H5N2OP	17575858	1017577	0	0	0	0	0	0	0	0	0	0	0	0	0	0	0	0	0	0	0	0	0	0	0	0	0	0	0	1.82908	1.85149	1.68381	1.34144	1.9083	1.66739	4.68528	4.82174	4.34505	5.24793	5.11314	4.90995	0	0	0
199.007	no reference	20647858	1201595	0	0	0	0	0	0	0	0	0	0	0	0	0	0	0	0	0	0	0	0	0	0	0	0	0	0	0	1.71954	1.79068	1.84344	1.99858	1.52966	1.6298	5.47415	5.11861	5.14481	5.32245	5.76029	5.99755	0	0	0
199.008	no reference	14465658	1027112	0	0	0	0	0	0	0	0	0	0	0	0	0	0	0	0	0	0	0	0	0	0	0	0	0	0	0	0	0	0	0	0	0	0	0	0.83863	0.92851	0.878188	0	0	0	0
199.017	no reference	13599867	658118	1.03294	0	0	0.949064	0.98203	0.992798	1.31427	1.80337	1.21528	1.04228	0	0.753004	0	0.820209	0.842197	0	0	1.49829	1.24865	0.93356	0.867068	1.41407	0.823785	0.71865	0.874846	1.17081	1.3491	1.91274	0	2.17143	2.54903	0	2.15038	3.65892	2.23958	3.65764	3.86569	2.43149	2.61118	1.23136	1.22964	0
199.043	C9H12O3S	55460240	611938	6.54876	6.63221	6.44148	6.38676	6.31919	6.18088	7.34985	6.70866	7.22083	7.3219	7.12613	7.39209	4.60616	5.18093	4.67342	5.01214	6.06882	7.12426	10.0988	9.92392	9.8306	5.70924	5.98016	5.85382	5.25854	4.29991	4.5341	10.9267	10.8315	11.1343	12.2891	11.3034	10.8856	8.79318	8.79929	8.05967	10.4645	9.77236	10.1164	17.7967	17.7848	19.2451
199.061	C9H12O5	18455720	644044	0.692386	0.844185	1.03407	1.18432	0.892977	1.08624	1.49833	0	1.31306	1.08343	1.08562	0.774886	1.10656	0	1.10618	1.43171	1.21092	0	1.27885	1.3452	0.959096	0.721706	0	0.682012	1.44311	0.890862	1.16737	1.6963	1.37222	1.80635	1.67687	1.56617	1.7101	0	1.4621	0	0	1.04988	1.37137	0	0	0
199.081	no reference	13744953	648114	0	0	0	0	0.575707	0.800665	0	0	0	0	0	0	1.06204	0	0	0	0	0	0	0	0	0	0	0	0	0.655609	0	0	0	0	0	0	0	0	0	0	0	0	0	0	0	0
199.098	C10H16O4	61933328	631458	2.06192	1.89876	2.0467	1.79027	1.5656	2.06299	2.41284	2.25712	2.78954	2.0335	1.99876	2.03508	2.36628	2.75882	2.42956	4.54125	4.12292	3.26971	2.13578	2.63178	2.38783	1.47665	1.79098	1.81702	2.11733	2.23242	2.79445	5.06121	4.82952	4.37817	5.53642	5.10724	4.65074	2.23843	2.76958	2.40513	2.69019	2.52143	2.78362	2.22887	2.22884	3.06796
199.113	C14H16O	17588686	678334	0.650526	0	0	0.904443	0.854464	1.00357	0	0	0	0	0	0	0.964118	1.00362	1.27637	0	1.14316	0	0	0	0	1.19677	1.25989	1.27135	0.858408	1.12	1.16571	0	0	0	0	0	0	0	0	0	0	0	0	0	0	0
199.134	C11H20O3	34572080	632639	1.1303	0.999531	0.8074	1.71771	1.92882	1.92632	1.18858	1.83023	1.57895	1.19329	1.01883	1.04053	1.94229	2.00757	1.90544	6.72572	7.71608	4.11338	1.7587	1.69916	1.61521	1.25511	1.14777	1.51053	1.74158	2.86898	3.33539	4.5683	4.98402	4.08013	5.04437	5.16387	4.35892	3.00236	4.02626	2.59352	3.26882	3.35781	3.41304	1.45431	1.45721	0
199.169	no reference	40456148	702348	0	0	0	0	0.589536	0	0	1.28041	1.7673	0	0	0	0	0	0	14.8496	17.5604	5.3905	0	0	0	0	0	0	1.24191	3.56122	6.4889	0	0	0	0	0	0	0	0	0	0	0	0	0	0	0
199.17	no reference	61181908	601790	0	0	0	0.710029	0	0.718845	1.16567	1.66405	1.97682	0	0	0	0	0	0	22.2084	26.5566	8.16273	0	0	0	0	0	0	1.57503	4.39803	8.22331	0	0	0	0	0	0	0	0	0.837976	0	0	0	0	0	0
199.17	no reference	108908496	1046962	0	0	0	1.15199	1.15748	1.22947	1.61178	2.88987	3.28159	0	0	0	0	0	0.964292	42.0634	47.2727	15.2044	0	0	0	0	0.741458	0	2.28939	7.32942	13.2548	0	1.18838	0	1.56375	1.16612	0.826336	0.791491	1.10508	0	0	0	0	0	0	0
199.17	C12H24O2	1401868288	609199	1.34431	0.914659	1.78304	11.2583	12.9212	13.7494	23.5427	33.6151	42.7046	1.6115	1.68276	1.1605	8.83132	9.64294	10.4215	519.016	608.494	185.75	1.98221	1.98671	2.85726	7.69008	6.08734	5.30887	28.2709	94.374	171.614	11.3874	9.19958	7.4105	13.0107	12.5631	9.74892	12.0353	11.8661	8.56424	8.03538	7.4296	6.39307	6.37017	6.37007	5.32885
199.171	no reference	106745816	1243528	0	0	0	0.957685	1.12873	1.25562	1.61606	2.21229	3.41169	0	0	0	0.862838	1.13733	1.06433	39.0712	46.334	13.9149	0	0	0	0.587794	0.628096	0	2.30535	8.04873	13.9646	0.949826	1.0604	0	1.52671	0	1.17424	0.884688	0.913414	0.867306	0	0	0	0	0	0
199.171	no reference	39342036	912101	0	0	0	0	0	0.587445	0	0	1.29456	0	0	0	0	0	0	15.8184	17.0768	5.68188	0	0	0	0	0	0	0.708065	2.8041	4.48547	0	0	0	0	0	0	0	0	0	0	0	0	0	0	0
199.171	no reference	43208660	868171	0	0	0	0	0	0	0	1.35489	1.46399	0	0	0	0	0	0	16.1789	18.7551	5.95672	0	0	0	0	0	0	1.10851	2.99313	5.56351	0	0	0	0	0	0	0	0	0	0	0	0	0	0	0
199.171	no reference	16777970	1062275	0	0	0	0	0	0	0	0	0	0	0	0	0	0	0	5.18794	6.68669	2.03448	0	0	0	0	0	0	0	1.19281	1.95731	0	0	0	0	0	0	0	0	0	0	0	0	0	0	0
199.805	no reference	12403778	1217813	0.788786	1.30181	0.976874	1.08861	0.7443	1.04144	0.985631	0	0	0.711677	1.5278	1.16274	0.878447	1.15963	0.999228	0	0	0	1.17029	1.3009	1.28877	0.998722	1.37338	1.1991	0	0	0	0.958254	1.7679	1.11408	1.50434	1.69358	0.811192	0.875211	0	0.829987	1.43747	0	1.43756	0	0	0
200.01	no reference	20173960	649952	0	0	0	0	0	0	0	0	0	0	0	0	0	0	0	0	0	0	0	0	0	0	0	0	0	0	0	1.45273	1.34106	1.74453	1.78747	1.68524	1.9311	5.19298	5.06484	4.86412	6.00344	5.81748	5.9387	0	0	0
200.056	C8H11NO5	56616840	653495	1.29365	0.854651	0.905981	1.07481	0.891919	1.01659	0	1.08064	1.10344	1.21792	0	0	1.01978	0.90241	0.833318	0	1.58972	0	0	0	0	0.942657	0.746335	0.929987	1.02216	0.908688	0.992257	1.18659	0	0.97727	1.25456	0	0	1.9777	1.39175	1.4329	2.12113	1.28361	1.7267	0	0	0
200.129	C10H19NO3	56617544	626484	0	0	0	0	0	0	0.945947	0	1.33265	0	0	0	0	0	0	1.56492	1.54396	0	0	0	0	0	0	0	0.792402	0.776131	1.20859	8.06251	8.98456	7.50425	9.36766	9.01775	7.87071	7.13872	7.3008	6.14201	8.67337	8.33807	8.07171	3.25469	3.25123	3.35611
200.174	no reference	187388608	641043	0	0	0	1.45127	1.54805	1.83285	2.77692	4.32784	5.57525	0	0	0	1.42516	1.38598	1.77327	67.1011	81.3378	23.6733	0	0	0	0.941119	0.87113	0.732878	3.71333	12.0746	21.9022	1.5263	1.72281	0.847133	1.70014	1.24031	1.24744	1.14436	1.29036	1.20957	1.1058	1.20275	1.01924	0	0	0
200.174	no reference	13947590	1218439	0	0	0	0	0	0	0	0	0	0	0	0	0.923894	0	0	5.21086	6.05408	1.93152	0	0	0	0	0	0	0	1.00808	2.051	0	0	0	0	0	0	0	0	0	0	0	0	0	0	0
200.889	no reference	44726540	600156	0	0	0	0	0	0	0	0	0	0	0	0	0	0	0	0	1.20396	0	0	0	0	0	0	0	0	0	0	0	0	0	0	0	0	0	0	0	0	0	0	0	0	0
200.902	no reference	36175964	618708	4.95257	3.8941	4.20529	4.75819	4.32491	4.11676	5.07478	5.31321	5.32132	4.40354	4.00713	4.05707	4.97618	5.2801	5.19905	3.44014	2.84742	4.33618	4.56082	4.58758	4.55656	4.84743	4.56161	4.82302	5.15816	4.50873	4.47912	1.35357	0	1.23718	1.29588	1.43296	1.1772	0	1.45359	0.79993	0	1.60324	1.6238	0	0	0
200.905	no reference	25238122	624312	2.10257	2.92581	2.9848	4.36098	4.68969	5.19833	4.8565	5.78736	5.0407	2.47435	3.36434	3.28439	1.17857	1.18299	0.850496	0	0	0	3.64	4.05096	4.2013	1.5037	2.16786	2.37474	2.19298	2.73191	2.70799	0	0	0	0	0	0	0	0	0	0	0	0	0	0	0
200.919	no reference	102869056	624361	9.96452	6.7903	6.56288	8.01985	7.08682	6.50263	8.85549	7.27469	7.36055	10.3475	7.38777	6.4665	9.99554	8.79272	12.9686	3.43958	3.73682	4.56041	7.52316	7.16493	6.46432	9.72821	6.86657	6.11793	7.8371	5.93611	5.38354	2.3863	3.07891	2.80602	2.05793	2.75862	2.29037	2.50912	3.27159	2.91502	2.72004	3.74433	4.41604	1.41113	1.41184	0
200.929	no reference	13928677	628364	0	0	0	0	0	0	0	0	0	0	0	0	0	0	0	0	0	0	0	0	0	0	0	0	0	0	0	1.64092	2.39481	4.2408	2.34503	2.47642	2.25469	1.96286	1.95511	1.75668	2.66343	2.51391	2.86122	0	0	0
200.938	no reference	123476240	614418	4.24544	3.82335	4.72502	4.10892	4.89545	4.78832	3.95699	5.40453	5.60119	4.47089	4.35273	4.6674	4.85524	5.32694	4.9446	8.84102	8.69097	9.03855	3.81089	3.85146	4.70692	3.03719	3.16754	3.28825	5.46137	7.92648	8.8514	1.76922	1.95888	1.91841	2.00921	1.92086	1.54646	3.63951	4.25805	3.49943	3.95503	4.2172	4.08144	1.59535	1.59533	0
200.947	no reference	15867956	624284	1.56651	1.79149	1.7816	2.36733	2.8694	2.59565	2.86344	3.66011	3.82973	1.90028	1.56575	2.61755	2.63114	3.13393	2.30301	2.81377	1.44667	3.4569	2.0508	2.07515	2.02376	1.06016	1.04417	1.26686	3.22327	3.33271	3.69588	0	0	0	0	0	0	0	0	0	0	0	0	0	0	0
200.962	no reference	20306570	632290	0.807965	1.28749	1.62727	1.66554	1.34222	1.68619	0	0	0	1.10813	1.69478	1.65427	0.937023	0	0	0	0	0	1.41173	1.57999	1.813	0.998488	0.883556	1.62689	0.653306	0	0	3.76903	4.22526	2.0874	3.20674	4.58943	2.87214	3.0635	3.5483	2.35376	3.36746	3.85683	2.98783	3.2798	3.28316	4.62017
201.05	no reference	17102996	631234	2.52487	1.78344	1.66212	1.95439	1.51497	1.46242	1.82734	2.13918	2.00346	2.57215	1.57269	1.42158	0.900425	0	1.23003	1.86326	1.98563	2.06772	1.92407	0.935077	1.1359	1.90207	1.46465	0.909149	1.72375	1.89487	1.56677	1.65634	1.68938	1.79466	2.03823	0	1.98009	5.02126	2.32624	3.50606	5.19757	2.5556	3.85117	1.57787	1.57663	0
201.067	C11H10N2O2	76669440	615132	0	0	0	0	0	0	0	0	0	0	0	0	0	0	0	0	0	0	0	0	0	0	0	0	0	0	0	0	0	1.05904	0	0	0	0	0	0	0	0	0	0	0	0
201.077	C9H14O5	24341828	639083	0.966041	1.19565	1.30106	1.39224	1.32741	1.24645	1.82592	1.83203	1.67216	1.32894	1.48803	1.31877	1.61587	1.70802	1.79957	1.78074	1.46582	0	1.85593	1.57461	1.77934	1.32671	1.23396	1.18486	1.78809	1.43842	1.34807	3.35192	3.94425	3.18144	3.85063	3.68446	3.61513	0.813569	0.910868	0.870471	0.994066	0.962899	0.782977	1.94338	1.94335	1.75567
201.113	C10H18O4	73461088	616680	3.30693	3.22317	3.2742	3.69933	4.02396	3.96494	4.8216	5.39737	5.00142	3.35806	3.52337	3.7727	4.76592	4.77256	4.77283	10.0353	9.66176	8.27608	5.37508	5.28409	5.50102	3.20333	3.47566	3.46474	4.83206	5.29449	6.06761	12.2057	12.6778	11.7483	13.6169	13.475	11.4137	3.73155	4.28764	3.4923	4.40938	4.30959	4.49084	6.60057	6.6102	5.49756
201.15	C11H22O3	823714368	637094	0.67595	0	0	1.0447	0.86404	1.16821	1.15398	1.49666	1.25806	0	0	0	0.867524	0.870229	0.835463	2.41842	3.52266	2.04606	1.11572	0.784269	1.24868	0.688798	0.798632	0	1.23107	1.37329	1.4473	2.31734	2.30777	2.98129	2.91164	2.17615	2.84096	1.53812	1.90762	1.82448	1.86596	1.78384	1.84391	2.68075	2.67	2.60396
201.802	no reference	26737516	627750	2.01733	3.82417	2.09961	2.83105	2.48141	2.47304	1.804	1.99244	0.970256	2.19375	3.95824	2.56604	2.25574	2.00154	1.92723	0	0	0	3.59432	2.82109	2.60947	2.64991	3.45396	3.64821	0.969635	0	0	1.94727	4.39314	2.29025	2.68715	4.03237	2.93287	1.7415	1.84222	1.89788	2.74857	4.03896	3.34794	1.58324	1.58346	1.8
201.941	no reference	20241854	623659	1.0039	2.14583	2.34577	4.31344	4.07802	4.16924	1.67065	1.36695	0.987316	1.89397	3.30012	3.39346	2.36429	2.63701	1.21732	0	0	0	3.06968	3.32709	4.05563	0.739043	1.54122	2.07763	0.92129	0	0	0	0	0	0	0	0	0	0	0	0	0	0	0	0	0
201.954	no reference	12375033	711044	1.12032	1.29547	1.1324	1.36185	1.45808	1.68003	1.36427	1.77103	1.8808	1.45676	1.0538	1.17946	1.00161	0	0.95784	0	0	0	1.24709	1.33204	1.37665	0.924079	1.0652	1.00777	1.97726	1.9602	2.0628	0	0	0	0	0	0	0	0	0	0	0	0	0	0	0
201.954	no reference	14593018	538426	1.5018	1.64865	1.5227	1.77911	1.90552	1.923	2.15287	2.11022	2.31535	1.62431	1.42012	1.65449	1.98331	1.73544	1.23527	1.59294	0	2.08408	1.72022	1.89781	1.82101	0	1.63399	1.41869	2.57468	2.55383	2.38764	0	0	0	0	0	0	0	0	0	0	0	0	0	0	0
201.954	no reference	19801082	993583	2.38476	2.4717	2.5263	3.097	3.08162	3.06236	4.22048	4.31478	3.92079	2.58972	2.71877	2.49692	2.39352	2.71834	2.25784	2.52576	2.28195	3.26922	3.117	3.43706	3.16913	2.56934	2.46424	2.17826	4.06126	4.28109	4.07387	0	0	0	0	0	0	0	0	0	0	0	0	0	0	0
201.955	no reference	264823808	595761	31.1309	32.4962	32.9593	40.0237	42.1975	40.3926	53.0471	54.3183	53.4038	32.3813	34.4684	34.9445	32.8026	34.7813	30.8285	35.4852	28.122	41.7643	41.0433	41.956	41.1148	29.0342	30.07	28.944	54.4065	54.976	53.7286	0	0	0	0	0	0	0	0	0	0	0	0	0	0	0
201.955	no reference	24175610	1164122	2.75407	2.81433	2.70328	3.21349	3.56679	3.55337	4.05214	4.01683	3.89053	2.62665	2.17504	2.75548	2.67036	2.62214	2.36223	2.66546	2.31573	3.1287	3.50397	3.34813	3.25823	2.27364	2.57735	2.2187	4.24278	4.3424	4.31428	0	0	0	0	0	0	0	0	0	0	0	0	0	0	0
201.956	no reference	11889405	896266	0	0	0	0	0	0.563025	0	0	0	0	0	0	0	0	0	0	0	0	0	0	0	0.565369	0.658383	0	0	0	0.767242	0	0	0	0	0	0	0	0	0	0	0	0	0	0	0
202.051	C11H9NO3	20012914	653874	0.609675	0.993678	0.805429	0.779791	1.06209	0.932775	0.895188	0	0	0	0	0.785481	0	0	1.00163	1.48342	1.24124	0	1.12213	1.0953	0.896948	0.633855	0	0.598706	0	0.758388	0.836188	0	0	0	0	0	0	0	0	0	0	0	0	0	0	0
202.054	C8H13NO3S	119020696	600988	3.38345	4.37107	4.413	8.25877	8.55514	8.92243	6.8242	12.1719	12.0263	2.4507	3.18803	3.37365	12.4672	12.2651	9.05853	14.0508	12.9085	14.6144	2.90729	3.41425	3.27161	2.35827	2.77532	2.62539	5.51245	7.48633	7.52362	0	0	0	0	0	0	0	0	0	0	0	0	0	0	0
202.072	C8H13NO5	23295226	656645	0	0	0	0	0	0	0	0	0	0	0	0	0	0	0	0	0	0	0	0	0	0	0	0	0	0	0	0	0	0	1.04697	0	0	0	0	0	0	0	0	0	0	0
202.108	C9H17NO4	23780486	640553	1.08874	0	0.701063	0.602563	0.880612	0.720921	3.00999	3.19673	2.90954	0.830026	0	0.771063	0	0.947353	0.956787	1.8631	2.02243	1.80309	0	0.850293	0.899188	0.683297	0.763092	0	2.13886	1.78832	2.02848	7.51238	6.64646	7.24034	8.14092	6.86514	6.87333	1.7076	1.63731	1.50054	2.01024	1.66951	1.42815	2.75458	2.75697	2.33862
202.828	no reference	52854676	607033	3.36928	3.29619	3.61221	3.29434	3.27315	3.3966	1.64164	1.58428	1.73319	3.17866	3.30729	3.28363	6.22243	5.35777	4.74603	0	0	0	3.49219	3.45229	3.30575	4.17624	4.4826	5.09266	1.51764	1.31668	1.58382	10.6411	11.2057	10.2822	11.1208	10.9242	9.45158	5.95364	6.54782	6.10845	7.5677	8.31515	7.748	8.8351	8.82717	9.94714
202.917	no reference	99086200	607516	9.34651	6.3004	6.54802	7.4798	6.47263	5.93265	8.22686	6.73388	6.91789	9.94603	7.01203	6.15427	9.82403	8.20713	12.4688	3.06183	3.28546	4.22225	7.38526	6.61014	6.04934	9.87643	6.47799	5.38308	7.26101	5.36639	4.55107	2.54029	2.36294	2.26121	2.14428	2.56288	2.41192	2.13018	3.50488	1.90363	1.81841	3.47056	3.50616	0	0	0
202.935	no reference	22558606	643726	2.76905	1.34101	1.54527	1.93875	1.63526	1.79789	2.17525	1.82259	1.65739	2.69856	1.45515	1.52123	1.71411	1.39074	2.0906	0	0	0	1.62619	1.86919	1.53946	2.90619	1.12938	1.41612	1.88569	1.58772	1.21129	0	0	0.848108	1.05548	0	1.15092	1.04639	1.20339	0.758789	1.12102	1.38052	1.27341	0	0	0
202.958	no reference	17831796	617117	2.05429	1.52474	2.32716	2.68901	2.60516	2.6019	3.59658	3.64551	3.00661	1.77362	1.9891	2.34683	2.35783	2.13568	2.02074	2.51263	1.68046	3.34968	2.77018	2.75345	2.58967	1.74522	1.73316	1.77408	3.4401	3.46186	3.45587	0	0	0	0	0	0	0	0	0	0	0	0	0	0	0
203.071	C12H12O3	16281616	626914	1.8854	1.61043	1.80491	1.68551	2.2112	1.97044	2.65358	2.29798	3.31298	1.91024	2.03713	2.21577	2.20566	2.25975	2.09661	2.54422	2.66146	2.88166	2.42207	2.1153	2.0103	1.32686	1.56574	1.96756	2.55246	2.67361	3.0676	2.11606	1.69491	1.4971	2.13748	2.30372	1.57723	1.47964	1.77628	1.51314	1.67585	1.47499	1.78317	0	0	1.59674
203.075	C9H16O3S	14975998	626514	1.8477	1.67591	2.06783	1.94761	1.88686	1.52225	2.18955	1.85788	2.16743	1.5993	1.98874	1.92895	1.2836	1.84931	1.42486	2.25863	1.19269	1.72596	1.99802	2.49569	2.35917	1.71385	1.93758	1.53102	1.79895	1.54509	1.41023	2.8048	2.48214	2.66625	2.79423	3.46395	2.65472	2.60461	2.68744	2.32393	2.36662	1.96382	2.3113	5.95104	5.95192	5.78726
203.093	C9H16O5	27854854	633688	1.17565	1.15949	1.08177	0.984559	1.08946	0.969863	1.76869	1.26439	1.30156	1.19386	1.06392	0.922817	1.00761	1.12148	1.24109	2.05022	0	1.80682	1.56551	1.40412	1.40446	0.953905	0.878626	0.999827	1.54363	1.04444	1.20345	3.26396	2.65553	3.03227	3.43407	2.72217	2.72227	0	0	0.722471	0	0	0	1.42869	1.42989	0
203.129	C10H20O4	51639248	629804	0	0	0	0	0.589357	0	0	0	0	0	0	0	1.10656	0.884622	1.44798	8.71119	10.1069	4.14277	0	0	0	0	0	0	0.993335	2.54641	3.2069	1.67231	1.2029	1.37022	1.5186	1.49074	1.28796	1.15045	1.2683	1.07472	0	0	1.03426	0	0	0
203.952	no reference	89484016	600205	10.4556	10.4693	10.9156	13.757	13.7055	13.6523	17.7402	18.1234	17.5092	10.6241	11.2546	11.4268	11.1211	11.0479	9.41998	10.7281	8.84665	13.6005	12.9981	13.7229	14.1728	9.53283	9.66622	9.91316	18.2263	18.3326	17.7206	0	0	0	0	0	0	0	0	0	0	0	0	0	0	0
203.971	no reference	30391038	616241	2.7263	1.93557	2.10615	2.69206	2.73069	3.04499	2.69734	2.57979	1.95174	2.79166	2.01588	2.5521	1.89176	1.60586	1.99732	0	1.42968	1.5615	2.83717	2.61909	2.84493	3.78189	3.23459	2.99795	2.98749	1.61399	1.52943	0	0	0	0	0	0	0	0	0	0	0	0	0	0	0
204.067	C11H11NO3	127821352	598029	5.87596	9.04913	10.3786	11.2649	12.8179	14.1416	6.6193	13.1385	14.2537	5.7805	9.53439	10.4984	8.60408	10.3086	4.82678	10.2865	12.0131	7.00319	8.88685	10.9178	12.1927	4.00012	6.15772	7.68362	6.37757	10.7553	11.8247	0	0	0	0	0	0	0	0	0	0	0	0	0	0	0
204.067	no reference	12346139	1148122	0	0	1.19283	1.03117	1.16287	1.22861	0	0	0.980567	0	0.991814	0.934016	0.901015	0.856208	0	0	0	0	0	1.06333	0.997897	0	0	0.729819	0	0.727899	1.05578	0	0	0	0	0	0	0	0	0	0	0	0	0	0	0
204.908	no reference	51586372	620499	0.78306	1.45134	0	0.703236	0	0	0	0	0	0	0	0.901291	1.03041	0	0.692502	0	0	0	1.61646	1.07434	0	1.7349	3.94124	3.98195	0	0	0	7.39314	13.0175	6.31568	4.53066	9.18563	5.46072	6.91977	11.0116	6.81945	7.33035	7.98239	7.82567	0	0	0
204.925	no reference	50579328	596902	3.30049	5.25065	5.20792	8.60497	9.50266	10.4179	12.7814	14.8367	15.8726	3.76189	5.80151	5.55223	2.44366	2.43488	1.47993	5.6825	4.46711	6.06015	7.09484	7.28845	7.02537	2.70126	3.89163	4.48007	7.06393	9.35366	8.54309	0	0	0	0	0	0	0	0	0	0	0	0	0	0	0
204.933	no reference	24352912	619875	2.63105	1.40107	1.80147	1.69542	1.89753	1.71345	2.57883	1.61618	1.94447	2.60014	1.70436	1.79919	1.69849	1.48363	2.24057	0	0	0	2.06135	1.68458	1.73646	2.86158	1.72039	1.68807	1.90604	1.24432	1.04689	1.09907	0	0.806975	1.1648	0	1.06395	1.14126	0	0.817343	1.36966	1.14408	1.02414	0	0	0
204.946	no reference	38927036	605709	1.17218	0	1.23115	1.78183	1.78231	1.66705	3.34532	3.02061	3.62214	0.947279	0	0.897992	2.42284	2.44754	2.46948	2.05687	1.80203	2.18028	1.51479	1.17981	2.02797	2.53516	2.02476	2.23397	2.65905	3.19202	2.40303	3.42805	2.917	2.5738	3.54254	2.67059	2.99608	5.0859	4.31897	5.08773	3.9912	4.33211	4.57495	2.30833	2.30635	1.50735
205.051	C11H10O4	36803832	614142	4.18991	2.97519	3.17277	3.77742	3.38678	3.15317	6.07315	5.64208	5.82629	4.54456	2.99997	3.46634	2.62344	2.76212	3.33562	2.64021	3.00393	3.41145	4.43125	4.21538	4.29463	4.54717	4.12086	3.85791	5.25872	5.29633	4.93501	5.33673	3.92983	5.14595	5.49307	4.84909	4.73372	10.8052	9.06755	9.87644	9.87131	9.03926	9.45227	2.81745	2.81254	2.63283
205.054	C10H11N2OP	14231933	1028628	0	0	0	0.624134	1.14149	1.22583	0.902157	1.12204	1.1155	0	0	0.955893	0	1.13682	0.792169	0	0	0	0.90187	1.30814	1.10057	0.653679	0	0.9253	0.907197	1.01675	0.703464	0	1.3475	0.833506	1.6436	0	0.934151	0.89266	1.52176	0.832793	1.22961	1.6609	1.40263	0	0	2.17303
205.054	no reference	17287550	1185486	0	0.962259	1.08624	0.766402	1.03053	1.51225	1.017	1.67188	1.41125	0	0	1.07736	1.05447	1.69758	0	0	0	0	1.04981	1.11404	1.40016	0.639874	0.806323	0.896811	0.796489	0.800651	0.954848	1.1308	1.16712	0.978169	1.42053	1.32728	1.30946	1.14519	1.18813	1.16052	1.43239	1.34913	1.53285	1.45568	1.45176	0
205.07	no reference	16701027	628878	0.864683	1.03628	1.37407	1.4639	1.76818	1.7295	0.917498	1.49849	1.76751	0	1.45232	0.982204	1.02239	1.42322	0.919536	0	1.40205	1.35682	0.891812	1.39137	1.45334	0	0.880371	0.880271	0.781906	1.37283	1.39084	0	0	0	0	0	0	0	0	0	0	0	0	0	0	0
205.087	C12H14O3	31539388	643671	2.29422	2.01901	1.91567	2.16235	1.98831	2.27661	2.27891	2.58615	2.01523	2.0948	1.73359	1.58096	2.17459	2.27922	2.25039	3.40799	3.23418	3.14023	1.96429	2.61214	2.28555	1.9959	1.90572	2.23997	2.43468	2.35116	2.73887	4.10782	3.40968	3.1637	4.76507	3.91756	3.68874	3.3224	3.02848	2.6835	3.40867	2.97118	2.3793	2.66512	2.66606	2.19653
205.088	no reference	12445567	712034	1.16863	1.25337	1.11676	0	1.21158	1.2811	0	1.20896	1.26074	1.12288	0	1.22408	0	0	0	0	0	0	0	1.12186	1.29214	0	0	1.02295	0.986994	0.857364	0	0	1.7703	2.06003	0	0	2.28755	2.40727	2.13479	2.15418	0	0	3.03041	4.27608	4.27601	4.47971
205.089	no reference	13252479	842647	1.40339	1.542	1.42239	1.37845	1.23606	1.6405	2.34668	1.58299	1.71533	1.73661	1.76277	1.60651	1.04574	1.20075	0.893306	1.61052	1.67318	2.22166	1.73762	1.86339	1.81668	1.45928	1.37339	1.30303	1.38395	0.957496	1.17571	2.88266	2.43344	2.78771	3.25024	3.02317	2.69026	2.07717	2.52624	2.61024	2.84187	3.51487	2.88331	5.99362	6.00521	5.87733
205.091	no reference	303821888	940947	2.8959	2.52705	2.68967	2.13228	2.36432	2.58371	2.71191	2.67225	2.47247	2.5274	2.73042	3.29738	1.36894	1.66214	1.37231	0	2.267	2.55541	3.15241	3.48588	3.32128	1.84137	2.01834	2.16783	2.2726	2.07069	2.23133	4.98037	4.41221	4.85788	5.52288	5.18881	5.14472	4.77087	5.03094	4.48518	5.26384	5.56187	5.39129	10.0818	10.0661	10.1336
205.092	no reference	13028339	1168884	1.51599	1.58483	1.72141	1.5718	1.32029	1.2347	2.22113	2.03151	2.07764	2.05162	2.31572	1.80374	0.945625	0.943163	1.03086	2.16198	1.6963	2.20823	2.12636	2.00521	2.19422	1.26067	1.33469	1.26719	1.30416	1.09083	0.88235	2.93217	2.70298	2.27141	3.44836	2.8144	2.81515	2.53173	2.57956	1.90522	2.93646	2.85106	2.57464	6.18441	6.1921	6.87798
205.092	no reference	22033482	1082855	1.51504	2.03422	1.67564	1.71216	1.58085	1.66581	2.00428	1.45805	1.42714	1.83872	1.54928	1.924	0	1.00835	0.899288	0	0	1.44259	1.53389	1.85018	2.21316	1.27224	1.21364	1.3885	1.39193	1.31971	1.38512	2.79413	2.48111	2.95232	2.90234	2.66577	2.99101	2.39344	2.69053	2.59482	2.9207	2.75662	3.18234	6.24281	6.23103	6.05585
205.16	C14H22O	23634822	623502	1.17723	1.50167	1.38223	1.58041	1.38208	1.24905	1.87161	1.64228	1.42187	1.04604	1.23443	1.40179	0	0.98147	0.711317	0	1.97679	1.41575	1.60876	1.45929	1.778	0.8728	0.78005	0.956338	1.12589	1.29622	1.22939	3.22854	3.27534	3.08266	3.40167	3.79462	3.29752	3.63328	2.61957	2.68021	2.7817	2.9712	2.96411	5.17503	5.17398	4.83678
205.968	no reference	11942413	636132	0.860323	1.07575	1.04676	1.29507	1.1922	0.936828	1.64232	1.05646	0	1.1137	1.10468	0	0	0.89132	0.979958	0	0	0	1.11449	1.29544	1.11832	1.19626	1.2411	1.25173	1.43399	0.854486	0.696852	0	0	0	0	0	0	0	0	0	0	0	0	0	0	0
206.046	C10H9NO4	12814747	643841	1.35418	0.910821	0.833188	1.21918	1.36315	0.937264	1.47863	0	1.206	1.2309	1.06689	1.11968	0	1.54402	1.57696	0	1.18903	1.56049	1.11186	0	1.05318	1.22589	1.0093	0.587405	1.38339	1.1245	0.95171	0	0	0	0	0	0.809506	0	0	0	0	0	0	0	0	0
206.057	no reference	16387302	638604	0.666142	0.80608	1.13526	0.845609	1.5543	1.5582	0	1.24471	1.04905	0	1.25466	0.940946	0.978295	1.82725	1.09987	1.56021	0	0	0.976986	1.15604	1.80326	0.831556	0.686955	1.13503	0.656686	0.749776	0.80849	1.50397	0	1.40087	1.24849	1.22477	1.64041	1.51461	0.973688	1.16763	1.49643	1.31155	1.39956	2.57057	2.57053	2.37427
206.082	C11H13NO3	23545164	606664	3.61944	4.49801	4.08733	3.69074	3.76163	3.74307	3.2907	4.6829	4.67765	3.51882	4.85954	4.02339	5.04334	4.92121	3.38425	4.16433	2.14067	4.95812	5.01551	4.63387	4.74145	3.88204	4.9466	4.97656	3.26918	3.60096	3.10065	0	1.07376	0	0	0	0	0.995421	0	0.749854	0.947557	0	0	0	0	0
206.09	no reference	17755278	617007	1.64454	2.34853	2.01911	1.60637	1.69784	1.85412	2.02239	2.33058	2.39108	2.06352	2.64586	2.40287	1.09841	1.41144	1.00989	2.40686	1.49129	2.267	2.46381	2.56971	2.29746	1.60732	1.66183	1.53321	1.76988	1.53627	1.42634	3.50716	3.7354	3.09599	3.78368	4.12844	3.54307	2.76466	2.99922	3.07975	3.56515	3.76372	3.82525	7.61565	7.63111	8.00824
206.093	no reference	15494289	974866	1.53623	1.75017	2.00436	1.75532	1.63944	1.78916	2.41829	2.05105	2.21863	2.1105	1.83065	1.91582	0	0.880116	1.07296	1.76132	2.1589	2.23342	2.27068	2.18092	2.47732	1.5521	1.23914	1.40891	1.60856	1.13907	1.27466	4.32044	3.18647	2.7705	3.68059	3.49769	3.43984	2.93603	3.1491	2.64352	3.48275	3.01519	3.19705	7.02967	6.99841	7.7616
206.094	no reference	16952466	1164996	2.15461	2.22191	1.923	1.82884	1.73648	1.77735	2.7022	2.27852	2.60136	2.21261	1.88594	2.06133	1.24893	0.887711	1.1431	1.93369	1.99355	2.50207	2.16334	2.37562	2.46842	1.56635	1.54425	1.8482	1.71428	1.52835	1.63527	3.80726	3.87345	3.55367	4.18634	3.32783	3.34044	3.0659	3.6852	2.87265	3.76794	4.32894	3.45508	7.8551	7.8433	7.58308
206.095	no reference	32552784	1044977	0	0	0	0	0	0	0	0	0	0	0	0	0	0	0	0	0	0	0	0	0	0.616916	0	0	0	0	0	0	0	0	0	0	0	0	0	0	0	0	0.789154	1.58163	1.58355	0
206.789	no reference	54004356	612761	2.13375	4.18162	4.03154	4.79369	5.05197	6.09362	3.53985	4.96425	4.5765	2.33388	3.98349	4.1811	2.83353	2.91951	2.27308	0	0	0	5.61946	5.58229	5.92546	3.02894	4.6957	4.56038	1.89744	2.54616	1.70172	6.00872	6.18113	4.40623	5.58541	5.84403	4.11098	7.63212	8.84467	6.66234	9.50776	10.1604	9.13437	1.69017	1.69063	2.11237
206.822	no reference	42412700	605494	2.54028	2.41512	2.10063	2.58854	2.28513	2.18749	1.12057	0	1.34578	2.2812	1.92187	2.31466	4.58796	4.03723	3.58559	0	0	0	3.10272	2.26643	2.44129	2.89534	3.44451	3.60276	0.992331	1.19389	0.619274	7.76132	9.40731	7.22903	8.09079	8.2043	6.7394	4.70153	4.52127	4.07522	5.51367	5.62343	5.18311	6.25707	6.26087	8.29511
206.905	no reference	37964504	613649	0	0.93213	0	0	0	0	0	0	0	0	1.1879	0	0	0	0	0	0	0	0	0	0.744466	1.25233	2.7331	2.6741	0	0	0	4.29142	8.85348	4.42123	3.03416	6.61726	3.83128	4.23196	8.37057	4.71032	4.85088	5.14712	5.19519	0	0	0
206.922	no reference	16690728	603897	0.884365	2.08834	1.39963	3.08602	3.03088	3.43781	4.21043	5.78124	5.74668	1.05675	2.24176	2.0949	0	0.83475	0	2.30355	1.27867	2.15883	2.26842	2.12133	2.54099	1.13165	1.61957	1.57197	2.50387	2.91862	3.25728	0	0	0	0	0	0	0	0	0	0	0	0	0	0	0
206.944	no reference	24646082	607427	0.891765	0	0.800827	1.14201	0.984391	0.872882	2.11179	2.50105	2.78655	0.919886	0	0.846901	1.27938	1.36355	1.73349	0	0	1.56394	1.319	1.07679	1.1383	1.80476	1.42609	1.45227	1.8471	1.92778	1.75995	2.72189	1.47401	1.92799	2.47367	1.94407	2.32688	2.86768	3.28481	3.13393	2.86602	2.93556	3.30156	1.3201	1.32008	0
206.965	no reference	14028702	535234	0	0	0	0	0	0	0	0	0	0	0	0	0	0	0	0	0	0	0	0	0	0	0.695443	0	0	0	0	0	0	0	0	0	0	0	0	0	0	0	0	0	0	0
207.011	no reference	14257843	648063	0	0	0	0	0.673195	0.831133	0	0	1.04385	0	0	0.762284	0	0	0	0	0	0	0	0	0	0.993392	0	0.860429	1.14447	0.956116	0.908022	0	1.04261	1.14171	0	0	0	1.51544	1.79829	1.75528	2.04414	2.49257	2.09763	0	0	0
207.011	no reference	13807284	550702	0	0	0	0.693979	0.830204	1.10131	1.07176	1.29347	1.10512	0	0	0	0	0	0	0	0	0	1.02808	0.981707	0.996671	1.03147	1.15647	1.12557	1.2265	1.42893	1.15034	0	0	1.18333	1.2516	0	1.29767	2.07613	1.8372	1.73435	2.49343	2.79324	2.57149	0	0	0
207.012	no reference	19676852	978259	0.778217	0	0	1.32965	1.1796	1.19454	1.55969	1.72777	1.59564	0.79797	0	0.860146	0	0	0	1.8721	1.61162	1.55028	1.88112	1.57061	1.35159	1.87024	1.81332	1.85573	2.33283	1.82588	1.90354	1.77134	1.38549	1.49246	1.69735	2.08078	1.54634	3.12144	2.97066	2.83761	3.55895	3.67092	3.61447	0	0	0
207.013	no reference	24231604	1182307	0.758177	0	0.692522	1.70299	1.4752	1.38436	1.99197	1.76782	1.69548	0.699121	1.05143	0.982211	0	0	0	2.14023	1.32537	0	1.83169	2.05615	1.68458	1.97356	2.07428	2.11122	2.59016	2.26114	2.28133	1.56727	1.71254	1.97758	1.94459	1.65083	1.83817	3.50385	3.63358	3.52942	4.52201	4.09309	4.7937	0	0	0
207.03	C10H8O5	15048390	614350	1.858	1.76219	1.52246	1.91496	2.18769	2.01795	2.54517	2.59358	2.04986	1.99828	2.0233	1.90612	2.02593	1.72369	2.30685	1.87013	1.44583	1.64121	1.6089	1.92996	1.7773	1.98157	1.81134	1.51685	2.09995	1.75385	1.48473	2.46721	1.40522	1.96417	2.29491	1.50266	2.02647	1.96069	1.39298	2.01692	1.87182	2.12804	1.94993	0	0	0
207.067	no reference	15239750	1421614	0.912306	0	0.670666	0.641714	0	0	0	0	0	0	1.30027	0	0	0	0	0	0	0	0	0.957684	0	0	0.639031	0	0	0	0	0	0	0	0	1.16871	0	0	0	0	1.31972	0	0	1.55181	1.55568	1.6383
207.068	no reference	13832285	844707	0	1.11978	0.888702	0.868484	1.04574	0	0.910206	0	1.33773	1.11218	1.18104	1.3857	0	0.970228	0	0	0	0	0	1.31824	1.5142	0	0	0.94545	0	0.910405	0.931884	1.79161	1.33867	1.89528	0	2.12503	2.14404	1.63691	1.55548	1.7911	0	2.0225	2.16034	2.92818	2.93203	3.46108
207.068	no reference	12464221	909847	1.7998	1.4413	1.64452	1.44233	1.13019	1.62313	1.53045	1.98008	1.68567	1.65558	1.25726	2.04593	1.36811	1.39617	1.52392	1.63497	1.46318	1.79053	1.92703	2.02732	1.95968	1.42938	1.63126	1.28595	1.61275	1.28641	1.31301	1.77736	2.17602	2.338	2.83047	2.18342	2.31735	1.99828	2.19822	1.89575	2.43397	2.05861	2.3822	4.53037	4.5303	4.54864
207.07	no reference	36123112	839985	6.02827	6.67629	5.93862	5.69701	5.84628	5.02434	7.40053	7.76999	7.61652	6.23305	7.56311	6.72769	5.48842	5.57778	4.8253	6.57901	6.41198	6.96199	8.77606	8.52686	8.31105	4.80228	5.27919	5.3701	6.29041	5.75757	5.28078	9.33243	8.70233	7.66682	10.7323	9.88523	8.04315	7.40731	7.25662	6.38039	8.90736	8.18711	8.19395	17.1688	17.153	18.337
207.071	no reference	61714528	821906	7.20587	7.79355	7.28523	6.70529	6.85257	6.98458	8.17093	8.40113	8.44552	7.42032	7.80579	8.19487	6.35925	6.08917	5.73437	7.3586	6.21641	7.54888	9.44833	9.61333	9.55393	5.61277	6.2734	5.88291	7.04442	6.39514	6.71944	9.80059	10.2143	9.79686	11.3766	10.5151	9.70495	8.76378	9.32033	8.24872	10.8163	11.0535	10.4077	20.9689	21.0153	20.9208
207.071	no reference	441842240	995571	2.65198	2.68394	2.7511	2.55565	2.4806	2.49716	2.92646	3.04772	2.82328	2.58324	3.00133	2.92023	2.08305	2.74743	2.02848	2.32276	2.77439	2.28753	3.93747	3.76999	3.77833	2.17129	2.34616	2.216	2.42161	2.64329	2.34526	3.80155	4.23039	3.89063	4.47011	4.13497	4.28627	3.60247	3.79212	3.50079	4.41024	3.91605	4.3934	7.31426	7.30636	7.82307
207.071	no reference	33880648	1091457	1.54882	1.46613	1.54383	1.36022	1.37548	1.36075	1.42845	1.80468	1.51851	1.46874	1.46769	1.64787	1.06171	1.54237	0.95466	0	1.39118	1.46713	1.93763	2.10184	2.15903	1.16485	1.07512	1.42288	1.45217	1.39676	1.40269	2.46309	2.84821	2.14096	2.55665	2.57443	2.40401	2.6729	2.44178	2.11827	2.16598	2.42246	2.71619	4.57125	4.58676	5.14293
207.072	no reference	12319305	1256372	0.778706	0.817495	0.791699	0.728603	0.570893	0.782845	0	1.44346	1.03895	0	1.182	1.02612	0	0.916432	0.730653	0	0	1.36173	0	1.31703	0.935084	0.862923	0	0.75751	0	0.716275	0.663329	1.1764	1.37647	1.10213	1.42597	0	1.33353	0.948458	1.10296	0.885576	1.1413	0	1.19694	2.31689	2.32075	2.53794
207.082	C15H12O	13944076	630393	0.954536	1.06593	1.28676	1.00503	0.86492	1.17831	1.29791	1.41643	1.21482	0.988215	1.30277	0.901202	1.31386	0.990326	0.799706	0	1.48274	0	0.969312	1.26175	1.01416	1.02124	1.0838	0.963144	0.782189	0.787288	1.24862	1.07756	1.8083	0	1.36256	1.59667	1.2284	1.22324	1.51657	1.07946	1.56371	1.10281	0.879677	1.29241	1.29068	1.56871
207.087	C8H16O6	119862984	606734	3.40635	3.1712	2.99978	3.2837	3.59291	3.56186	3.8802	4.22829	3.59253	3.1709	3.36766	3.73139	28.396	29.2991	31.8214	32.8691	32.8388	35.2361	3.45305	4.03379	3.27718	4.49412	4.04883	4.54941	3.6424	4.75933	4.75226	1.66407	1.49275	0	1.37283	1.78533	0	1.02407	1.01469	0	1.22478	0	0	4.33667	4.31617	4.11351
207.095	no reference	11986804	617735	1.69078	1.74607	1.58935	1.26927	1.43545	1.54341	1.53296	1.7302	2.06349	1.47445	1.82634	1.66351	0	0.916912	0.89812	0	0	1.93675	1.86808	1.7482	1.97082	0.961345	1.13887	1.24644	1.01209	1.19701	1.16896	2.95452	3.08406	2.64105	3.03704	2.83276	2.70732	2.26104	2.57004	2.24111	2.8546	2.71063	2.58176	5.22927	5.22141	5.05837
207.103	C12H16O3	44736716	604212	3.44453	3.26493	3.35881	2.69983	2.97746	2.95316	3.58988	3.32405	3.8603	3.91119	2.88653	3.54379	2.86049	2.85123	3.167	4.63228	4.07583	4.49768	3.32029	3.73995	3.13964	2.53201	2.57041	2.49723	3.2245	3.44128	4.17317	5.6967	5.35372	5.29112	6.27728	6.46339	5.47655	4.40397	4.73752	4.03728	4.80364	4.56668	4.16613	3.00557	3.01332	3.13694
207.921	no reference	69089552	586984	8.01718	8.71736	8.72558	10.2383	11.063	11.3346	13.0761	14.5621	14.7631	8.40465	9.72598	10.5281	13.2374	13.2463	11.2999	10.5111	7.32435	14.6415	8.77629	8.64485	8.89258	5.47489	5.66038	5.89503	13.5674	15.072	14.493	0	0	0	0	0	0.831237	0	0	0	0	0	0	0	0	0
208.016	no reference	26759810	599662	0.949231	0.951794	0.641749	1.53585	2.14834	1.96034	2.16559	2.65157	2.04259	1.40106	1.38291	1.34474	0	0	0	1.77647	2.05422	2.7787	2.38735	2.30518	2.13363	2.88088	2.89059	2.55301	3.1065	2.97096	2.84966	2.56165	2.72812	2.56022	2.92699	2.87996	1.91807	4.35248	4.44667	4.38229	5.80779	5.66958	5.62713	0	0	0
208.04	no reference	43749440	595837	0	0	0	3.50016	3.02436	3.25662	0	0	0	0	0	0	3.81959	3.14893	3.20583	1.88378	1.86666	2.74565	0	0	0	0	0.970007	0.670392	1.21774	1.13438	1.24333	0	0	0	0	0	0	0	0	0	0	0	0	0	0	0
208.048	no reference	17748360	539594	0	0	0	0	0	0	0	0	0	0	0	0	0	0	0	1.50004	0	0	0	0	0	0	0	0	0	0	0	0	0	0	0	0	0	0	0	0	0	0	0	0	0	0
208.062	C10H11NO4	30880714	615306	2.53957	2.09607	2.14462	2.75063	2.32176	2.44714	2.40921	1.92554	2.10993	2.65624	2.30354	2.69858	2.88695	2.72868	2.54088	2.17952	1.892	2.26261	2.37465	2.16938	1.87526	2.69608	2.14146	2.5521	2.42531	1.92113	1.53789	1.06322	1.06225	1.17612	1.98518	1.13676	1.51124	0	0	0.78831	0.942721	0	0	0	0	0
208.069	no reference	16221137	604112	2.00039	1.78789	1.62184	1.78053	1.94395	1.57817	1.7615	2.21508	2.11371	1.95316	1.97792	2.01911	1.41843	1.45591	1.38415	1.49681	2.11335	2.1691	2.45868	3.0323	2.80241	1.30711	1.6518	1.56622	1.91465	1.81027	1.56055	2.59393	2.45984	2.78222	2.88916	2.80478	2.66551	2.45969	2.32353	2.36361	2.48619	2.59562	2.63927	5.59952	5.58873	5.80927
208.073	no reference	12406878	988032	1.53756	1.89341	1.53183	1.4917	1.37567	1.69333	2.31612	2.25352	2.00441	1.54283	1.73294	1.65532	1.40735	1.36414	1.26535	0	1.16217	1.41482	1.78678	2.14775	2.00111	1.40463	1.21423	1.31372	1.56009	1.43989	1.50689	2.32834	2.53297	2.019	2.18812	2.30407	1.78364	1.87826	2.15384	1.72192	2.79539	1.87487	2.37762	4.35943	4.34768	5.00945
208.073	no reference	14783445	1220259	1.48985	1.93189	1.79119	1.44826	1.54817	1.8975	1.35026	2.38327	1.96205	1.5298	2.01401	1.79122	1.6694	1.38313	1.44912	0	1.32752	2.00275	2.20341	2.15015	2.10357	1.41176	1.36207	1.42308	1.39752	1.28867	1.32849	2.1963	2.18455	2.38689	1.95377	2.3023	2.38005	2.18131	2.23887	1.86293	1.7922	2.72547	2.69112	4.51517	4.5151	5.22086
208.074	no reference	36740444	752853	0	0	0	0	0	0	0	0	0	0	0	0	0	0	0	0	0	0	0	0	0	0	0	0	0	0	0	0	0	0	0	0	0.969944	0	0	0	0	0	0	1.33901	1.33996	0
208.098	C11H15NO3	17924818	604661	1.79189	1.96045	2.0719	2.26368	2.8869	2.5893	2.35465	2.86384	2.74568	1.68297	1.72066	1.95027	3.08854	2.70401	2.70672	3.24473	3.55524	3.0479	2.25779	1.81875	1.97828	2.28638	2.53588	2.49972	2.84122	3.18401	3.25609	2.72373	3.23722	2.78659	3.59021	2.91184	2.6738	2.60641	2.63086	2.37023	2.17665	2.04778	1.94868	0	0	1.48986
208.142	no reference	14278526	619111	0	0	0	0	0.608609	0.531203	0	0	0	0	0	0	0	0.978879	0	0	1.88469	0	0	0.765876	0	0	0	0	0.664841	0	0	2.21545	2.64599	2.39938	2.40478	2.00596	1.50998	1.15631	1.28827	1.02958	1.0273	0	1.63067	6.22154	6.21171	6.73361
208.787	no reference	50696232	603394	2.05922	4.1579	3.85193	4.53438	5.07392	5.5996	3.45481	4.66134	4.39936	2.18931	4.61459	4.44915	2.16548	2.36178	1.92286	0	0	0	5.07343	5.46019	5.62187	3.01819	4.41332	4.20052	1.97315	2.26255	1.54854	5.36109	6.19818	4.7341	5.41288	5.56073	4.02864	6.4962	8.9663	6.56035	9.3478	10.1971	8.42588	1.35777	1.35896	2.02277
208.844	no reference	20276126	640957	1.82353	1.81073	1.70998	1.95876	1.67186	1.87696	1.03875	0	0	1.36133	1.39756	1.76434	2.30055	2.23901	2.04031	0	0	0	1.6401	1.58968	2.02189	2.37025	2.42887	2.6028	1.0855	0.956001	0.828024	5.33259	5.15787	4.9748	4.89104	4.80968	5.44513	4.53847	4.04772	4.258	3.69488	4.74629	4.03935	4.10566	4.09976	4.51649
208.844	no reference	12596120	903768	0	0	0	0	0	0	0	1.09723	0	0	0	0	0	0	0	0	0	0	0	0	0	0	0	0	0	0	0	0	0	0	0	0	0	0	0	0	0	0	0	0	0	0
208.845	no reference	27222942	530677	1.8908	2.27378	2.23886	1.90338	1.9733	2.23468	1.64134	0	1.53304	2.09374	2.31798	2.10769	3.40051	3.70482	3.02333	0	0	1.48526	2.07827	1.84628	2.34263	3.06763	2.86495	3.44417	1.26503	1.27108	1.29168	6.71757	6.98543	6.389	6.37124	6.43568	6.53728	5.44038	5.20063	5.31555	4.15635	5.21638	4.78692	5.08537	5.09065	5.50658
208.845	no reference	45314132	1009651	3.51501	4.03005	3.57123	3.65022	3.37043	3.35379	2.58741	2.66385	2.44033	3.52324	3.58552	3.59171	6.35703	6.05416	5.43249	1.97649	1.81849	1.45853	3.68372	3.72956	3.79878	4.92019	5.80939	5.67924	2.16366	2.27278	2.25309	11.3676	11.9504	9.927	10.3914	11.1385	10.5822	8.12926	8.57721	7.52647	7.80721	7.84318	6.85841	8.7127	8.72035	9.11103
208.846	no reference	15544403	930659	1.29628	1.22076	1.4374	1.24694	1.19073	1.19107	1.13648	0	0	1.05745	1.5573	1.3296	1.96257	2.41369	1.86578	0	0	0	1.35623	1.55663	1.27182	1.81359	1.61623	1.56936	0	0.886778	0.836849	3.92812	4.44624	3.67408	3.81996	3.65432	3.76295	3.01365	2.639	2.23986	2.47601	2.74998	2.19213	3.02812	3.02905	3.45536
208.846	no reference	17691550	872954	1.29628	1.33	1.18517	1.52193	1.61661	1.50449	1.10438	0	1.33298	1.72876	1.31654	1.63266	2.51893	2.41243	2.34098	0	0	1.36812	1.51229	1.67501	1.32917	2.31681	2.41101	2.31009	1.04262	0.788435	0.873579	4.41878	4.33777	3.90978	4.00518	4.07542	4.15928	3.39606	3.50441	2.90743	3.03636	3.34506	2.97346	3.10794	3.10011	4.20291
208.846	no reference	195624896	1038070	0	0	0.707142	0	0.596391	0.547991	0	0	0	0	0	0	0	0.994718	0	0	0	0	0	0	0.75451	0	0.837829	0	0	0	0	1.8289	1.72462	1.62636	0	1.32502	1.73923	0	1.10978	1.69016	1.0995	0	1.11479	1.84984	1.8503	0
208.847	no reference	14794684	892396	0	0	0	0	0	0	0	0	0	0	0	0	0	0	0	0	0	0	0	0	0	0	0	0	0	0	0	0	0	0	0	0	0	1.27124	0	0	0	0	0	0	0	0
208.871	no reference	36868196	594702	0	0	0	0	0	0	0	0	0	0	0	0	0	0	0	0	0	0	0	0	0	0	0.790703	0.748443	0	0	0	1.57382	3.72804	4.32382	1.37781	2.8546	2.39681	0.951449	2.01968	1.65766	2.4771	2.107	3.40392	0	0	0
208.902	no reference	22253692	583307	0	0	0	0	0	0	0	0	0	0	0	0	0	0	0	0	0	0	0	0	0	0.731016	1.34289	1.34191	0	0	0	2.38636	3.97375	2.44758	2.07644	3.62426	2.4924	1.42841	2.59002	1.6092	2.14175	2.31532	2.50263	0	0	0
208.902	no reference	33222780	991769	0	0	0	0	0	0	0	0	0	0	0	0	0	0	0	0	0	0	0	0	0	0.855262	1.89109	1.88184	0	0	0	3.21389	5.63286	3.21766	2.97921	5.63951	3.09391	1.64878	2.79683	1.76177	3.23415	3.59921	2.82637	0	0	0
208.903	no reference	32895100	1130596	0	0	0	0	0	0	0	0	0	0	1.17813	0	0	0	0	0	0	0	0.973504	0	0	0.936312	1.9536	1.89287	0	0	0	3.10885	6.51377	4.0607	3.05652	5.27503	3.62405	1.85802	2.72477	2.30376	2.85437	3.70892	3.74516	0	0	0
208.933	no reference	32814286	623606	2.14896	1.84955	1.81628	1.79169	1.71209	1.83438	1.66009	1.59544	1.54025	2.1535	1.90675	2.0091	0.987614	1.08525	1.41507	0	0	0	1.65001	1.69426	1.7975	1.40346	1.06184	0.940761	1.54032	1.32768	1.43599	5.43916	4.98533	6.2082	5.53533	5.73329	7.74159	4.9666	3.9728	7.14974	4.51393	5.48512	4.97745	10.4045	10.4043	11.6808
208.934	no reference	36918480	481475	0	0	0	0	0	0	2.57923	0	2.01602	3.57649	0	0	0	0	2.14323	0	0	0	0	0	0	0	0	0	0	1.97649	1.52161	7.11298	5.706	7.49769	7.05217	6.54452	9.24154	6.5275	5.63876	8.29817	5.98754	6.38086	5.80581	12.9937	12.9974	0
208.935	no reference	31129602	858188	1.70664	1.26051	1.58592	1.4828	1.5735	1.51379	0	1.45608	0	1.76842	1.67636	1.89365	0.934867	1.48714	1.25577	0	0	1.73276	1.60906	1.53923	1.50738	1.44755	1.25309	0.81026	1.3209	1.48094	0.914621	3.74208	3.81352	4.16047	4.37405	3.71362	5.20939	3.35279	2.8271	4.16879	2.82285	3.30759	2.7251	7.55635	7.54066	8.91846
208.935	no reference	23590096	857532	1.74386	1.78314	1.88697	1.9287	1.78374	1.61418	1.48747	1.1289	1.27703	2.122	2.03731	2.31336	1.28259	1.3691	1.11957	0	0	0	1.75099	2.09267	1.89439	1.47917	1.1375	1.33319	1.32339	0.924602	1.19606	4.89147	4.07155	4.71917	4.32573	5.18834	5.95873	4.2547	3.87913	5.46649	3.69849	3.96168	3.73432	8.52195	8.51403	10.06
208.936	no reference	405209088	1041405	0.742807	0	0.859214	0.870047	0	0.897071	0	0	0	0.849456	0	0	0	0	0	0	0	0	1.05013	0	0.737825	0	0	0	0	0.766742	0	1.76497	1.3072	1.89575	1.70197	2.24244	2.9155	1.5598	1.28508	2.49435	1.51442	2.07994	2.01129	3.28318	3.27924	3.59105
208.936	no reference	31555586	1187936	0	0	0	0	0.571251	0	0	0	0	0	0	0	0	0	0	0	0	0	0	0	0	0	0	0	0	0	0	1.24073	0	0.906187	1.1777	0	1.70612	0.807611	0	1.25174	0	1.1849	0	1.78611	1.78609	3.05314
209.046	C10H10O5	21986268	617784	1.48455	1.22546	1.11859	1.26704	1.39158	1.38219	1.70828	2.36076	1.46389	1.4127	1.70865	1.48539	2.08861	1.87166	1.64291	1.58649	1.65521	2.00107	1.67511	1.48457	1.27882	1.33958	1.50762	1.44211	1.92034	1.46309	1.72556	1.45571	1.72139	1.85868	1.69516	1.94302	1.35887	1.51112	1.37627	1.38781	1.44136	1.56371	2.04267	3.1231	3.12695	2.6891
209.06	C6H14N2O4S	23906116	602447	0.8886	0.847615	0.730961	1.82609	2.46571	1.94365	1.14866	1.56785	1.55807	0.721781	0	0	2.65673	3.41184	2.78415	2.37934	2.31238	2.47741	0.959776	0.810494	0.984117	1.39503	1.39154	1.6551	2.44047	2.84091	3.15516	1.28297	1.24581	0.793824	0	1.16895	1.09444	5.86253	6.13599	5.78268	6.88864	6.40867	6.19771	0	0	0
209.074	no reference	15007568	616058	1.93999	1.59913	2.06194	1.39021	1.75996	1.89894	2.17516	2.59705	2.06863	1.66227	2.3169	2.49378	1.45935	1.4954	1.44011	0	1.95325	1.9613	2.80956	2.76634	2.28143	1.63751	1.5684	1.60295	2.05399	1.30038	1.68168	2.5117	2.67134	2.57109	3.37871	2.5906	2.64282	2.24288	2.55837	1.91714	2.92178	2.93058	2.79205	4.90782	4.91261	5.56305
209.083	no reference	23313736	1132226	2.18286	2.30208	1.92972	2.01753	2.33184	2.22839	3.08967	2.37239	2.48125	2.3458	2.63945	2.49739	1.14287	1.21756	1.3167	1.43808	1.63367	1.44932	2.56241	2.6083	2.64728	2.34803	2.57874	2.18331	2.25148	2.04498	1.99078	6.40703	6.05036	6.17082	7.14442	5.69973	6.41245	4.68765	4.86491	4.80335	5.79805	5.79902	5.35369	9.02427	9.02413	8.40645
209.083	no reference	17457272	1346448	1.85268	1.88497	2.23077	1.77119	1.81252	2.09678	2.1395	2.58063	2.2982	2.44791	2.09419	2.09813	1.24769	1.60996	1.40151	1.78169	1.52166	2.02175	2.57088	2.45807	2.25303	1.74239	2.19773	1.94069	1.98618	1.61993	1.87535	5.19762	5.27792	4.90378	6.02341	5.46972	4.84241	4.07916	3.50736	3.10247	4.80346	4.32696	4.08523	6.42338	6.42328	6.84675
209.083	no reference	40994452	744686	0	0	3.48788	3.339	3.77119	0	0	0	0	0	2.88366	4.02711	1.74089	2.04413	0	2.77929	2.45595	0	3.18665	4.29929	4.45814	0	0	3.77506	0	0	0	9.67514	0	11.3238	10.9085	9.57098	11.1786	8.23034	0	9.50501	0	11.0929	11.4211	0	0	0
209.083	no reference	41385288	796690	5.15644	5.27151	4.62701	4.45423	4.37317	4.92641	6.83613	5.75231	6.14369	5.62628	5.80965	5.14073	3.73654	3.39096	3.57742	4.63083	3.72449	4.76401	5.66103	6.10445	5.66983	5.22662	5.23792	4.8779	5.3134	4.35821	4.38251	12.5801	12.3449	11.9623	15.1848	13.3608	11.9993	9.62528	10.3874	8.66339	12.1582	11.8761	10.9484	17.1618	17.1849	17.9995
209.087	no reference	39811988	1110307	5.03811	5.29137	5.20674	5.00994	4.80803	4.38984	7.13288	6.90244	6.81839	5.97388	6.4056	5.84305	4.21765	4.07956	3.62309	4.34017	4.67745	5.90887	6.66943	6.44096	6.18213	5.21593	5.64275	5.34844	5.43707	4.77713	4.25467	13.5525	13.6992	11.3138	15.6551	14.4791	11.408	9.68782	10.1683	8.24918	12.4391	10.8207	9.79087	16.4298	16.4763	18.5445
209.087	no reference	140574848	1015497	4.69838	4.59867	4.70634	4.57072	4.79725	4.58557	5.6634	5.10195	5.32074	4.95932	4.34743	4.82805	2.86303	2.8821	3.09896	3.93235	3.16267	4.00354	5.63278	5.79678	5.77675	4.90242	4.65846	4.83378	4.59131	4.29486	4.50653	12.5381	12.437	13.6584	14.5728	12.6248	14.1403	10.4526	10.2778	10.4083	12.6799	12.2372	13.3599	18.5946	18.6099	16.5432
209.087	no reference	50004092	1098536	4.12962	4.14183	4.03507	3.59298	3.81252	3.93427	5.35524	5.24612	4.63998	4.12074	4.51945	4.23155	2.7152	2.59097	2.89888	3.58987	3.62493	3.75142	4.77975	4.65744	4.57396	3.69114	4.16631	3.95152	3.88916	3.5776	3.23196	9.95724	9.88627	9.41825	11.2613	10.9829	9.45057	8.00907	8.22565	7.20045	9.37225	9.49862	9.07707	11.8354	11.8664	14.1849
209.087	no reference	52101244	1182327	2.35464	2.65464	2.35689	2.52168	2.27254	2.30938	3.29226	2.53898	2.91542	2.83027	2.92206	2.88223	1.93844	2.00616	1.80929	1.86619	2.40884	2.37306	3.16688	3.36426	3.2509	2.76129	2.36641	2.68878	2.74418	1.93259	2.07569	6.36202	6.4941	6.53996	7.22174	6.41807	6.64184	4.97866	5.19926	5.21315	6.18499	6.02122	6.15431	8.66607	8.63479	8.35008
209.088	no reference	19021946	1282273	1.95574	1.66772	1.78123	1.90295	1.81971	1.84368	2.2679	2.34996	2.17264	2.08076	2.69782	2.46372	1.43449	1.37705	1.41456	1.99912	1.23542	1.7779	2.47202	2.21049	2.36663	2.00958	2.06477	2.16677	1.69694	1.81611	1.79903	5.94187	5.09385	5.07338	6.06851	5.32109	4.8679	4.07916	3.99447	3.878	5.0041	5.39906	4.77492	6.63364	6.64132	6.86084
209.088	no reference	13795451	1343548	1.57593	1.6131	1.6429	1.4265	1.67775	1.52816	1.96973	2.0376	2.06523	1.77878	1.29703	1.50885	1.12675	1.23402	0.881732	0	0	1.53405	1.64723	1.97493	1.74296	1.61057	1.82465	1.51059	1.79069	1.34917	1.33728	3.73312	4.20965	4.00088	4.4353	4.50721	3.81781	3.40333	3.46124	3.27432	3.50219	3.63259	4.03218	5.32151	5.31364	5.20719
209.088	no reference	12983539	1358084	1.29346	1.53117	1.25235	1.16392	1.13777	1.22359	1.66584	1.66437	1.84739	1.21176	1.64723	1.59544	0	1.02199	0.973074	0	1.25676	0	1.43821	1.70091	1.51354	1.43244	1.26404	1.32954	1.48849	1.23474	1.3182	3.85616	3.52267	3.17531	3.9811	3.37485	4.03955	2.69864	2.28239	2.34677	3.72576	3.23263	3.11821	4.34423	4.33248	4.85954
209.095	C8H19O4P	20517016	771856	1.0172	1.28165	1.25413	0.996593	1.10947	0.836778	1.15438	1.01742	0	3.06327	2.66326	3.36628	0	0	0	0	1.15419	0	4.4528	5.64415	5.57851	0	0.644394	0.732864	0.72675	0.775206	0	0	1.36066	1.04216	1.30902	0	0.975936	0	1.05779	0.727685	0	0	0	1.53796	1.53404	0
209.118	C12H18O3	43779976	608826	0.928691	1.54607	1.89133	1.34081	1.40103	1.69647	0.994956	1.52302	1.73432	1.21665	1.45255	1.51246	1.22721	1.64953	1.29849	3.39047	3.04845	2.59625	1.81707	2.35712	1.84125	0.865547	1.35335	1.28888	1.38003	1.68584	2.11768	2.22962	2.78763	2.68147	2.02295	2.29204	2.0751	2.107	1.99706	1.29254	2.11029	1.69219	1.76747	1.82925	1.82533	2.16414
209.918	no reference	43212884	582371	4.62602	5.46537	5.3249	6.47098	6.93757	6.61725	8.38431	9.17094	9.27237	5.37555	5.95275	5.96111	8.1796	8.36833	6.63542	6.97335	4.29193	9.43054	5.36043	5.97485	5.79141	3.29318	3.4352	3.74123	8.2997	8.82751	8.66814	0	0	0	0	0	0	0	0	0	0	0	0	0	0	0
209.948	no reference	39764672	675720	2.23409	2.95651	3.04309	0	0	0	2.22035	2.60734	2.18425	0.757082	0	0.908053	1.32351	1.6491	0.877586	0	0	0	0	1.01818	1.21082	1.14315	1.98259	2.13386	4.8139	3.50116	2.89347	0	0	0	0	0	0	0	0	0	0	0	0	0	0	0
209.948	no reference	54969024	536611	2.44857	3.83976	3.72402	0	0	0	2.84381	3.12634	2.54581	0	1.25159	1.11159	2.21685	2.39498	0.883974	0	0	0	1.01439	1.40397	1.40543	1.5848	2.43256	2.61083	5.99777	4.75892	4.17853	0	0	0	0	0	0	0	0	0	0	0	0	0	0	0
209.949	no reference	89194704	1031079	4.44471	7.37217	6.37046	0.69146	0.725535	0.706587	4.32827	5.19194	4.56764	1.40965	2.13899	1.92035	4.20175	4.18104	2.11723	0	0	2.61312	2.34514	2.15061	2.47374	2.62787	4.21213	4.5803	9.72594	8.03464	6.34988	0	0	0	0	0	0	0	0	0	0	0	0	0	0	0
209.949	no reference	1217331968	577337	59.6086	90.69	87.0938	8.52384	9.74621	9.89234	62.2714	68.7504	65.811	20.1171	30.2807	29.2989	48.8613	53.2438	25.9718	2.28394	0	29.9635	30.3288	32.3432	32.1001	35.7192	57.088	60.4791	130.264	106.196	86.6706	0	0	0	0	0	0	0	0	0	0	0	0	0	0	0
209.949	no reference	99418816	1159509	4.83597	7.29769	6.8912	0.796968	0.638833	1.00355	4.54227	5.10544	5.11526	1.7138	2.62742	2.221	3.89266	3.81395	2.03785	0	0	2.35274	2.53722	2.42463	2.64302	2.81668	4.46415	4.83763	10.2206	8.41065	7.05204	0	0	0	0	0	0	0	0	0	0	0	0	0	0	0
209.95	no reference	29393106	969462	1.43296	2.51829	2.16383	0	0	0	1.93288	1.792	1.83102	0	0	0	0.886421	1.21651	0.935762	0	0	0	0	1.00165	0.815457	0.924938	1.25528	1.43356	3.42855	2.94022	2.16937	0	0	0	0	0	0	0	0	0	0	0	0	0	0	0
209.95	no reference	36651712	900608	2.25174	2.73926	2.57371	0	0	0	1.67108	1.8817	1.66386	0	0	0	1.78144	1.70828	0	0	0	0	1.19623	0.792535	0.935736	1.00064	1.87245	1.43172	4.14666	2.85439	2.47274	0	0	0	0	0	0	0	0	0	0	0	0	0	0	0
209.95	no reference	13992642	981842	0	1.11613	0	0	0	0	0	0	1.0421	0	0	0	0.911115	0	0	0	0	0	0	0	0	0	0	0.980021	1.33308	1.25229	1.16383	0	0	0	0	0	0	0	0	0	0	0	0	0	0	0
210.004	C8H5NO6	15524005	600078	1.81135	1.5497	1.84778	1.90075	2.45376	2.0362	2.54565	3.31298	3.25532	2.43508	2.15014	2.00966	1.95918	1.57222	1.74698	2.5673	2.22292	2.43645	2.39459	2.34713	2.08508	1.8971	1.59364	1.56315	2.17088	1.98387	2.59773	0	0	0	0	0	0	0	0	0	0	0	0	0	0	0
210.041	C9H9NO5	14936642	611348	1.7164	2.04875	1.67056	2.14185	2.23005	2.27581	1.97107	2.53329	2.38019	1.8572	2.02843	1.9315	1.94038	2.22792	2.21757	2.45635	2.40162	1.46443	1.96843	1.52958	1.93808	1.40301	1.60754	1.50434	2.23871	2.2291	2.51522	0	0	0.83289	0	0	1.10505	0	0	0	0	0	0	0	0	0
210.077	no reference	13293350	907241	1.81852	1.627	1.73668	1.95471	1.96545	1.74684	1.94861	2.27019	2.53753	1.97344	1.56074	1.38462	1.36756	0.969591	1.68774	1.88237	1.33355	1.44662	1.74071	1.36825	1.21085	1.5502	1.27565	1.06506	1.9405	2.50498	1.8145	0	0	0	0	0	0	0	0	0	0	0	0	0	0	0
210.077	C10H13NO4	188774176	579428	23.4905	21.4596	22.2043	25.9398	25.1712	24.7559	27.6659	29.6331	29.5648	24.5447	20.5735	20.6258	13.6949	12.6088	21.9919	18.9186	15.363	25.1361	19.7816	18.8153	18.0676	21.654	17.1568	16.0718	26.1506	30.2433	28.1931	2.24679	2.03316	2.0485	2.11506	1.74256	2.08394	1.83336	1.37765	1.27844	1.4291	1.32217	1.4417	3.7265	3.72644	1.74995
210.078	no reference	15204135	1120087	2.03801	1.57113	2.13944	2.18196	2.13437	2.05478	2.38945	2.37592	2.62981	1.68857	1.77347	1.81094	0.89183	1.11401	1.65512	1.54439	1.19399	1.91469	1.57688	1.27811	1.56611	1.60186	1.55794	1.16707	1.96743	2.48046	2.23999	0	0	0	0	0	0	0	0	0	0	0	0	0	0	0
210.078	no reference	76661648	725659	0	0.817604	0	0	0	0	0	0	0	0	0	0	0	0	0	0	0	0	0	0	0	0	0	0	0	0	0	0	0	0	0	0	0	0	0	0	0	0	0	0	0	0
210.085	no reference	14187761	603638	0.7521	1.31479	0.748848	0.83662	0.95602	0.82852	0	0	1.41807	1.22149	1.08921	0.762044	0.873354	0.834349	0.701186	0	0	1.44766	1.05909	1.17175	0.973493	1.13961	0.913549	0.920771	0.972059	0.950332	0.741706	1.64808	2.47197	1.80002	2.19358	2.31449	1.76503	2.50919	3.28644	2.19828	2.44483	4.00713	4.17651	1.68921	1.69015	0
210.087	no reference	24316528	624796	2.31619	2.24336	1.83483	2.0965	2.28396	2.10582	2.70832	2.2702	2.33633	2.24066	2.39169	2.26072	1.59636	1.25294	1.61597	2.07277	1.74692	1.31114	2.15028	2.47334	2.574	2.05298	2.28227	2.23682	2.31003	2.01914	1.87222	5.78912	5.11224	5.75081	6.31203	5.92477	5.8558	4.93081	4.77874	4.8157	5.67651	6.14787	5.87	8.59441	8.59623	7.94413
210.088	no reference	28397812	499933	2.80956	3.10861	2.68104	2.95727	3.058	2.90223	3.53151	3.51164	3.46486	3.1504	3.17426	2.92155	1.84531	2.08869	2.23824	2.85237	2.24384	2.72063	3.3564	3.5616	3.27396	3.09905	2.90291	3.01615	3.03051	2.51214	2.83912	7.40067	6.99651	7.64514	8.60238	8.04087	7.78776	6.19468	6.2314	6.23788	7.88638	7.15123	7.60026	9.97078	9.98231	9.81741
210.088	no reference	39858612	993688	4.79019	4.93906	5.06456	4.68932	4.68244	4.48451	6.33993	5.68215	5.96549	5.04862	5.26623	4.9726	3.39546	3.90259	3.64073	4.08373	3.82085	5.10746	5.61893	5.92202	5.67897	4.86165	5.12302	4.78987	5.08621	4.30326	4.17093	11.9622	12.2269	11.8229	14.2896	12.611	11.8467	9.69768	9.85731	8.68124	11.5337	11.1765	11.2284	15.8461	15.7992	16.243
210.089	no reference	17268398	1037942	2.34148	2.27501	1.76109	2.23543	1.83787	1.82193	2.70903	2.48164	2.29095	2.33517	2.22812	2.40864	1.65784	1.52477	1.45177	1.99729	1.61091	1.7473	2.3932	2.49918	2.54282	2.07747	2.34478	1.917	2.08014	1.82859	1.56359	5.30296	5.35055	4.93396	6.79039	5.41344	5.1791	4.38726	4.63751	3.39794	5.14196	4.96605	4.5292	7.25698	7.25687	7.32166
210.09	no reference	157975440	1164119	0.786455	0.888988	0.783684	1.03475	0.820352	0.914152	1.13041	1.42602	1.0482	1.08272	0	1.06713	0	0	0	0	0	0	0	1.08341	1.0605	0.76732	1.23745	0.625305	0.712245	0	0.679218	2.32294	1.92798	2.08685	2.11144	2.16676	2.29262	2.04471	2.18325	1.76205	2.27142	2.37328	2.23947	3.06947	3.07137	1.97311
210.09	no reference	13484951	1153480	0	0	0	0	0.587647	0.585969	0	0	0	0	0	0	0	0	0	0	0	0	0	0	0.737809	0	0	0.652417	0	0	0	0.955225	1.63051	1.46331	1.61858	1.88278	1.32154	1.05502	1.08726	1.01351	1.19013	1.54004	1.54013	1.86442	1.86439	0
210.092	no reference	18362804	630677	2.07666	1.92028	1.9284	1.91557	2.01128	1.76625	2.60132	2.0964	2.85521	2.08859	2.30223	2.16241	1.49557	1.11291	1.27072	0	1.66869	1.39057	2.32188	2.49858	2.17029	2.11399	2.00147	2.0668	1.92654	1.51287	1.76966	5.04337	5.10403	5.1971	5.78373	4.94546	5.28615	4.38365	4.16193	3.96857	5.00008	4.9841	4.77879	7.04089	7.05246	6.119
210.841	no reference	25483648	603398	2.05152	2.08899	1.9128	2.54972	2.13586	2.19285	1.53544	0	1.22127	1.71292	2.0087	1.90253	2.60077	2.87558	2.84819	0	0	0	2.10953	1.91647	1.82466	2.81686	3.30938	3.28925	1.48187	1.41188	1.00088	6.46308	6.86609	6.46808	5.86772	6.48768	6.42946	5.43726	5.24877	5.53413	4.80538	5.9106	4.64635	5.17616	5.17998	4.93192
210.842	no reference	33191434	526080	3.12558	2.5632	2.6695	2.72922	3.13002	2.9146	1.45519	1.12952	1.77154	2.71227	2.347	2.61207	4.51108	4.20025	4.17483	0	0	1.82303	2.37752	2.911	2.31859	3.50979	3.99203	4.49317	1.54346	1.62645	1.71544	9.07097	8.96647	8.49834	8.50759	7.37764	8.30025	7.45272	6.66252	7.11383	5.7319	6.68829	6.06311	6.72969	6.74126	6.50102
210.843	no reference	19511682	911589	1.25278	2.01326	1.4663	1.561	1.52894	1.62296	1.23763	0	0	1.68359	1.39432	1.74739	2.38507	2.8471	2.40996	0	0	0	1.73809	1.53068	1.48944	2.02596	2.39256	2.4704	0.809147	0.83255	0.738525	4.74199	5.00237	4.31061	4.58403	4.25657	4.02215	3.76453	3.83934	3.23507	3.23612	3.14701	3.13312	3.60512	3.58949	4.19318
210.843	no reference	21542412	876220	1.77382	1.99092	1.81821	1.87562	1.72122	1.83472	1.11707	1.13313	1.02272	1.81285	1.28066	1.82015	3.11211	3.16482	2.70682	0	1.27515	0	2.0262	2.04988	1.9171	2.71889	2.7835	2.70935	1.02209	1.03588	0.963674	5.67231	5.84384	5.16113	5.10266	5.54817	4.955	4.67846	4.38697	4.20889	3.73341	3.98858	3.33328	4.61744	4.62515	4.50559
210.843	no reference	246613488	1072840	0.620558	0	0.701714	0.909339	0.676294	0	0	0	0	0	1.07945	0	1.13527	0	1.03004	0	0	0	0	0	0	1.04134	1.03866	1.14884	0.69046	0	0	2.35768	2.13776	1.93989	2.44669	2.02901	2.38839	1.5266	1.82174	1.60029	1.23334	1.66523	1.83814	1.62135	1.62133	1.79138
210.844	no reference	18777586	867071	0	0	0.889619	0	0	0	0	0	0	0	0	0.811761	0.898082	0	0	0	0	0	0	0	0	0.665044	0.959283	0.667386	0	0	0	1.77848	2.06381	1.95298	1.36997	1.77379	1.64543	1.46406	1.95577	1.67134	1.49972	1.42532	1.73716	1.4257	1.42471	1.79608
210.868	no reference	32560670	591864	0	0	0	0	0	0	0	0	0	0	0	0	0	0	0	0	0	0	0	0	0	0	1.05305	0.831092	0	0	0	1.12239	4.03272	4.28443	1.18072	2.04627	2.21954	0.966369	1.93524	1.4648	2.56937	2.1506	3.03667	0	0	0
210.899	no reference	26162740	1000641	0	0	0	0	0	0	0	0	0	0	0	0	0	0	0	0	0	0	0	0	0	0.861889	1.49361	1.66259	0	0	0	2.74333	5.0484	2.7343	2.38872	5.1731	2.83699	1.74066	2.58845	1.79088	2.62276	2.73874	2.54955	0	0	0
210.9	no reference	21689910	1193125	0	0	0	0	0	0	0	0	0	0	0	0	0	0	0	0	0	0	0	0	0	0.85031	1.40332	1.29681	0	0	0	2.51375	3.94069	2.67444	1.7348	4.01597	2.36292	1.2873	2.38525	1.58598	2.00795	1.93188	2.51579	0	0	0
210.931	no reference	13966002	770447	0.928812	1.04934	0.843361	1.10891	1.21135	1.01533	1.02436	0	0	1.12908	1.15167	1.0974	0.9868	0.937013	0.771525	0	0	0	1.14141	0.942707	1.11248	0.858332	0.958308	1.02249	0.833601	0.765134	0.998991	2.28568	2.50265	2.76923	2.36538	2.52091	3.24608	2.39004	1.87581	2.88038	2.18137	2.62765	1.89965	4.47341	4.46556	5.10931
210.931	no reference	45118136	971787	3.27303	3.05109	3.50861	3.05484	3.06176	3.40647	2.36116	2.62929	2.26398	3.74531	3.41412	3.47676	2.20636	2.01295	2.26644	0	0	0	3.29307	3.01738	3.4206	2.4428	2.37273	2.14141	2.59496	2.5818	2.14286	8.45728	7.52022	8.79517	8.40776	8.92405	11.3371	7.57661	6.47953	9.63323	6.19124	6.80497	6.25123	15.2157	15.2155	17.1171
210.932	no reference	21658292	1192781	1.53336	1.23989	1.80501	1.67321	1.64936	1.40194	1.24764	1.16119	1.10822	1.97038	1.69232	1.79792	1.11111	1.28131	1.06812	0	0	0	1.17884	1.41413	1.60974	1.47021	1.11359	0.777112	1.66541	1.0829	0.954152	4.9731	3.58571	4.65483	4.26515	4.17522	6.09177	3.84151	3.39261	5.03292	3.17595	3.88862	3.55757	6.97696	7.01579	8.43542
210.932	no reference	19473976	1156334	0.700259	0.82278	0	0.807192	0.87083	0.705922	0	0	0	0	0	0	0	0	0	0	0	0	0	0	0.776007	0	0	0	0	0	0	1.56806	1.59051	1.34256	1.72998	1.72472	2.08511	1.2789	1.04572	1.70937	1.24626	1.10142	1.26121	3.62851	3.64792	4.01
210.933	no reference	120653368	1092593	0	0	0	0	0	0	0	0	0	0	0	0	0	0	0	0	0	0	0	0	0	0	0	0	0	0	0	0	0	0.826571	0	0	0	0	0	0.990019	0	0.996923	0	0	0	0
210.939	no reference	12239544	598674	1.02711	0.920387	1.32317	0.698463	0.904749	0.852719	0	0	1.05754	0.804153	0.991932	1.06313	0	0	0.784032	0	0	0	1.00106	1.02128	0	0.562637	0	0.738055	0.683997	0.796555	0	2.10825	1.78403	2.1089	2.45759	2.8385	3.54428	2.12368	2.00624	2.65235	1.66832	1.92148	1.62354	4.23493	4.2485	4.28072
210.946	no reference	12648007	602365	0.726028	1.01349	1.10119	0	0	0	0	0	1.18651	0	0	0	0.901637	0	0	0	0	0	0	0	0	0	0.82374	0	1.38989	1.18175	0.883081	0	0	0	0	0	0	0	0	0	0	0	0	0	0	0
210.949	no reference	11863133	943671	0	1.05756	1.02288	0	0	0	0	0	0	0	0	0	0	0	0	0	0	0	0	0	0	0	0	0.752762	1.20762	0.934748	0.616433	0	0	0	0	0	0	0	0	0	0	0	0	0	0	0
210.95	no reference	159188560	577285	7.44902	12.1692	10.9679	1.23734	1.16419	1.27286	8.05076	8.88455	8.6706	2.98657	4.09916	3.73713	6.20304	6.90911	3.61266	0	0	4.40415	3.97664	4.49324	4.05652	4.47884	7.24458	7.67027	17.2623	13.3398	11.3014	0	0	0	0	0	0	0	0	0	0	0	0	0	0	0
210.95	no reference	13043275	1114044	0	1.11451	0.843873	0	0	0	0	0	0	0	0	0	0	0	0	0	0	0	0	0	0	0.588023	0	0.746329	1.31035	1.11713	1.03954	0	0	0	0	0	0	0	0	0	0	0	0	0	0	0
211.036	C8H8N2O5	24172834	591158	0	0	0	4.23501	4.26843	4.82552	2.26953	2.96251	2.50757	0	0	0	3.48374	3.46043	2.95697	2.04274	1.93082	1.82208	0	0	0	1.87459	2.38962	2.27009	2.84482	3.45746	3.50808	6.91179	7.17512	7.3598	7.56542	7.26093	6.75448	4.67249	4.7293	4.49646	4.45217	3.60812	3.88014	0	0	0
211.061	C10H12O5	17594312	613166	1.22324	1.02128	0.724899	0.856868	1.00293	1.15498	1.2425	0	0	1.2122	1.25884	0.981081	1.30164	1.42755	1.35658	0	1.6037	1.53432	1.43521	1.25822	1.06365	0.961229	0.792632	0.983459	0.951567	0.899906	1.1488	1.70765	1.5622	1.34321	1.38373	1.59406	1.3511	0.903283	1.50368	1.06992	0.953224	0.882213	1.02205	1.38393	1.38342	0
211.075	C8H13N4OP	12924125	816915	0	0	0	0	0	0	0	0	0	0	0	0	0	0	0	0	0	0	0	0	0	0	0	0	0	0	0	0	0	0	0	0	0	2.64622	2.29162	2.33181	3.26198	2.97209	2.93061	0	0	0
211.076	no reference	15496413	847119	0	0	0	0	0	0	0	0	0	0	0	0	0	0	0	0	0	0	0	0	0	0	0	0	0	0	0	0	0	0	0	0	0	4.50174	3.41571	3.70662	3.97854	4.29973	4.40887	0	0	0
211.076	C14H12O2	22801384	591272	2.11312	1.00965	1.22429	0	0	0.842621	1.30047	0	1.28771	1.98209	1.60021	1.35931	1.08965	1.46711	2.05987	1.98868	1.64015	0	2.02344	2.05655	1.43242	4.95803	1.66158	1.35291	1.12362	0.679084	0.734281	2.33862	1.12925	2.18033	2.22651	2.54396	1.89017	3.04907	0	2.3566	0	0	0	0	0	0
211.08	C11H16O2S	13344326	635990	1.17696	0.907542	1.13656	1.24524	1.09907	1.43318	1.40105	1.09476	1.12036	1.42864	0	1.37253	0	0.884203	0.825795	0	0	0	0.944433	1.23179	1.30212	1.22063	0.926339	1.22517	1.22335	0.905146	1.17432	3.34509	2.82934	3.19016	3.50094	2.87659	3.31429	2.69853	2.79962	2.36376	3.06636	3.40121	3.30681	4.49391	4.49773	4.48572
211.08	no reference	12993355	752112	1.14451	0.847024	1.01426	0.991024	0.984067	0.919816	1.05579	1.12119	0	1.38655	1.11984	1.39508	0	0.814267	0.976809	0	0	1.39433	1.25373	1.20865	1.26787	1.01022	1.0139	1.09145	1.34678	0.917407	0.862121	3.29107	3.42305	3.66343	4.07353	3.63563	4.0426	3.24569	3.16351	3.20043	3.52998	3.67688	3.63839	5.24731	5.25112	4.33363
211.081	no reference	22944404	949786	3.16618	3.06727	3.20962	3.12552	3.20015	3.27995	4.05039	4.39459	3.87211	3.5357	3.31587	3.03424	2.11099	1.7978	2.69927	3.30679	2.95358	3.67369	3.66173	3.27822	2.97961	3.25154	2.9939	2.96304	3.85167	3.7783	2.8107	6.79476	6.61964	6.0566	7.20948	6.31614	6.08671	5.17637	5.26325	4.74653	6.05943	6.02176	5.71109	8.40206	8.42529	8.49185
211.082	no reference	25052316	1152989	2.61842	2.40188	2.48546	2.62138	2.60177	2.72989	3.34419	2.96573	3.09454	3.01104	2.98718	2.84423	1.81265	1.93704	1.94243	1.95827	2.41132	2.30566	2.86518	3.28543	3.13999	2.76347	3.06931	2.75167	3.00191	2.36624	2.0971	6.8908	6.94834	6.8697	7.7571	7.16895	7.16739	5.74397	5.30937	5.78205	7.09128	7.2994	7.12906	8.98609	8.97038	9.24352
211.082	C7H16O7	82216624	1026675	0	0	0	0	0	0	0	0	0	0	0	0	0	0	0	0	0	0	0	0.891967	0	0	0	0	0	0	0	0.983283	1.23228	1.06356	1.15905	0	1.19739	0	0	0	0	1.00686	1.19734	1.26616	1.26322	0
211.092	no reference	21825872	590407	2.19758	2.10519	2.38783	2.38602	2.15029	2.2296	2.97111	3.60808	2.66302	2.53853	2.86699	2.84724	1.02078	1.59654	1.65699	2.53114	2.32465	2.37128	3.0735	2.71035	3.2792	2.22017	2.46157	2.26688	2.43541	2.37187	2.20777	6.47516	5.67957	6.64523	7.13539	6.47538	6.20523	5.31948	5.27622	4.66942	6.34319	6.32868	5.96551	8.6162	8.61607	8.14069
211.098	C11H16O4	43085372	591438	4.29416	4.74937	4.56844	2.91021	3.07167	3.29261	4.03613	3.41506	4.27149	3.98867	3.98171	4.34449	3.62822	4.15728	3.47351	5.86415	4.9804	5.98716	4.1398	4.02817	4.31159	3.37446	3.39426	3.90505	2.54462	3.18364	2.88131	4.62578	4.56528	4.37553	5.05442	4.60433	4.15093	4.64245	4.92315	4.29268	5.27552	5.13714	4.76819	4.47737	4.47925	4.15159
211.17	C13H24O2	27284244	589062	1.33634	1.28929	1.57723	3.05297	2.78462	2.80583	3.04176	3.06748	2.59762	1.38331	1.23891	1.56768	3.21433	3.44591	3.48766	10.3953	11.1889	5.58836	1.75936	1.47308	1.66186	1.81984	2.09049	1.88045	2.66432	4.70504	6.3549	7.84065	7.08313	6.51181	8.3418	7.32821	7.19417	5.35196	5.29642	4.87544	5.06272	4.8733	4.56806	3.68408	3.67819	4.04299
211.931	no reference	28089772	600423	2.11997	2.04674	2.00101	2.04914	1.98963	2.05807	2.40425	1.28446	1.21102	2.72555	2.24058	2.1842	1.65329	1.2015	1.24859	0	0	0	2.00885	2.33438	2.0354	1.56704	1.44768	1.09667	1.59431	1.70613	1.23914	5.30351	4.40448	5.336	5.3736	5.46539	6.83627	4.72803	3.80291	6.3661	4.08913	4.76241	3.8044	9.66194	9.67737	10.4019
211.946	no reference	12437974	1037196	0.830245	1.02662	0.975288	0	0	0	0	0	0	0	0	0	0	0	0	0	0	0	0	0	0	0	0.694085	0	1.58982	1.20062	0	0	0	0	0	0	0	0	0	0	0	0	0	0	0	0
211.947	no reference	181438928	582436	8.85967	13.4679	12.4855	1.46622	1.33621	1.7746	9.48914	9.65857	9.76617	2.65169	4.33908	4.47157	6.84971	7.41695	3.95543	0	0	5.25493	4.61175	4.65574	4.70937	5.08201	8.8006	8.5417	19.2014	15.9066	12.5342	0	0	0	0	0	0	0	0	0	0	0	0	0	0	0
211.947	no reference	15174102	1174479	0.683762	1.10979	1.35873	0	0	0	0.920507	0	0	0	0	0	0	0	0	0	0	0	0	0	0	0.607815	0	0.770423	1.54195	1.2374	0.998251	0	0	0	0	0	0	0	0	0	0	0	0	0	0	0
211.953	no reference	25377244	609530	0.953351	1.88226	1.64859	0	0	0	0	1.10786	1.38499	0	0	0.816842	0	0.892335	0.782507	0	0	0	0	0	0	0.750432	1.0178	1.13275	2.27053	2.10283	1.73571	0	0	0	0	0	0	0	0	0	0	0	0	0	0	0
211.971	no reference	24543678	604660	2.07942	1.16877	1.28525	2.44683	2.87643	2.6035	2.44635	1.83391	1.326	1.98094	1.27947	1.25309	1.32641	1.53474	2.10956	1.82457	0	1.66747	1.6932	1.79026	2.02984	2.79793	1.99937	2.34564	1.96833	1.19935	0.954133	0	0	0	0	0	0	0	0	0	0	0	0	0	0	0
211.984	C7H3NO7	87672816	590621	6.80985	1.84751	2.13324	3.41215	3.54085	2.74735	18.0621	4.72166	2.53585	6.40361	2.07817	2.27561	2.8517	2.98536	11.1856	1.62179	0	5.09685	3.44589	3.12941	2.73593	10.9345	2.75495	2.61813	11.7351	2.0262	1.20767	0	0	0	0	0	0	0	0	0	0	0	0	0	0	0
212.02	C8H7NO6	20199444	603623	2.57566	1.88941	1.75947	1.97277	2.27176	1.95431	2.91289	3.07777	2.69886	2.49909	1.47052	1.81863	1.46417	1.41228	2.63751	2.09976	2.64367	3.01692	1.89341	1.71576	1.78512	2.16647	1.13713	1.75655	2.79117	2.31536	2.31147	0	0	0	0	0	0	0	0	0	0	0	0	0	0	0
212.056	C9H11NO5	19578352	586637	2.14385	2.01915	2.21462	2.68125	2.84095	2.63136	2.65324	2.67051	2.23369	2.26284	2.60924	2.15868	2.32325	2.83665	2.72342	2.30623	1.78206	3.02985	2.1427	2.28394	2.75153	1.85698	1.84708	1.99597	2.858	3.1578	3.42816	1.32607	0	1.46755	1.82012	0	1.60942	0	0	0.916062	0	0	0	0	0	0
212.084	no reference	26568326	582700	3.01751	2.85586	3.03846	2.81493	2.66576	3.13924	3.918	3.33529	3.50103	2.97434	3.1956	2.90641	2.39918	1.91957	2.05794	2.34398	2.37567	2.68734	3.75663	3.42689	3.51609	3.08875	3.13053	3.17508	3.02157	2.58921	2.45745	8.44113	8.41629	7.93872	8.64972	7.9531	8.26616	6.27334	6.29684	6.0015	7.46847	7.33995	7.74425	10.4096	10.4211	11.1959
212.093	C10H15NO4	26869264	586267	1.46941	1.36121	1.27739	1.28889	1.22888	1.14399	1.55756	1.89002	1.13032	1.13097	1.11708	1.57542	1.42219	1.28382	1.11515	0	1.36827	1.39654	1.56224	1.74132	1.86115	1.07098	1.38595	0.862125	1.58063	1.3013	1.18241	2.39144	2.26594	2.38355	2.74264	2.52883	2.52507	1.3336	1.33537	1.41358	1.66613	1.79958	1.5976	2.39664	2.39758	2.88476
212.137	no reference	13399389	606992	0.637159	0	0	0.715893	0.574683	0.628525	0	0	0	0.703271	0	0	0	0	0.957489	0	1.75076	0	0	0	0.725891	0.614755	0	0	0	0.74918	1.06221	2.48036	2.81571	2.09642	2.90694	2.56379	2.58498	1.71361	1.27665	1.8099	1.67761	1.98222	1.95422	3.11648	3.11643	2.88184
212.838	no reference	14045047	624367	1.20689	1.67144	1.27958	1.32628	1.30966	1.08381	0	0	0	1.15993	0	1.09366	1.39686	1.58939	1.36544	0	0	0	1.14052	1.13142	1.60879	1.55965	1.76439	1.76866	0.775905	0.830692	0.901607	3.8588	3.73998	3.62336	2.99494	3.54955	3.71108	3.08559	2.78069	2.91938	2.42052	3.29199	2.98291	3.78887	3.81023	3.27794
212.839	no reference	18542456	543336	0	1.83127	1.4535	1.56332	1.24901	1.41769	1.01831	1.37407	0	1.29463	1.32735	1.50976	2.28885	2.40774	1.97004	0	0	0	1.25068	1.85027	1.66308	1.92415	2.19551	2.20796	0.84996	0.938486	0.940483	5.16124	4.59213	4.71394	4.6813	4.53859	4.76053	3.77584	3.86082	3.88109	3.22593	3.476	3.16739	3.76648	3.75767	3.39539
212.839	no reference	31849430	1022777	2.40883	2.8368	2.28649	2.20734	2.36851	2.42986	1.6926	1.7505	1.53088	2.57695	2.44245	2.32513	4.24822	4.44759	3.70011	0	1.18252	2.20924	2.76963	2.47823	2.4254	3.73819	4.04006	3.71516	1.40749	1.1998	1.30373	8.04372	8.13221	6.75044	8.02825	7.35357	6.78552	5.91757	6.01893	5.27572	5.36056	5.67784	4.68906	5.86024	5.86794	6.7074
212.84	no reference	32243576	1171403	2.78482	2.82936	2.83368	2.63128	2.80517	2.63066	1.57846	1.95554	1.72905	2.67905	2.75732	2.32273	4.26703	4.40961	3.80232	0	0	1.59756	2.64534	2.44698	2.48777	3.67406	4.35758	4.21327	1.43741	1.58602	1.62714	8.61392	8.53323	8.10727	8.12488	8.18161	8.30968	6.50441	6.79714	6.57562	5.44655	6.71661	5.58614	6.10553	6.10933	5.97923
212.84	no reference	11881531	964765	0	0.808356	0.643403	1.05297	0	0.833663	0	0	0	0.906019	0	1.08885	1.46506	1.478	1.43394	0	0	0	1.21749	1.10814	0.755984	1.03194	1.24198	1.24574	0	0	0	2.91423	2.72842	2.01897	2.63899	2.55166	2.10599	1.94317	1.9578	1.59745	1.68748	1.7491	1.66622	1.98324	1.99294	2.65665
212.84	no reference	12352470	892411	1.26892	1.37506	1.18907	1.11551	1.20364	0.871206	0	0	0	1.06054	0	0.910263	1.69217	1.73053	1.30617	0	0	0	1.22208	0.858754	1.17696	1.60241	1.64284	1.50812	0.719804	0	0	3.2706	3.15737	2.78843	3.06581	2.86659	2.74828	2.36526	2.11489	2.45671	1.92968	2.13864	1.8495	2.06598	2.07081	2.18451
212.841	no reference	141167680	1071279	0	0	0	0	0	0	0	0	0	0	0	0	0	0	0	0	0	0	0	0	0	0	0.653586	0.675025	0	0	0	1.3098	0	1.22458	0	1.19548	1.26872	0.981138	0	0.82743	0.969488	1.06116	0.836058	0	0	1.88149
212.865	no reference	64536156	588343	1.55259	0	0.753507	0	0	0	0	0	0	0	0	0	1.0819	0	2.55833	0	0	1.72492	0	0	0	3.05195	0.758147	0	1.30252	0	0	0	1.25339	1.45748	0	0	0	1.87042	0	1.29094	0	0	0.958147	0	0	0
212.897	no reference	49626112	605823	0	0.92351	0	0	0	0	0	0	0	0	1.28686	0	0	0	0	0	0	0	1.04194	0	0	1.35237	2.20148	2.6877	0	0	0	4.94818	9.19228	5.24646	4.72078	8.04008	4.55155	2.2348	4.17357	3.11493	4.77587	4.70296	4.30443	0	0	0
212.919	no reference	21425780	588917	2.45226	2.68165	2.83726	3.60713	3.18075	3.30475	3.88899	4.17254	4.33711	2.58294	2.83491	3.02327	3.09049	3.60774	2.82911	4.76537	4.45301	5.54773	2.92288	2.56298	2.75229	2.74424	2.70107	2.33756	3.82413	4.83212	4.23067	3.8063	2.27812	2.59141	2.55768	2.57247	2.39307	6.29038	5.27821	5.57427	4.76011	4.3912	4.9447	0	0	0
212.929	no reference	20410536	604517	1.40302	1.20066	1.44361	1.50151	1.49723	1.31541	1.11535	0	1.32895	1.58087	1.64801	1.80352	1.06612	1.22138	0.985408	0	0	0	1.16349	1.47382	1.8296	1.00747	0.909848	0.942479	0.888378	1.22281	1.07037	3.73428	3.36119	3.94949	4.18605	4.02995	5.4946	3.44938	3.01346	4.20608	3.12421	3.38992	3.0818	7.31062	7.31635	6.81902
212.96	no reference	13223802	606265	0.789653	0	1.01136	1.037	0.722083	0	1.57957	1.3641	1.48269	0.885679	0	0.979893	1.2237	0	0.988406	0	0	0	1.18928	0.835649	1.09402	1.45503	1.12045	0.912387	1.06268	0.906583	0.868719	2.17413	1.13591	2.24847	2.63782	1.57747	1.71606	1.5178	0	1.24634	1.14562	0.962415	1.29608	0	0	0
212.974	no reference	12073246	604526	0.625279	0	0.857018	0.714989	0.829678	0.853092	1.22611	1.29282	1.21342	0.774613	0	0.945772	0	0.857152	0.905902	1.47181	1.20257	0	0	0	1.10906	0.583527	0.626699	1.03324	0.975408	1.1937	1.07837	0.971479	0	0	0	0	0	0.976061	1.14054	1.07161	1.00213	1.12317	1.39587	0	0	0
212.978	no reference	14695448	510833	1.66665	1.37912	1.58347	2.69481	2.66503	2.49148	2.54865	2.40611	2.27975	1.71286	2.1426	1.77377	1.57597	1.32519	1.3777	1.5732	1.62527	2.10288	3.01682	3.06056	2.83527	1.82421	2.1494	2.02096	2.09969	2.13013	2.08414	0	0	0	0	0	0	0	0	0	0	0	0	0	0	0
212.978	no reference	21611244	943817	2.84592	3.25147	2.84795	4.72428	4.46018	4.4513	4.00101	4.30231	3.99675	3.1049	3.42396	3.42916	2.31308	2.47549	2.33327	3.21521	2.93647	3.71579	5.15083	4.89396	5.10943	3.31071	3.35149	3.50749	3.58278	3.65815	3.63347	0	0	0	0	0	0	0	0	0	0	0	0	0	0	0
212.979	no reference	303351328	560820	36.9275	36.8438	37.4123	61.918	60.7945	59.2317	53.4383	56.18	56.0333	42.2512	44.1113	42.8892	33.9935	33.7511	30.6136	45.611	41.3179	52.5558	66.773	69.5336	68.1576	46.0585	47.1663	47.3854	43.5813	50.8996	48.3579	0	0	0	0	0	0	0	0	0	0	0	0	0	0	0
212.979	no reference	22921964	1096966	2.87646	2.80208	2.79099	5.06037	4.93098	4.72127	4.21215	3.84738	4.40218	3.08969	3.83867	3.07559	2.64905	2.87549	2.54531	3.02819	2.72313	4.12909	5.55758	5.51892	5.64845	3.64915	3.8099	3.7207	3.4631	4.18128	3.86243	0	0	0	0	0	0	0	0	0	0	0	0	0	0	0
212.98	no reference	12655788	1026334	0	0	0	0.750796	0.824176	0	0.943633	0	0	0	0	0	0	0	0	0	0	0	0	0.781871	0	0	0	0.595098	0	0.776826	0	0	0	0	0	0	0	0	0	0	0	0	0	0	0	0
212.992	no reference	33069668	628028	1.08143	1.16343	0.950847	2.07991	1.9229	1.77859	1.70941	1.7894	1.96017	0.826078	1.1283	0	1.19162	0.92915	0	10.1032	14.3542	1.6281	1.23271	0.840764	0.998526	0.69809	1.14105	0.694929	1.62744	2.00957	1.62288	0	0	0	0	0	0	0	0	0	0	0	0	0	0	0
213.012	no reference	56333776	592488	0	0	0	3.98907	4.35597	4.43021	4.36838	4.45209	4.21611	0	0	0	2.70147	2.67487	2.40722	1.93429	1.33081	2.10289	1.03058	1.04253	1.03194	5.10894	5.18712	5.40069	4.88735	4.41834	3.92254	1.4811	1.46627	2.42495	3.54826	2.4314	3.07584	0	0.975176	0.703677	0	0	0	0	0	0
213.059	C10H14O3S	18236926	585355	2.33777	2.42037	2.10397	2.38021	2.48536	2.42105	2.727	2.52547	2.75781	2.74917	2.43906	2.48694	1.5901	1.48786	1.74119	2.03852	2.06844	2.79726	2.92222	2.72406	2.67771	1.92932	1.90434	2.23557	2.22289	1.89591	1.78889	3.16938	3.90851	3.15451	4.22717	3.23469	3.75637	3.09225	3.10862	2.45951	3.16365	3.1497	2.94679	6.87362	6.88811	6.73803
213.077	C10H14O5	25404788	597997	0.839539	1.37574	1.32515	1.27406	1.74771	1.69761	1.70158	1.78502	1.33448	1.49211	0	1.45631	1.67174	2.21634	2.05111	0	1.4044	2.35761	1.62854	1.47656	1.78258	1.22192	1.64983	1.40662	1.22876	1.31914	1.54896	3.9429	3.88058	3.23931	4.09751	3.45232	3.59453	1.47965	0.989427	1.39592	1.77425	1.35025	1.42694	1.70105	1.70467	1.69779
213.113	C11H18O4	60396836	589869	1.34198	1.73327	1.1998	1.38578	1.79893	1.82543	2.31471	2.81423	1.9292	1.61812	1.46567	1.40611	2.383	1.96635	2.03426	3.17245	3.09076	3.2576	1.92867	2.15741	2.11642	1.54635	1.77312	1.4721	2.01943	1.84356	2.22107	4.48759	3.97427	3.57916	4.52918	4.72181	4.44328	2.41644	2.35311	2.11087	2.77959	2.5977	2.5899	1.77504	1.77988	1.90304
213.15	C12H22O3	62854468	594719	1.31002	0.81945	0.774164	1.66507	2.05905	2.22913	2.06077	1.86634	2.55059	1.11044	1.28213	0.95709	1.75072	2.05529	1.88393	10.128	11.0296	5.76378	1.55088	1.80648	1.70241	1.53678	1.47472	1.65753	1.81423	3.20913	4.24885	5.59798	5.77144	4.47333	5.69853	6.46017	4.64337	2.97563	3.39471	2.67765	3.27546	3.5233	3.02338	1.75534	1.75361	0
213.186	C13H26O2	128973568	590798	0	0	0	1.71759	1.60578	1.81912	1.96698	2.82466	3.03998	0	0	0	1.47322	1.66226	1.43022	48.0535	55.9822	17.8922	0	0	0	0.777954	0.917094	0	2.8338	9.40654	16.4746	1.10321	1.34758	0	1.88451	1.79407	1.164	0.920346	1.1705	0.92762	1.02422	0	0	0	0	0
213.514	no reference	11960263	615065	0	0	0	1.05525	0.989713	0.893687	1.06862	0	1.04133	0	0	0	0	0	0.713153	0	0	0	0	0	0	1.20731	1.25601	1.35317	1.14408	0.905429	0.93216	0	0	0	0	0	0	0	0	0	0	0	0	0	0	0
213.964	C7H5NO3S2	66907624	579349	3.62768	4.02511	3.86625	2.38422	2.29057	2.53933	4.52916	4.45962	4.49779	3.54234	4.19915	3.7481	1.63133	1.47227	1.75473	2.97566	2.83993	3.79059	15.7322	15.7035	15.8233	2.56454	2.83275	3.01371	2.72475	2.28259	2.54085	5.23886	4.87107	4.88633	6.14414	5.33341	5.2642	5.64969	6.07114	5.13388	5.94559	5.56983	5.62622	3.17169	3.17164	3.17331
213.982	no reference	19645186	580633	1.95004	2.60557	2.63966	3.75343	3.63469	3.64747	3.71596	3.73879	3.67409	2.50389	2.77533	3.01571	2.19408	2.39917	1.85178	3.29843	2.86305	3.41862	4.25711	4.47838	4.13964	2.88829	2.89279	2.8924	2.80804	3.28339	2.80226	0	0	0	0	0	0	0	0	0	0	0	0	0	0	0
213.999	no reference	17759650	962762	0	0.92813	0	0.722838	0.784733	0.697204	1.0331	0	1.37845	0	0	0	0	0	0	5.65357	7.70874	0	0.964299	0.776119	0	0.593529	0	0	0.956426	1.03453	1.03589	0	0	0	0	0	0	0	0	0	0	0	0	0	0	0
213.999	C7H5NO7	230423968	576161	8.10619	7.61897	7.41688	10.7971	11.3678	11.0455	11.8595	11.8858	12.7228	8.55812	8.10279	7.6193	5.58971	5.61117	5.47722	68.4766	100.018	9.52725	8.96578	8.69203	7.63329	6.66867	5.83921	5.70233	11.2767	12.6048	14.2615	0	0	0	0	0	0	0	0	0	0	0	0	0	0	0
214	no reference	18038180	1106501	0.67845	0	0.694506	0.859377	0.941966	1.20424	1.18932	1.09573	0	0.829435	0	0	0	0	0	5.27955	7.82964	0	0	0.806165	0	0.648304	0	0.757053	1.02175	1.12956	1.47379	0	0	0	0	0	0	0	0	0	0	0	0	0	0	0
214.062	C11H9N3O2	15698589	605824	0	0	0	0	0	0.546307	0	0	0	0	0	0	0	0	0	0	0	0	0	0	0	0	0	0	0	0	0	0	0	0	0	0	0	0	0	0	0	0	0	0	0	0
214.108	C10H17NO4	24947230	597984	0.927781	0.87214	0	0.619501	0.989831	0.893375	2.9941	2.95392	2.67115	1.00489	1.08794	0.808354	1.03872	0.943517	1.04387	2.71773	3.14312	3.96578	0	0.943052	0.754888	0	0	0.730998	2.39615	2.01697	1.96895	6.05593	6.03881	6.32426	6.93179	6.01553	6.13719	2.75761	2.51734	2.35015	3.00129	2.83197	2.74871	2.23097	2.23434	3.17278
214.145	C11H21NO3	79091896	588762	0	0	0.711447	0	0.680539	0	0	0	0	0	0	0	0.859328	1.12644	0	2.31105	2.24929	1.35941	0	0.880565	0.704363	0	0.960329	0.785917	0.869312	0.829833	1.06836	9.25503	9.60356	8.21611	9.94534	9.46482	8.31767	7.69165	7.77751	6.79735	9.17303	8.64732	8.18971	3.38347	3.37855	3.28203
214.189	no reference	18251328	585449	0	0	0	0	0	0	0	0	0	0	0	0	0	0	0	6.40396	7.92216	2.50014	0	0	0	0	0	0	0	1.13752	2.0014	0	0	0	0	0	0	0	0	0	0	0	0	0	0	0
214.862	no reference	38528000	547744	0.812822	0	0	0	0	0	0	0	0	0	0	0	0	0	1.58857	0	0	0	0	0	0	1.81167	0	0	0	0	0	0	0	0	0	0	0	0.984201	0	1.01835	0	0	0	0	0	0
214.899	no reference	19816542	592755	2.21743	2.94098	2.18726	2.9869	3.09399	3.11108	3.86318	4.38865	5.29683	2.20973	2.38241	2.55895	2.93447	3.46964	2.38973	6.58677	6.15695	5.54751	2.81821	2.64761	2.22932	1.56541	1.4463	1.44536	4.20355	4.62209	4.61557	1.13506	1.92459	1.17071	1.08255	1.57793	1.32788	1.54294	2.60981	1.48007	1.37314	2.49057	2.36127	0	0	0
214.914	no reference	62349400	558238	0	0	0	0	0	0	0	0	0	0	0	0	0	0	0	0	0	0	0	0	0	0	0	0	0	0	0	0	0	0	0	0	0.882487	0	0	0	0	0	0	0	0	0
214.914	no reference	21746688	562543	3.88935	2.76532	2.47001	2.94728	1.83343	1.57351	3.29536	2.74715	2.30948	3.56374	2.95686	2.33527	3.81135	2.73168	5.34369	0	2.06599	2.13776	2.60425	1.84028	1.13178	3.10847	1.73604	1.23283	3.34981	1.79849	1.30226	5.43047	3.68231	5.6286	5.50098	3.72013	6.15652	4.87789	3.49035	5.49764	4.75279	3.22938	4.03727	7.64623	7.65779	5.40346
214.917	no reference	19436832	585696	2.18928	2.58718	2.39424	3.27001	3.41475	3.05371	3.38382	4.32058	4.00946	2.42916	2.65275	2.51746	3.46866	3.01332	2.85678	4.49921	3.92924	4.62688	2.38958	2.1128	2.29837	2.49214	2.10168	2.15186	3.61012	4.11735	3.79988	2.96663	1.90405	2.33004	2.55308	2.00921	2.23078	5.70645	4.85583	5.20241	3.89651	3.64114	4.44241	1.62729	1.62727	0
214.93	no reference	56107172	579537	0.842896	0	0	0	0	0	2.10124	2.67227	2.88169	0.817431	0	0.857865	8.80047	7.17088	14.6878	25.4053	24.3538	13.8074	1.23431	1.27301	0	2.06908	0	0.687167	1.6094	0	0.831218	0	0	0	0	0	0	0	0	0	0	0	0	0	0	0
214.935	no reference	13277445	1181855	0	0	0	0	0	0.664897	0.946342	0	0	0	0	0	0	0	0	0	0	0	0	0	0.831648	0.946416	0.896618	0.638689	0.761641	0.859513	0.901578	0	0	1.02808	0	0	0	3.72226	2.82023	3.57093	3.23154	2.65236	2.76038	0	0	0
214.952	no reference	17183812	584803	0	0	0	0	0	0	0	0	0	0	0	0	0	0	0	0	0	0	0	0	0	0	0	0	0	0	0	0	0	0	0	0	0	1.79098	1.45259	1.22919	0	0	0	0	0	0
214.963	no reference	33046518	571380	4.1079	4.62495	4.12074	6.21993	6.40667	6.44607	6.40554	6.36776	6.54187	4.77819	5.35219	5.1097	5.0148	5.41774	4.73149	9.05402	7.36062	10.3398	3.43683	3.79899	3.93384	4.57583	3.63865	3.18302	6.44665	7.62092	7.52438	0	0	0	0	0	0	0	0	0	0	0	0	0	0	0
214.97	no reference	12912355	604710	0	0	0	0.730915	0.677222	0	0	0	0	0	0	0	0	0	0	0	0	0	0	0	0	0	0	0	0	0	0	0	0	0	0	0	0	0	1.23535	0.955998	0	1.2159	0.852129	0	0	0
214.995	no reference	14279476	576413	1.69593	0.982692	1.28183	1.79196	1.27348	1.374	2.11945	1.43846	1.3678	2.12231	0	1.0736	0	0	1.25341	1.47126	0	1.43286	2.43127	1.68646	1.77524	2.48147	1.4689	1.38127	1.34337	0.907676	0	0	0	0	0	0	0	0	0	0	0	0	0	0	0	0
215.002	C8H8O5S	15963540	593310	0	0	0	0	0	0.549961	0	0	0.967196	0	0	0.787531	0	0	0	0	0	0	0	0	0	0	0.658807	0	0	0	0	2.44223	2.44109	2.28766	2.06065	2.94123	2.11611	3.50461	4.39902	4.08815	4.78936	4.31262	4.69926	0	0	0
215.003	no reference	16376034	591042	0.677341	0	0	0.677691	1.04863	0.847772	1.16518	0	0	0	0	0	0	0	0	5.03325	7.10817	0	0	0.788241	0	0.5669	0	0.607226	0.876228	0.776128	1.13843	0	0	0	0	0	0	0	0	0	0	0	0	0	0	0
215.009	no reference	21130926	575541	0	0	0.669297	0	0	0	0	0	0	0	0	0	0	0	0	0	0	0	0	0	0	0	0	0	0	0	0	0	0	0	0	0	0	0	0	0	0	0	0	0	0	0
215.033	no reference	124355144	602457	0	0	0	0	0	0	0	0	0	0	0	0	0	0	0	0	0	0	0	0	9.09246	0	0	0	0	0	0	0	0	0	0	0	0	0	0	0	0	0	0	0	0	0
215.067	C8H12N2O5	14347283	585041	1.93642	2.25515	2.09271	1.18686	1.09043	1.33204	1.29859	1.07727	1.20822	2.03271	2.08679	2.10891	0	1.07683	0.893632	0	0	0	3.75745	4.04719	3.7785	1.91859	1.68348	1.80358	0.905789	1.01638	1.09193	1.54119	1.26581	1.44059	1.69525	1.75139	1.38718	2.6406	1.92676	2.04248	3.678	3.1822	3.25598	1.63952	1.63949	0
215.093	C10H16O5	33115316	585256	1.61817	1.42621	1.92693	1.49408	1.57988	1.58704	2.40124	2.3031	2.1783	1.51973	1.73104	1.91139	2.06907	2.29123	1.95971	1.9501	2.65899	2.6462	2.48531	1.93617	2.05897	1.64294	1.52647	1.46975	1.54985	1.81539	2.04071	3.88275	3.65443	3.40009	3.97011	4.18641	3.66515	1.18403	1.3006	1.36059	1.17668	1.17375	1.4781	1.77702	1.77407	2.38308
215.93	no reference	15551822	573525	1.81445	2.6222	2.19003	2.80809	2.89159	3.20323	2.6344	3.3534	3.54082	2.29035	2.37813	2.95667	2.79902	2.79587	2.63193	2.45151	3.19	3.95878	2.1187	1.91655	2.35207	1.90095	1.47207	1.99951	2.42447	3.23376	3.1943	0	0	0	0	0	0	0	0	0	0	0	0	0	0	0
215.938	no reference	12632208	603261	0	0	0.646615	0	0	0.652113	1.05203	0	1.13967	0	0	0	0	0	0	0	0	0	1.10068	0.984528	0	1.027	0.653358	0.604546	0	0.729083	0.660904	1.13782	0	0.967396	0	0	0.892472	3.70868	2.63174	3.25446	3.07419	2.74638	3.14347	0	0	0
215.971	no reference	148120224	563302	9.1754	6.87711	8.13129	9.73579	9.16698	8.4238	17.4098	12.806	13.3951	11.8934	7.53817	7.85911	7.06582	6.8547	8.54854	9.086	9.88917	8.85644	9.33494	8.88963	8.68953	21.1956	11.794	10.7592	10.4114	7.89702	7.6677	1.5531	0	0	1.02158	0	0	1.32375	0	0	0	0	0	3.39293	3.37828	0
215.971	no reference	11920035	1235209	0	0.809764	0	0.60628	0.651255	0.827494	1.25838	0	1.134	1.49685	0	0	0	0	0	0	0	0	0	0	0.735558	1.77849	1.19202	1.21972	1.26254	0.970095	1.01437	0	0	0	0	0	0	0	0	0	0	0	0	0	0	0
216.007	no reference	18502342	574897	1.97336	1.51644	2.2948	2.60759	2.61353	2.40936	3.51539	3.29896	3.22014	2.1497	1.78412	2.18371	1.94468	1.51615	2.09151	0	1.19899	1.95765	2.09083	2.05598	2.44063	2.57608	2.3197	2.42779	1.91832	2.68408	2.38388	0	0	0	0	0	0	0	0	0	0	0	0	0	0	0
216.01	no reference	12788135	588317	1.4306	1.29532	1.04532	1.61983	1.77795	2.04996	2.40294	2.40232	2.51783	0.838051	1.01902	0.796652	2.0663	2.00222	2.13446	2.40479	2.05528	2.47661	2.0128	2.12149	1.74485	1.96866	2.00913	1.91544	1.49494	1.13358	1.49354	2.40728	2.3083	2.0198	3.28507	2.68371	2.72808	1.99538	2.2668	1.97028	2.13874	2.12772	1.73788	4.63986	4.62908	4.79673
216.088	C9H15NO5	18116836	598062	0	0	0.769205	0	0	0	0	0	0	0	0	0	0	0	0	0	0	0	0	0	0	0	0	0	0	0	0	0	0	0	0	0	0	0	0	0	0	0	0	0	0	0
216.893	no reference	29854362	592018	0	0	0	0	0	0	0	0	0	0	0	0	0	0	0	1.46531	1.54178	0	0	0	0	0	0	0	0	0	0	0	0	0	0	0	0	0	0	0	0	0	0	0	0	0
216.897	no reference	18479000	587624	1.9764	1.91112	2.25431	2.58008	3.08001	3.21522	3.90585	4.62159	4.83153	2.05921	2.65144	2.96352	3.03715	3.29548	2.78169	5.81929	6.14523	4.58947	2.32764	2.27254	2.22367	1.54689	1.48294	1.67024	3.76913	4.40184	4.30403	0.964063	1.77589	1.74007	0	1.49903	1.35708	0.989226	2.56574	1.67581	1.57972	2.09568	2.37625	0	0	0
216.911	no reference	19543608	638385	0	0	0	0	0	0	0	0	0	0.723053	0	0	0	0	0	0	0	0	0	0	0	0	0	0	0	0	0	0	0	0	0	0	0.84438	0	0	0	0	0	0	0	0	0
216.922	no reference	24299488	618577	1.97832	2.5039	2.55131	2.70708	2.74534	2.92416	0	0	0	2.09995	3.03045	2.88837	3.12317	2.66321	1.51377	0	0	0	2.86821	2.85905	2.96873	1.98354	2.50841	3.13701	0.997946	0.748335	0	6.16184	7.62077	4.5903	5.48633	8.05213	5.55808	5.25841	5.82128	5.15662	5.45631	6.40668	5.18447	5.60776	5.59989	8.87725
216.932	no reference	12607485	1005489	0	0	0	0.645151	0	0	1.39348	0	1.11162	0	0	0	0	0	0	0	0	0	0	0.863997	0	0.821239	0.798306	0.704349	0	0	0	1.67157	1.47576	1.61599	1.32601	1.36678	1.11177	3.41251	3.18544	3.39075	3.14613	2.95428	2.78502	0	0	0
216.933	no reference	14983166	1100268	0.609385	0	0	0.701485	0.658636	0.582592	1.01755	1.24249	1.02388	0.897469	0	0	0	0.830007	0.747695	0	0	0	1.0781	0.925291	0.780334	0.957509	0.801283	0.82658	0.728908	0	0.940169	1.80136	1.89814	1.22316	0	1.44375	0.886839	4.24948	3.60193	4.02968	3.89995	3.23758	3.63146	0	0	0
216.951	no reference	15738215	596370	1.36256	0	0.762909	0.637754	0.74523	0.667488	0	0	0	1.98834	0	0	1.36724	1.11877	1.65215	0	0	0	0.93758	0	0.88934	1.5832	0.91837	0.864723	0.840866	0	0	0	0	0	0	0	0	0.88973	0	0.740697	1.05128	0	0	0	0	0
216.966	no reference	17036894	580894	1.90962	2.36115	2.49639	2.85843	3.2148	2.72929	2.8166	2.60728	2.0227	1.46613	2.29051	1.86616	2.4966	2.12431	1.97213	0	1.27179	0	2.92401	3.0201	2.90804	1.8691	1.84214	2.15688	2.67154	1.63292	1.73988	0	0	0	0	0	0	0	0	0	0	0	0	0	0	0
216.981	no reference	12325776	933352	0.844628	0	1.0079	0	0	0	0	0	0	0	0	0	0	0	0	0	0	0	0	0	0	0	0	0	0	0	0	0	0	0	0	0	0	0	0	0	0	0	0	0	0	0
216.981	C7H6O6S	190223248	572699	11.7159	12.5233	13.0867	3.77315	4.3936	4.09602	6.66721	6.81857	7.42144	0	0	0	0	0	0	0	0	0	1.29473	0.906675	1.1757	0.777829	0	0.636696	0.850971	1.14632	1.38237	0	0	0	0	0	0	0	0	0	0	0	0	0	0	0
216.982	no reference	16348049	1012224	1.05266	0	1.17674	0	0	0	0	0	0	0	0	0	0	0	0	0	0	0	0	0	0	0	0	0	0	0	0	0	0	0	0	0	0	0	0	0	0	0	0	0	0	0
217.01	no reference	13549097	577866	2.12386	1.97663	1.84242	2.57772	2.85811	2.71073	2.32334	2.11633	1.78672	2.06738	1.96875	2.02251	1.03347	1.16167	0.701634	1.71349	1.53405	0	2.20727	2.07066	2.10369	1.55782	1.52067	1.37158	1.36874	1.64468	1.62493	0	0	0	0	0	0	0	0	0	0	0	0	0	0	0
217.03	no reference	39020592	570203	0	0	0	0	0	0	0	0	0	0	1.25031	0.83509	0	0	0	0	0	0	0	0	3.15363	0	0	0	0	0	0	0	0	0	0	0	0	0	0	0	0	0	0	0	0	0
217.042	C12H11O2P	18011140	582023	2.85963	3.15318	2.68762	1.56204	1.71841	1.66882	0	0	0	4.28226	4.54954	4.54138	1.25488	1.09491	1.29034	0	0	0	0	1.53585	1.04959	0	0	0	0	0	0	0	0	0	0	0	0	0	0	0	0	0	0	0	0	0
217.062	C11H10N2O3	135496608	584037	0	0	0.703308	0	0.662705	0.810826	0	0	0	0	0	0	0	0	0	0	0	0	0	0	0	0	0	0	0	0	0	0	0	1.85484	0	0	0	0	0	0	0	0	0	0	0	0
217.072	C9H14O6	14516097	600098	0	0	0	0	0	0.56701	0	0	0	0	0	0	0	0	0	0	0	0	0	0	0	0	0	0	0	0	0	0	1.14321	0	0	0	0	0	0	0	0	0	0	0	0	0
217.087	C13H14O3	26119350	584475	1.87266	2.33635	2.28792	2.22159	2.55759	2.6846	2.21815	2.83158	2.77421	2.38404	2.60965	2.54025	2.84436	2.40693	2.37559	2.99783	2.84106	3.00918	2.2539	2.26598	2.31726	2.07086	1.82678	2.18125	2.63915	2.79008	2.9465	2.2902	2.41835	2.67419	2.60331	2.6863	2.2116	2.41865	2.02897	1.92014	2.42281	2.21343	2.05859	1.63641	1.63833	0
217.09	C10H18O3S	12277239	599262	1.16887	1.45713	1.32297	1.34172	1.74852	1.35351	1.85434	1.67504	1.72775	1.2337	1.64814	0.895988	0.97386	1.38416	1.33493	1.58031	0	2.11851	1.54597	1.51844	1.78687	1.01811	1.25923	1.49888	1.32188	1.2171	1.10024	1.92858	2.00913	2.27076	2.68223	2.78671	2.60793	1.86007	1.72778	1.82292	2.07241	1.76626	1.99468	4.57701	4.5711	4.10074
217.108	C10H18O5	66347792	589486	1.67966	1.40282	1.58182	1.23025	1.54546	1.31197	2.23991	2.40029	1.87828	1.60249	1.95111	2.05621	1.36409	1.57656	1.65409	2.136	1.8001	2.46673	1.96332	2.2089	1.99736	1.2401	0.969254	1.18228	1.86071	1.72287	1.6884	4.02367	3.82437	4.22371	4.50308	4.54011	4.21111	0.888116	0	1.13855	1.389	1.10228	0.807167	2.83173	2.82439	2.74658
217.145	C11H22O4	203170608	572978	1.02836	0	0	1.07749	0.85814	1.27675	2.07621	2.35625	3.01249	0	0	0.78446	2.02495	1.79904	2.79425	36.4468	38.7521	14.3394	0.936046	0.967259	0.773284	1.15238	0.646043	0	2.62171	7.41094	12.1442	2.59332	2.13405	1.84364	2.86345	2.76594	2.73857	1.75877	1.57882	1.25093	1.47482	1.0667	0.991808	1.59798	1.59893	0
217.911	no reference	61495824	578472	2.33209	6.07069	1.20008	2.7049	1.7671	1.68206	0	0	0	3.20599	9.10083	4.05695	1.79133	1.63468	1.54039	0	0	0	9.97385	8.20027	6.12516	4.78395	12.6477	13.7979	0	0	0	0	0	0	0	0	0	0	0	0	0	0	0	0	0	0
217.928	no reference	16631559	572152	1.98759	2.23601	1.95755	3.01952	3.12245	3.16311	2.66637	3.36769	3.26689	2.57651	3.04382	2.45568	3.06431	2.8274	2.65471	2.47602	2.40667	2.79151	2.81129	1.9405	2.61704	1.75039	1.78231	1.76189	2.54758	2.98236	2.82314	0	0	0	0	0	0	0	0	0	0	0	0	0	0	0
217.936	no reference	12612484	578180	0	0	0.696126	0	0	0	1.0635	0	1.15354	0	0	1.00504	0	0	0	0	0	0	0	0.915633	0.763031	0.680609	0.739231	0	0	0	0	0	0	1.35655	0	0	1.38093	3.5258	2.82762	3.39209	2.64268	2.45323	2.87571	0	0	0
217.95	no reference	12840556	591631	1.05644	1.30434	1.70736	1.16335	1.51419	1.52747	2.33753	2.95802	3.05738	1.66243	2.01166	1.66227	1.85181	1.95779	1.56187	2.5808	2.60002	0	1.54021	2.09434	1.95162	1.13985	1.19888	1.2994	1.24975	1.58614	1.51686	0	0	0	0	0	0	0	0	0	0	0	0	0	0	0
217.968	no reference	49400352	571079	3.60369	2.26644	2.66697	2.87105	2.8929	2.85771	5.37208	3.63361	4.06868	3.64484	2.26203	2.34746	2.32251	2.23438	3.22942	3.39702	3.33475	2.65979	2.97584	3.12192	2.63264	7.08274	3.63332	3.37341	3.14551	2.28502	2.37953	0	0	0	0	0	0	0	0	0	0	0	0	1.63091	1.62894	0
217.977	C6H5NO6S	12883274	583620	0	0	0	2.54689	2.48544	2.52995	1.74832	1.61407	1.21407	0	0	0	0	0	0	0	0	0	0	0	0	2.32443	2.78398	2.27426	1.16025	1.21679	1.07372	0	0	0	0	0	0	0	0	0	0	1.05565	0	0	0	0
217.985	no reference	14485308	578061	0.859746	0.865674	1.08237	0	0	0	0	0	0	0	0	0	0	0	0	0	0	0	0	0	0	0	0	0	0	0	0	0	0	0	0	0	0	0	0	0	0	0	0	0	0	0
218.01	C10H5NO5	328800096	602228	0	0	0.86612	1.04497	0.920984	0.711031	0	1.33696	0	0	0	0	0	1.15164	0.702016	0	0	0	0	0	1.12555	0	0	0	0.867401	0	0	0	0	0	0	0	0	0	0	0	0	0	0	0	0	0
218.046	C11H9NO4	23611852	571854	3.18334	3.09385	2.73513	3.87745	3.54296	3.73344	2.97029	2.88637	2.31993	3.26468	3.16596	2.99989	3.21956	3.68248	2.91246	2.50536	1.96979	2.74351	2.51121	2.79083	3.25577	1.88624	2.47739	2.6451	3.05476	2.29781	2.9076	0	0	0	0	0	0	0	0	0	0	0	0	0	0	0
218.049	C8H13NO4S	56858488	573233	1.57536	1.39654	1.28631	3.77146	3.46659	3.73935	3.33481	3.53593	3.79035	1.14295	1.05864	1.05708	5.05193	5.41981	4.71267	3.88487	4.01394	4.68088	1.77257	1.01541	1.76287	1.18931	1.30185	1.20108	3.97783	3.07179	3.31592	0	0	0	0	0	0	0	0	0	0	0	0	0	0	0
218.067	C8H13NO6	28959790	549786	0	0	0	0	0	0	0	0	0	0	0	0	0	0	0	0	0	0	0	0.778657	0	0	0	0	0	0	0	0	0	0	0	0	0	0	0	0	0	0	0	0	0	0
218.082	C12H13NO3	15376109	574705	2.24862	3.00944	2.50579	2.63858	2.50838	2.11953	3.22639	3.53834	3.34712	2.56785	3.2036	2.97886	2.30507	2.25466	2.0072	3.89784	4.70911	3.23743	2.92715	2.65503	2.2568	2.33825	2.46202	2.38319	2.68126	2.75045	2.81316	0	0	0	0	0	0	0	1.10677	0	0	0	0	0	0	0
218.103	C9H17NO5	1232799488	569681	1.48853	1.6346	1.62221	0.88601	0.849574	0.776221	1.20711	1.05186	1.15114	3.20766	3.67284	3.19954	0	0	0	0	0	0	1.58051	1.60072	1.36669	0	0.672663	0.945605	0.780525	0.693685	0.668647	0	0	0.87896	0	0	0	0	0	0	0	0	0	0	0	0
218.885	no reference	12236425	555929	0	0	0	0	0	0	0	0	0	0	0	0	0	0	0.78637	0	0	0	0	0	0	0.658537	0	0	0	0.748782	0	1.72882	0	1.07387	1.894	0	1.41941	2.49306	3.45481	3.24471	1.69208	3.25133	3.0948	0	0	0
218.93	no reference	19480034	567631	0	0	0	0	0.586658	0.686527	0	0	0	0	0	0.779048	0	0	0	0	0	0	1.06436	0	0	0	1.26929	1.25802	0	0	0	1.83762	3.76827	1.92456	1.72731	2.90725	1.56661	1.7475	2.17905	1.95584	2.44663	2.63058	2.54137	0	0	0
218.949	no reference	16244077	574745	1.59368	0	0.743388	0.860169	0.737998	0.743583	1.1198	0	0	1.92201	0.996329	0	0.960096	0	1.8655	0	0	1.39026	0.992517	0.859181	0	1.61656	0.726297	0.941185	0.902887	0	0	0	0	0	1.04238	1.21358	0	0	0	0.762525	0	0.947435	0.766352	0	0	0
219.025	no reference	40083348	570226	0	0	0	0	0	0	0	0	0	0	0	0.932555	0	0	0	0	0	0	0	0	0	0	0	0	0	0	0	0	0	0	0	0	0	0	0	0	0	0	0	0	0	0
219.045	no reference	13750898	1030726	0	0	0	0	0	0	0	0	0	0	0	0	0	0	0	0	0	0	0	0	0	0	0.640365	0	0	0	0	0	0	0	0	0	0	0	0	0	0	0	0	0	0	0
219.066	C12H12O4	23809734	578658	1.58416	1.38936	1.5108	1.44717	1.86572	1.79364	1.87027	1.62526	1.90689	1.5519	1.89375	1.26674	1.28031	1.45841	1.77963	1.80619	1.97727	1.86722	1.87701	1.58294	1.69184	1.75775	1.087	1.42875	2.18279	1.9905	1.78399	3.3348	2.46502	2.87425	3.0646	2.59811	3.20996	2.54422	2.07137	1.97184	2.42661	1.9543	2.20621	1.82237	1.82039	1.58324
219.07	C9H16O4S	25876936	565420	2.53798	2.72666	2.48211	2.26259	2.18602	2.29014	2.89641	2.41818	2.41292	2.92221	3.09025	3.29359	1.47114	2.0603	1.77827	2.22979	2.12395	2.1431	3.08843	4.08547	3.76664	1.85572	1.77809	1.8816	2.08255	1.58768	2.01295	3.35431	2.9893	3.05945	3.7298	3.79239	3.13987	2.94767	3.03261	2.77547	3.68202	3.69578	3.61755	6.63163	6.62374	6.52337
219.081	C8H16N2O3S	23056178	554183	0	0	0	0	0	0	0	0	0	0	0	0	0	0	0	0	0	0	0	0	0	0	0	0	0	0	0	0	0	0	0	0	0	5.30706	5.69656	5.61651	7.04627	6.73781	5.92055	0	0	0
219.107	no reference	132160208	791856	0	0.92291	0.706299	0.829887	0.771386	0.601562	0	0	0	0	0	0.845086	0	0	0	0	0	0	0	0	0	0	0	0.674471	0	0.679609	0	1.03528	0	1.22873	0	0	0	0.937632	0.951619	0	0	0.898874	0.904603	1.97496	1.97493	1.88069
219.139	C14H20O2	21191230	611024	0	0.85309	0	0.769382	0.955805	0.985855	1.03283	1.08265	1.42472	0	0	0	1.04683	0	0.907679	5.83378	6.00826	3.3226	0	0	0	0.598804	0	0.631973	0.924122	1.97774	3.48883	1.59686	1.48799	1.36373	1.85381	1.54097	1.36086	0.920805	0.948207	1.03935	0.925797	1.17212	0	0	0	0
219.845	no reference	30367800	579599	1.31616	2.02081	2.23157	1.69893	2.14351	2.43202	2.69405	3.59901	3.7811	2.32821	3.33241	2.99854	2.60323	2.85828	6.48885	0	0	1.67097	3.07806	2.98719	3.54019	2.1262	2.5125	2.66707	2.35251	1.43102	1.16834	3.936	4.35858	2.58139	3.5255	3.78029	3.09739	3.31825	3.52212	2.98716	4.38161	5.82563	4.23269	3.03722	3.03425	2.82354
219.908	no reference	20939078	562306	1.07641	2.23466	0	0.81824	0.609263	0.651543	0	0	0	0.961448	2.97839	1.67629	0	0	0	0	0	0	3.46293	2.80693	2.37529	1.85367	4.49598	4.69813	0	0	0	0	0	0	0	0	0	0	0	0	0	0	0	0	0	0
219.921	no reference	88729080	553136	10.287	7.654	8.87462	8.99185	7.99438	8.74344	9.2889	7.83354	7.49348	10.4909	8.39186	7.70618	11.7463	10.0519	12.673	2.73431	2.41895	4.56697	9.72726	8.19838	8.96889	9.05326	8.5026	8.30071	10.4701	4.38311	5.27397	0	0	0	0	0	0	0	0	0	0	0	0	0	0	0
220.062	C11H11NO4	21443052	591884	2.5253	2.0398	2.55505	2.89775	2.91714	2.91548	2.67343	2.82299	2.67306	2.40104	2.40169	2.65225	3.21005	3.13618	3.30116	3.51228	3.26618	3.71252	2.71798	2.51072	2.09189	1.68626	2.00651	1.75406	3.23722	2.79484	2.61611	0	0	0	0	0	0.886394	0	0	0	0	0	0	0	0	0
220.063	no reference	50011876	580018	1.0669	1.50165	1.25878	2.32486	2.65613	2.84545	1.8752	3.06246	2.57246	0.925096	0	1.02993	2.62882	2.58176	1.90493	2.8352	2.73725	2.70716	0	0.880877	1.09848	0.669913	0.682688	0.717405	1.1597	2.12304	2.06373	0	0	0	0	0	0	0	0	0	0	0	0	0	0	0
220.064	no reference	56983268	509743	1.1411	1.7251	1.69714	3.1059	3.32414	3.1981	2.58497	3.96992	4.51487	1.03888	0	0.972806	3.9989	4.22415	2.48615	4.40679	3.97734	4.25291	1.08146	1.27553	1.46155	0.662008	0.920265	1.03102	1.79204	2.47146	2.88705	0	0	0	0	0	0	0	0	0	0	0	0	0	0	0
220.064	C10H12N3OP	78847720	936697	1.99805	2.98512	3.03663	5.37885	5.85245	6.04208	4.53952	8.45992	8.18336	1.69118	2.67048	2.31732	7.74158	7.65702	5.02634	8.07609	8.05941	9.9472	2.29711	2.35749	2.04846	1.40348	1.57886	1.58451	2.88017	4.80002	4.37914	0	0	0	0	0	0	0	0	0	0	0	0	0	0	0
220.065	C8H15NO4S	1178279680	540426	27.1723	38.8616	41.7018	71.5287	77.9603	81.7621	58.4623	110.927	110.496	19.5676	30.5603	32.0338	101.296	107.504	67.8047	112.137	104.429	125.019	30.0774	32.1246	32.6192	18.5031	21.735	22.6541	39.3699	64.4128	62.5552	0	0	0	0	0	0	0	0	0	0	0	0	0	0	0
220.065	no reference	101981928	1098725	2.01714	2.89326	3.35396	5.80661	6.29809	6.60901	4.21424	8.45992	8.28017	1.40006	2.39862	2.71659	7.25779	7.95069	5.20033	7.83274	7.34114	9.08753	2.46659	2.6964	2.61867	1.49789	1.89538	1.99439	3.38882	5.2782	5.02405	0	0	0	0	0	0	0	0	0	0	0	0	0	0	0
220.066	no reference	24747750	1047203	0.660611	1.1193	0.945524	1.68561	1.69252	2.00601	1.80744	3.3532	2.78273	0.839011	0	0.836911	2.37954	3.04441	1.58577	3.01095	2.8217	3.5038	0	0	0.877972	0	0	0	0.841543	1.66735	1.41023	0	0	0	0	0	0	0	0	0	0	0	0	0	0	0
220.066	no reference	34463464	867928	0.692103	1.04419	1.05333	2.05608	2.33942	2.49534	1.50141	3.24588	2.96275	0	0	1.12434	2.79345	2.99505	1.98377	3.06953	2.75947	3.62573	0	1.17187	1.25162	0	0	0.701322	1.41503	1.65202	1.82809	0	0	0	0	0	0	0	0	0	0	0	0	0	0	0
220.066	no reference	266937232	990796	0	0	0	1.01914	0.954871	0.942583	1.20538	1.27239	1.30626	0	0	0	1.25606	1.59316	0	0	0	0	0	0	0	0	0	0	0	0.666035	0.609807	0	0	0	0	0	0	0	0	0	0	0	0	0	0	0
220.067	no reference	20521868	1071353	0	0	0	0	0.59054	0	0	0	0	0	0	0	0.994005	0	0	0	0	0	0	0	0	0	0	0	0	0	0	0	0	0	0	0	0	0	0	0	0	0	0	0	0	0
220.096	no reference	14684688	606705	1.55145	1.16741	1.10953	1.36551	1.2963	1.0086	1.23392	1.47584	0	1.58419	1.17601	0.949664	0.882808	0.977668	0.880323	0	0	2.1766	1.6471	1.10818	1.4713	1.51214	1.47915	1.62449	1.34622	0.982017	0.984028	0	0	0	0	0	0	0	0	0	0	0	0	0	0	0
220.097	no reference	16540177	500868	1.89977	0	1.77267	1.70948	1.61076	1.40744	1.57383	1.80582	1.32216	1.96954	1.87449	1.50617	1.43581	1.11533	1.67006	1.77932	0	3.10653	1.87166	1.905	1.24626	2.37474	2.17123	2.18418	1.28139	1.37794	0	0	0	0	0	0	0	0	0	0	0	0	0	0	0	0
220.097	no reference	23147056	917834	3.02106	2.66733	2.8617	2.63852	2.60358	2.29961	3.16136	2.50743	2.40152	3.73442	3.16814	2.9475	2.61607	2.61404	2.92112	1.66244	0	5.40501	2.8804	3.0786	2.85701	3.89642	3.85107	3.90229	2.4134	2.27325	2.32419	0	0	0	0	0	0	0	0	0	0	0	0	0	0	0
220.098	C12H15NO3	319173184	555003	42.4486	40.1229	39.1469	34.879	34.0717	32.0065	38.0094	35.4801	31.4076	43.1306	40.2552	39.158	35.7371	32.634	38.9405	27.0118	11.121	72.48	41.0708	40.6625	37.3502	52.2446	51.5019	49.9381	33.4655	31.8068	30.1491	1.48387	0	0.901786	1.14041	0	1.14287	1.41229	0	0.909182	0	0	0	1.90721	1.91303	0
220.098	no reference	27341330	1141613	3.24437	3.16389	2.78441	2.76838	2.67366	2.64551	3.22128	2.75091	2.18974	3.41724	3.04219	3.46943	3.08373	2.34822	3.09076	1.63878	0	5.1281	2.85922	3.03533	2.75009	4.22062	4.20827	3.92067	2.55503	2.31718	2.34517	0	0	0	0	0	0	0	0	0	0	0	0	0	0	0
220.099	no reference	46121896	631059	0	0	0.759661	0	0	0	0	0	0	0	0	0	0	0.847923	0	0	0	0	0	0	0	0	0	0	0	0	0	0	0	0	0	0	0	0	0	0	0	0	0	0	0	0
220.101	C9H19NO3S	12472267	598981	1.33984	0	1.26922	1.0404	1.15659	1.02063	1.63874	1.19992	0.973083	1.32104	1.21403	1.31165	1.28765	0.856626	0.881683	0	0	0	1.56554	1.31099	1.36856	1.3545	1.50693	1.22058	0.935553	0.946512	0.973534	4.11839	3.44489	3.79738	4.55641	3.63176	3.58937	2.99424	3.16767	2.6595	3.82778	2.84686	3.47433	2.63774	2.63868	2.95578
220.146	no reference	15520185	975208	1.97326	1.53146	1.47646	0.778546	0.804393	0.646474	1.40692	1.42459	1.40311	2.30493	1.95476	2.13455	0	0.898885	0.92791	6.72872	6.73668	4.01633	1.91863	1.82149	2.01507	0	0	0.77578	0.73185	1.07066	1.6354	1.10163	1.50805	1.00889	0	1.39714	1.1362	1.02268	0	0	1.53481	1.04152	0	3.99807	3.99022	4.6811
220.147	no reference	14913978	1131190	1.98471	1.78595	1.77548	0.870209	0.988131	0.657441	1.27673	1.09221	1.58161	2.28538	1.90868	1.94213	0.937584	0	0	6.4268	6.47355	4.35111	1.93417	1.95489	2.14648	0.858414	0.727543	0.776699	0.8266	1.36493	1.92923	1.43925	1.76115	1.25083	1.1523	1.43783	0	1.11768	0	1.17014	1.14858	1.44078	1.27987	4.41468	4.40682	4.88311
220.883	no reference	12676597	553572	0	0	0	0	0	0	0	0	0	0	0	0	0	0	0	0	0	0	0	0	0	0.612969	0	0	0	0	0	1.7906	0	1.24214	1.57856	1.27134	1.12731	2.71064	3.06848	3.40933	1.86966	2.82973	3.15321	0	0	0
220.901	no reference	16307536	954273	0.636451	0	0	0	0	0	0	0	0	0	0	0	0	0	0	0	0	0	0	0	0	0	0	0	0	0	0	1.55502	0	1.59336	2.03761	0	1.53337	4.68341	2.98345	3.99539	4.29665	2.51657	2.82947	1.34199	1.33808	0
220.902	no reference	19000838	1078105	0	0	0	0	0	0	0	0	0	0	0	0	0	0	0	0	0	0	0	0	0	0	0	0	0	0	0.686312	2.12372	0	1.77918	2.10042	0	2.1336	5.39532	3.41003	5.11022	4.8785	3.43869	3.46128	0	0	0
220.929	no reference	51915232	560860	6.2811	5.09697	5.67309	5.62728	5.54984	5.69887	5.71251	4.51244	4.62482	7.09223	5.59214	4.64459	7.59668	6.48131	8.19744	1.49719	1.21923	3.26858	6.22783	5.08228	5.55902	6.26038	5.67199	5.62564	6.2754	2.60653	3.26408	0	0	0	0	0	0	0	0	0	0	0	0	0	0	0
220.936	no reference	87688360	540321	0	0	0	0	0	0	0	0	0	0	0	0	0	0	0	0	2.24865	0	0	0	0	0	0	0	0	0	0	0	0	0	0	0	0	0	0	0	0	0	0	0	0	0
220.941	no reference	26434028	562724	3.15675	3.04494	2.58677	3.04737	2.83151	2.78235	2.75002	2.97787	2.49408	3.36856	3.13231	2.54845	3.8829	3.95666	3.94132	0	0	1.57379	2.94702	2.15701	2.83271	2.59134	2.27807	2.177	3.32618	2.30869	1.8507	0	0	0	0	0	0	0	0	0	0	0	0	0	0	0
220.961	no reference	18805304	579651	0.744776	0	0.69959	0.664737	0	0.83603	0	0	1.03	0	0	0.87878	0	0	0.787564	0	0	0	0	0	0	0	0.910534	0	0.725795	0.925252	0.771948	0	0	0	0	0	0	0	0	0	0	0	0	0	0	0
221.009	C10H6O6	11924015	575152	2.07412	2.00218	2.28522	1.82473	1.91104	1.54956	2.95477	2.2062	2.53003	1.91191	1.85174	1.9192	1.54626	1.39499	0.989427	1.79943	2.16289	2.31389	1.4514	1.12525	1.64358	1.23957	1.26651	1.14242	2.02114	2.17997	1.8624	0	0	0	0	0	0	0	0	0	0	0	0	0	0	0
221.046	C11H10O5	14455432	582238	1.23578	1.24493	1.24781	1.43398	1.31716	1.36544	1.86087	1.57788	1.86404	1.35168	1.6156	1.28558	1.37342	1.35798	1.27121	1.68651	1.5273	1.58081	1.39598	1.12225	1.35904	1.26162	0.944783	1.16012	1.52371	1.44892	1.34366	1.95983	1.82431	2.09566	2.32918	1.48416	1.8246	1.98465	1.26422	1.56997	1.91915	1.92015	1.53151	1.4243	1.41966	0
221.049	C8H14O5S	27047404	564759	2.75358	3.2858	2.94633	2.70318	2.92767	2.82624	3.71877	3.82128	3.34808	3.46906	3.56318	3.60376	2.32404	2.50354	2.15093	2.7455	3.0803	3.34199	3.78385	3.64912	3.75598	2.51343	3.01284	2.92741	2.92476	2.59634	2.65305	7.92024	8.96322	7.56697	8.40136	9.51507	7.94355	4.84339	5.37579	5.16534	6.36612	6.22871	6.11037	10.559	10.5433	11.531
221.06	C7H14N2O4S	15902201	588084	0.717361	0.805481	0	0	0	0	0.970807	1.19344	0	1.15643	0	1.00884	0	1.06526	0.766112	2.53822	1.30129	1.72702	1.41593	1.27399	1.17529	0	0.665474	0	1.24644	1.18965	1.18291	0	0	0	0	0	0	1.32716	1.3089	1.25188	1.98472	1.75385	2.25918	0	0	0
221.067	C8H14O7	15644797	584706	0	0	0	0	0	0	0	0	0	0	0	0.779817	3.18412	3.29657	4.1534	2.16588	2.17802	3.07439	0	0	0	0	0	0.69751	0	0	0	0	0	0	0	0	0	0	0	0	0	0	0	0	0	0
221.068	no reference	101081760	549479	2.34467	3.63526	3.53116	6.32815	6.85535	6.96017	5.23319	10.3937	9.42719	1.77777	2.91425	2.79922	9.15292	9.075	5.63228	9.98496	9.13719	11.5161	2.83125	2.88355	2.49752	1.45868	2.13819	1.94268	3.4434	5.7985	5.61576	0	0	0	0	0	0	0	0	0	0	0	0	0	0	0
221.082	C12H14O4	50327280	563836	3.95647	3.80844	3.74475	3.69572	3.98114	3.69859	4.15391	5.06994	4.93272	4.48852	4.50627	4.96693	4.0946	4.27125	4.33717	7.97964	7.7451	8.44527	6.45384	6.94997	7.17279	3.01131	2.88088	2.28547	3.86978	4.50803	4.77432	5.05277	5.05584	4.72361	5.97894	4.77244	4.91817	3.87595	3.93754	3.49861	4.37122	3.66858	4.13535	3.80084	3.80857	4.10367
221.084	no reference	13227537	607666	1.57694	1.75081	1.48429	1.19027	1.57952	1.54177	1.51598	1.78093	1.61255	1.43398	2.13399	1.80587	0	1.02571	1.23697	0	1.4762	1.37469	2.01211	2.4563	2.30151	1.11422	0.945536	1.2286	1.29108	0.920939	1.12162	1.38628	1.57205	1.70097	1.79768	1.75444	1.74019	1.55144	1.65262	1.49507	2.0116	2.09757	2.20885	4.32744	4.31959	3.96743
221.085	no reference	17482414	511801	0	2.22689	2.35898	1.61206	1.84502	1.84169	1.93828	2.2723	2.13106	1.97466	2.88046	2.28331	0	1.47856	1.18613	1.80876	2.08247	1.75208	2.49442	2.57288	2.95525	1.06568	1.29083	1.38851	0	1.20511	1.48868	2.70673	2.28286	2.01181	2.22289	2.35025	2.09255	1.79796	2.23628	1.8462	2.39567	2.28835	2.20312	4.75476	4.73911	4.13406
221.085	C11H15N2OP	20783790	946841	3.32664	4.06789	3.61456	3.04549	2.80144	3.46068	3.52974	3.9174	3.77242	3.73031	4.64297	4.73002	2.92274	2.95607	2.14387	3.80902	3.5119	3.89687	4.7859	4.68932	4.83516	1.96034	2.73204	2.93569	2.58118	2.54015	2.34539	3.54476	3.51342	3.40543	4.12669	4.32392	3.34176	3.17307	3.24292	2.67351	4.05021	3.79149	3.50474	8.02047	8.03203	8.75459
221.086	no reference	28369582	1116327	3.52513	3.5316	3.67558	3.01493	3.42319	3.22783	3.20161	3.19337	4.15062	3.71293	4.858	5.29765	2.71579	3.12063	2.32982	3.38993	3.89949	2.91734	4.84804	4.85757	5.60583	2.33798	2.47407	2.65263	2.49142	2.55854	2.82049	4.16297	4.09522	3.96662	4.79028	4.38408	4.32304	3.5651	3.32362	3.29261	4.21072	4.33032	4.44523	8.76414	8.77179	8.9566
221.087	no reference	70706920	927535	0	0	0	0	0	0.696007	0	0	0	0	1.04884	0.766218	0	0	0	0	0	0	0	0	0	0	0	0	0	0	0	0	0	0	0	0	0.877111	0	0	0.721462	0	0	0	1.69054	1.69246	1.65372
221.101	no reference	43742724	544671	5.84311	5.06101	5.27443	4.49968	4.71969	4.40304	4.92647	5.33185	4.20886	5.62691	5.32494	4.50393	4.9614	4.97631	5.82149	3.2846	1.60755	11.2227	5.93553	5.54022	4.62022	6.93731	6.42909	6.49967	4.30663	4.0738	4.68942	0	0	0	0	0	0	0	0	0	0	0	0	0	0	0
221.118	C13H18O3	47739212	582364	0.865885	1.64251	1.35462	1.27215	1.74799	1.60379	1.2674	1.92431	1.94197	1.38755	1.51156	1.77281	1.5604	1.48426	1.42319	3.48288	4.08529	2.41054	1.47826	1.81333	1.84212	0.932539	1.15044	1.40873	1.18088	1.90055	2.09401	2.79677	2.98505	2.78751	3.46713	2.92971	2.70777	1.96332	2.34978	1.82473	2.02522	2.22257	1.70847	1.82756	1.82947	2.16698
221.15	no reference	29971724	581512	4.04237	3.99963	3.0918	1.60181	1.46183	1.42789	2.50327	3.2903	2.26571	4.65147	4.47019	3.58094	1.7583	1.91053	1.75541	13.5473	13.0095	8.9516	4.24994	4.03433	4.1948	1.66911	1.44067	1.59714	1.77482	2.67299	3.17826	2.73376	2.31246	2.08727	3.05079	2.45378	1.87529	2.02766	2.0803	1.66363	2.2513	1.5105	1.9843	8.69019	8.69005	8.55496
221.153	no reference	21118540	591292	3.4927	3.36279	3.3125	1.74838	1.66219	1.85942	1.86839	2.17621	2.49566	3.87372	3.64001	3.887	1.49826	1.31813	1.42293	5.1587	5.97966	4.46519	3.63488	3.86968	4.05113	1.22824	1.27869	1.25205	1.64965	1.86224	2.37832	2.30911	2.22166	1.73653	2.85107	2.56436	2.22351	2.85261	2.35664	2.15632	2.66297	2.74232	2.28152	10.0374	10.0372	9.51333
221.154	no reference	24649294	481663	4.28811	4.38943	4.37128	0	2.0108	2.14627	2.42052	2.86901	3.14767	5.0599	5.11453	5.07638	1.96794	2.00041	2.27682	9.76419	10.3106	7.93694	5.23786	4.68092	4.76612	2.10019	1.9709	2.07963	2.21566	2.73532	3.36716	2.89356	3.10093	2.39375	3.25132	3.25263	2.94991	2.99391	2.58794	2.59036	3.25771	2.90271	3.14846	11.6999	11.7153	11.8975
221.154	no reference	45356304	946187	7.8042	8.52205	7.62593	3.98122	3.49508	3.37632	4.81948	5.80121	5.36086	9.02255	9.95431	9.24703	3.72102	3.99659	3.71302	20.6403	19.6873	14.2212	9.32228	8.89577	8.92019	3.17699	3.38693	3.06804	3.8319	4.86975	5.715	5.28538	4.96958	4.27343	5.80179	5.51292	4.56519	5.27994	4.64084	3.94258	5.43749	5.24135	5.06742	20.2034	20.1642	20.1
221.155	no reference	46374480	1069783	8.39968	8.87958	8.30127	3.96595	3.96228	3.97701	4.44284	5.84606	5.30035	9.34408	9.97889	9.91087	3.72102	4.40671	3.9131	19.3965	19.7442	14.2212	10.181	9.55918	9.91805	3.67932	3.46234	3.08642	4.15105	5.12314	6.29886	5.84357	5.50536	5.1863	6.62001	5.26168	5.11063	5.61665	5.53435	4.84149	6.05086	6.36345	5.67994	22.0412	21.9785	22.0638
221.155	no reference	14537999	985271	2.65865	2.87368	2.43477	0.992878	0.984744	1.08621	2.02747	1.39771	2.00552	2.84178	2.77067	2.82029	1.23352	0	1.21524	6.3281	6.31035	4.64084	3.21825	2.95148	2.53429	1.16323	1.27348	1.04802	1.33947	1.58994	1.97716	1.94824	1.67767	1.1997	2.11661	1.88937	1.74116	1.8575	1.54384	1.31194	1.75151	1.71257	1.57796	6.44361	6.43573	7.04928
221.156	no reference	17219150	877142	3.40109	3.61604	2.76023	1.39844	1.52023	1.55065	1.67437	2.04966	2.01989	3.49787	3.93799	3.22918	1.89	1.49914	1.66923	7.48172	6.81884	5.04588	3.68996	3.32645	3.65466	1.38366	1.3866	1.14912	1.54592	1.77181	2.04298	1.73217	1.78614	1.78922	2.0699	2.11142	1.89409	2.03428	2.005	1.61709	2.06249	2.17224	2.17842	8.18403	8.1839	8.3459
221.156	no reference	183740192	1022326	1.1585	1.11089	1.16851	0	0	0	0.933921	0	0	1.49917	1.3238	1.53711	0	0	0	2.67119	3.0959	2.53093	0	1.57417	1.24687	0.56827	0	0.603214	0	0	1.12808	1.12615	1.07779	0	0	0	0	0	0	0	1.17683	0.999451	0.932877	3.06207	3.05813	2.89869
221.156	no reference	14690081	1074973	0	0.932129	0.852195	0.703568	0	0	0	0	0	0.938663	0	0	0	0	0	1.43195	1.55268	0	0	0	0	0	0	0	0	0	0.782724	0	0	0	0	0	0	0	0	0	0	0	0	1.70517	1.70514	1.70543
221.842	no reference	18110138	584601	0.764046	1.36028	1.35987	1.17945	1.3299	1.59001	2.21849	1.59177	2.20202	1.4051	2.08777	2.01352	1.29855	1.81072	3.97526	0	0	0	1.90887	1.86309	1.78383	1.2295	1.73973	1.61383	1.59495	1.00081	0.799332	2.38211	2.76301	1.74295	2.37575	2.71147	1.97806	1.769	2.28624	1.82821	2.76134	3.52507	2.91894	1.34942	1.34916	1.85988
221.872	no reference	20055104	563927	2.46651	2.56538	2.61749	4.17234	4.16369	3.9105	3.74041	3.45955	3.89067	2.0756	2.90375	2.74892	4.54367	4.51576	4.1536	4.20592	4.35136	5.7364	2.53913	2.33572	2.23822	1.818	1.6487	1.84221	4.69976	5.00274	4.00937	0	0	0	0	0	0	0	0	0	0	0	0	0	0	0
221.904	no reference	14467482	569004	0	0	0	0	0	0	0	0	0	0	0	0	0	0	0	0	0	0	0	0	0	0	0	0	0	0	0	2.04001	0	1.11132	1.13959	0	1.33674	4.16538	3.2547	3.89099	3.2307	2.79878	2.22926	0	0	0
221.918	no reference	54169012	552924	5.87191	4.56094	5.12307	5.26562	4.90494	5.12875	5.6429	5.15352	5.54416	6.81438	5.09327	4.90461	7.51767	6.29677	7.92149	0	1.40917	3.22612	5.31858	4.82294	5.49912	5.43584	5.13838	4.97058	6.02727	2.76155	3.01291	0	0	0	0	0	0	0	0	0	0	0	0	0	0	0
221.937	no reference	128691656	548531	5.55223	3.7739	5.16274	6.64916	6.22121	4.65124	19.3833	14.6918	14.4045	6.98602	3.9943	4.86853	6.45468	5.98538	10.1115	5.07004	3.29976	5.76846	6.89191	6.35889	5.63722	13.409	9.8862	9.09885	10.5723	9.89079	7.60986	1.35429	0	0	0	0	0	0.915215	0	0	0	0	0	2.82146	2.81996	0
222.055	C6H13N3O4S	105949824	545461	1.56999	1.86621	1.2488	1.49912	1.24706	1.3418	9.33091	8.8002	9.28077	6.3104	6.58779	6.14333	11.9458	12.5689	11.8297	22.9299	21.4336	23.1861	0	0	0.882071	0.722539	0	0	19.3512	22.1089	24.6773	0	0	0	0	0	0	0	0	0	0	0	0	0	0	0
222.057	no reference	36095564	570425	0.826359	1.94069	1.30983	2.64419	2.68035	2.91501	1.86581	3.4548	4.01629	1.01329	1.40972	1.23248	3.85298	3.82088	2.15553	4.5406	3.94518	3.85698	1.11133	1.3127	1.41163	0.63058	0.884969	0.7941	1.10504	2.27319	2.23017	0	0	0	0	0	0	0	0	0	0	0	0	0	0	0
222.061	no reference	47621712	558201	1.23766	2.04093	1.47027	3.02755	3.34162	3.26513	2.28383	4.61295	4.958	1.07955	1.17203	1.197	4.56792	4.68163	2.96565	4.82901	4.04563	4.98117	1.19219	1.4431	1.38936	0.787335	0.820475	0.947349	1.65633	2.77129	2.5097	0	0	0	0	0	0	0	0	0	0	0	0	0	0	0
222.077	no reference	14437642	911661	0	0.937954	0	3.36556	0.634079	0	0	0	0	0	1.52492	0	0	0	0.703839	0	0	0	0	0	0	0	1.35851	0	0.767182	0	0	0	0	0	0	0	0	0	0	0	0	0	0	0	0	0
222.077	C11H13NO4	48575676	556642	5.4492	3.63304	3.40221	4.87322	4.68305	4.25053	7.05822	4.43595	3.7856	5.68146	3.7317	3.43085	4.5995	4.02974	6.39263	5.34837	5.01282	6.63852	3.78273	3.12719	3.24505	5.64518	3.59252	3.15738	5.66327	2.81267	2.46916	1.87576	1.67592	1.22532	1.41829	2.30196	1.41198	0	1.14943	0.76577	3.23864	0	0.85746	1.40013	1.40084	0
222.089	no reference	29795946	559429	4.24774	4.03774	4.37149	3.5107	3.74055	3.73337	4.60077	4.60495	4.33701	4.5648	5.48192	6.42836	3.1535	3.54621	3.14562	4.89098	3.70873	3.66171	5.70702	5.97194	5.90899	2.73319	3.02893	3.12338	3.19827	3.25969	2.84933	4.57218	4.20895	4.05669	5.22871	4.39152	4.26724	4.10049	4.00847	3.68779	4.6474	4.16882	4.40932	10.429	10.4191	10.4157
222.765	no reference	16129106	606151	0.728693	1.28759	0	1.70003	1.07515	1.53282	1.44587	2.67975	1.25797	0.877133	1.25635	1.09165	1.32871	0.911601	0	0	0	0	1.54864	1.10948	1.02452	1.07605	1.34006	1.44561	0	0	0	0	1.15188	0	1.02512	0	0	0	0	0	0	0	0	0	0	0
222.898	no reference	17997930	1202614	0	0	0	0	0	0	0	0	0	0	0	0	0	0	0	0	0	0	0	0	0	0.656806	0	0	0	0	0	1.84676	0	1.4667	1.26354	0	1.72634	5.284	3.07162	0	0	2.881	0	0	0	0
222.899	no reference	16430379	910440	0	0	0	0	0	0	0	0	0	0	0	0	0	0	0	0	0	0	0	0	0	0	0	0	0	0	0	1.85276	0	1.34199	1.51802	0	1.77221	4.64305	3.23483	4.4189	3.87017	2.78379	3.04221	0	0	0
222.918	no reference	42310132	576623	0	0	0	0	0	0	0	0	0	0	0	0.78623	0	0	0	0	0	0	1.18961	0.814616	0	1.18808	2.47247	2.39522	0	0	0	4.64372	8.18812	4.78396	3.77778	7.54651	4.67781	2.74364	4.24435	2.94386	4.27575	4.44472	4.84844	0	0	0
222.926	no reference	30634398	564656	3.52266	2.36889	2.90505	3.52424	3.09832	3.34376	3.15508	2.25251	2.42211	3.50699	2.90716	2.68245	3.7746	3.70022	4.5649	0	0	1.92128	3.41365	2.53129	2.87718	3.2495	3.17844	3.19524	3.44431	1.72497	1.78245	0	0	0	0	0	0	0	0	0	0	0	0	0	0	0
222.938	no reference	12872107	573418	1.6136	1.68674	1.57828	1.70078	1.38673	1.48645	1.47695	1.41194	1.40931	1.98244	1.57703	1.47022	2.35951	1.9436	2.14433	0	0	0	1.54305	1.44153	1.67022	1.31256	1.41674	1.36339	1.95275	0.981138	1.30807	0	0	0	0	0	0	0	0	0	0	0	0	0	0	0
222.94	no reference	13542286	570136	0.748173	0	0	0.979891	0.823386	0.570235	1.09853	1.29821	1.37792	0.72252	0	0	1.11962	0.929527	1.15506	0	0	0	0	0	0.854165	0.99593	0.933777	0	1.41491	1.22074	1.15733	0	0	0	0	0	0	0	0	0	0	0	0	0	0	0
222.959	no reference	15952297	572553	0.609208	0	0.68071	0	0.774198	0	0	1.04152	0	0	0	0	0	0	0.840122	0	0	0	0	0	0	0	0	0	0	0	0.618553	0	0	0	0	0	0	0	0	0	0	0	0.78972	0	0	0
222.978	no reference	21638448	511774	0.762257	1.53872	0.878664	0	0	0	0	0	0	0	0	0	0	0	0	0	0	0	0	0	0	0.641904	0.67531	0.858626	0.756659	0.757385	0	0	0	0	0	0	0	0	0	0	0	0	0	0	0	0
223.047	C8H16O3S2	27514374	584090	0.608749	0	1.09722	0	0.698632	0.744682	0	0	1.12399	0	0	0	0	0	0	0	0	0	0	0	0	0	0	0	0	0	0	0	0	0	0	0	0	0	0	0.994042	0	1.03984	0	1.67793	1.67596	0
223.061	C11H12O5	20840338	581756	1.4941	1.46022	1.89258	2.26534	2.07948	1.8058	2.40897	2.08596	1.99744	2.00582	1.65272	1.85869	2.0481	1.63003	1.94319	0	1.84318	2.26722	1.64477	1.60351	1.76408	1.84542	1.65267	1.37284	2.18715	2.32655	2.67592	2.20468	1.6101	1.99457	2.24489	2.63893	2.21256	1.91993	2.32552	2.19204	2.32603	2.5783	2.5069	0	0	0
223.081	no reference	13742622	559052	1.76441	1.79571	1.72578	1.64949	1.77535	1.58518	1.58257	1.90977	2.0954	2.00963	2.41379	2.53577	1.54315	1.69111	1.16243	2.07128	2.11787	1.76817	2.69695	2.66895	2.6723	1.13824	1.28406	1.29748	1.62215	1.29127	1.50558	2.31648	1.8254	1.74672	2.412	1.99579	1.83311	1.56579	1.96236	1.81089	1.79937	1.98219	1.81269	4.84121	4.84892	4.17738
223.098	C12H16O4	33912932	564137	5.02666	4.51283	3.90894	3.42402	3.16214	3.456	4.66313	3.55368	3.54389	4.4575	3.34343	3.04989	3.73904	2.87116	5.71978	8.36131	7.6925	9.5889	4.25474	3.99999	4.07054	2.46264	2.80391	2.52852	4.45069	2.80729	3.03845	5.09693	3.98167	4.2303	5.40299	4.45116	4.73266	4.4543	3.42656	4.49496	4.65701	3.42405	3.66021	3.58165	3.58939	3.4404
223.1	no reference	12268080	502453	1.56091	1.15128	1.03901	1.20144	1.22683	1.17433	0	1.35673	1.45852	1.34919	1.49068	1.33376	1.20349	0.808843	1.07979	0	0	0	1.59676	1.61794	1.45225	1.00621	1.05412	1.00259	0.970871	1.19498	0.849934	1.97137	2.29422	2.62093	3.1368	1.90733	2.40436	2.25184	2.22249	1.68146	2.57469	2.67552	2.4213	4.52292	4.51604	4.07462
223.1	no reference	16706097	978180	2.39758	2.17155	2.31722	2.13311	2.11542	1.84799	3.18367	3.03227	2.90172	2.35995	2.75746	2.51292	1.83209	2.01738	1.48431	2.29802	1.77208	2.20318	2.67648	2.55297	2.5214	1.57956	1.78192	2.05752	2.00814	1.93779	1.7095	3.98355	4.09918	3.51572	4.58156	4.11588	3.26075	3.53916	3.52312	2.68502	4.21704	3.68097	3.80913	6.98948	6.99716	7.67027
223.101	no reference	22047282	1117846	2.36514	2.38259	2.31315	2.22095	2.45145	2.14327	3.00248	2.69428	2.8412	2.9248	2.68066	2.87611	1.68829	1.97054	2.14763	2.48503	1.82008	1.99446	2.92504	2.85343	2.65058	2.15136	2.02998	2.24868	2.60556	2.00318	1.58834	4.72781	4.31283	3.99959	5.30313	4.74221	4.1783	4.03942	3.59806	3.70952	4.57819	4.56143	4.65316	6.88046	6.88814	7.64208
223.102	no reference	65023376	764093	0	0	0	0.61423	0	0	0	0	0	0	0	0	0	0	0	0	0	0	0	0	0	0.744132	0	0	0	0	0	0	0	0	0	0	0	0	0	0	0.96315	1.23818	0	0	0	0
223.134	C13H20O3	68974728	564108	1.38151	1.8488	2.08482	2.62055	2.398	2.66339	2.5809	3.0491	3.08704	1.79022	2.3036	2.24415	2.82791	3.13699	2.4146	5.29814	4.18204	4.00519	2.57621	3.23442	3.4157	2.02757	2.46012	3.00366	2.16822	2.72862	3.29175	7.50376	8.41664	6.75942	7.76423	8.66302	7.48661	5.15539	6.00621	5.21322	5.54842	5.95712	5.65756	6.82791	6.82391	8.3139
223.17	C14H24O2	52832884	560015	2.30217	2.28888	2.02177	3.71717	4.05434	3.9293	2.8313	2.91056	2.92443	1.71527	1.99335	1.92907	4.24301	4.2313	3.91143	6.76948	7.02582	4.21186	6.20729	6.01429	6.77459	2.30056	2.4626	2.614	3.09828	4.58719	5.28423	10.961	11.3996	10.038	12.9667	12.8917	10.4559	7.87074	8.01373	7.10028	7.06754	7.28754	7.58919	1.94785	1.94004	2.9266
223.87	no reference	17750598	556252	1.64194	2.49824	2.23704	3.76315	3.89366	3.62994	2.95349	3.53392	3.16897	2.3308	2.32303	2.30868	4.27143	4.26313	3.4886	3.91726	4.16809	4.456	1.98749	2.02467	1.72028	1.43878	1.61018	1.37668	4.2474	4.16333	3.71121	0	1.17546	0	0	0	0	0	0	0	0	0	0	0	0	0
223.902	no reference	13256901	561481	0	0	0	0	0	0	0	0	0	0	0	0	0	0	0	0	0	0	0	0	0	0	0	0	0	0	0	1.36354	0	0.831108	1.42615	0	0.992722	3.77988	2.24941	3.56541	3.14173	2.3001	2.27923	0	0	0
223.934	no reference	75396496	556980	3.16978	2.39026	2.94596	3.99423	3.86223	2.69349	11.3374	8.56377	8.91831	4.26761	2.13912	2.6797	3.92675	3.67264	6.00924	3.50496	2.3911	4.17602	4.20202	4.1276	3.48661	7.4242	5.67263	5.15022	6.23118	5.63159	4.8465	0	0	0	1.12698	0	0	0	0	0	0	0	0	2.32048	2.31898	0
223.95	no reference	14264968	579163	0	0	0.801964	0.887728	0.63222	0.724397	0	0	0	0	0	0	0	0	0.699958	0	0	0	0	0.96767	0	0	0	0	0.929917	0.855442	0.65431	1.71768	2.06071	1.88351	1.67904	1.74221	2.39376	1.55219	1.38546	2.16472	1.50261	1.75157	1.50997	4.04532	4.04526	4.24471
224.056	no reference	12369349	502578	0	1.57531	1.43766	1.62869	1.53611	1.72373	1.70271	1.24013	1.55565	1.19653	1.54744	1.4557	1.74064	0	1.03246	0	1.28973	1.34184	1.64046	1.38684	1.27764	0.997721	1.22003	1.16213	1.74404	1.53263	1.60931	0	0	0	0	0	0	0	0	0	0	0	0	0	0	0
224.056	no reference	17329604	935831	2.13058	2.46974	2.4049	2.64701	2.72299	2.92299	2.85582	2.96533	2.56619	2.0821	3.02502	3.01586	3.45307	3.6404	2.1457	3.10733	2.57249	2.29864	2.34344	2.96906	2.68423	1.45685	1.94287	1.82613	3.05459	2.98836	2.68186	0	0	0	0	0	0	0	0	0	0	0	0	0	0	0
224.056	C10H11NO5	256126400	541945	26.9823	34.7511	33.8265	37.8588	38.6152	39.8972	38.9465	39.8064	39.118	28.4454	38.1922	39.7556	42.9736	44.8223	27.5454	37.4412	34.7082	39.1777	33.5867	35.9235	37.0928	20.7413	26.6335	26.9265	42.2353	39.3523	38.4614	1.22948	1.75383	1.55306	0	2.08417	1.67535	0	0	0	0	0	0	1.30066	1.30259	0
224.057	no reference	22080966	1068029	1.89201	2.60877	2.45982	2.84561	3.15426	2.99555	3.15399	2.81315	2.85059	2.37321	2.90829	3.07358	3.32943	2.91129	1.99346	2.10692	2.61516	2.95993	2.56659	2.6662	2.59959	1.57798	1.97065	1.76915	3.21417	2.75949	3.0463	0	0	0	0	0	0	0	0	0	0	0	0	0	0	0
224.093	C11H15NO4	39489000	552471	5.14997	5.43545	5.46936	3.9809	4.58194	4.47195	3.44148	3.03422	2.96482	5.54399	5.65919	5.9346	3.85288	3.98281	4.5391	4.94255	3.68992	5.3695	5.91803	6.19721	6.46855	3.04445	2.44445	2.45107	3.06407	3.43692	3.16937	2.19151	2.55258	2.05814	2.18644	2.32879	2.8016	1.93133	1.50872	1.96069	1.31241	1.41519	1.12236	0	0	0
224.104	no reference	23550168	562355	3.17697	2.67893	2.77513	2.42311	2.68212	2.65725	3.90302	3.50517	3.25981	3.3943	3.65401	2.94672	2.16767	2.25878	2.13375	3.17044	2.83652	3.1232	3.73953	3.53574	3.57853	2.37557	2.75898	2.51311	2.53696	2.34314	2.35035	4.82641	5.62468	5.3567	6.19416	5.73694	5.41855	4.27779	4.17987	4.01711	5.38103	4.82419	5.08629	8.76923	8.76715	10.3791
224.819	no reference	18814104	573695	0	0	0	0	0.759534	0.706531	1.18541	0	0	0.760448	0	0.831067	1.35718	1.44252	1.04434	0	0	0	0	1.03805	0	0.799711	0.814369	0.89968	0	0	0	1.97529	1.65014	2.08858	2.45526	2.07472	1.61694	0.791506	1.24125	1.15421	0	1.38137	1.64435	1.74945	1.74407	2.25642
224.848	no reference	17061728	571741	0	0	0	0	0	0	0	0	0	0	0	0	0	0	0	0	0	0	0	0	0	0.798381	1.08922	0.947476	0	0	0	1.50002	2.26851	2.47051	0	0	0	1.10027	1.82673	2.25638	0	0	0	0	0	0
224.915	no reference	25714704	543193	0	0	0	0	0	0	0	0	0	0	0	0	0	0	0	0	0	0	0	0	0	0.67426	1.45934	1.46697	0	0	0	3.68928	4.90839	2.60896	2.28335	3.90423	2.84197	1.45954	3.08198	1.81135	2.49426	2.84548	2.77025	0	0	0
224.938	no reference	13548517	564607	0	0	0	0	0.75282	0	0	0	0	0	0	0	0	0	0	0	1.20671	0	0	0	0	0	0	0	0.76769	0	0	0	0	0	0	0	0	0	0	0	0	0	0	0	0	0
224.947	no reference	36316584	573605	1.85927	1.73134	1.83198	2.4252	2.30763	2.6127	0.968414	0	1.02666	1.71353	1.90637	1.67849	1.16403	1.01519	1.59324	0	0	0	1.71487	1.42403	1.73642	1.11369	1.20533	0.950254	2.29978	2.27386	1.82821	6.23641	4.90018	4.88927	5.12013	5.27634	7.09968	5.15466	4.55267	6.69643	3.73177	4.46059	3.56003	12.7293	12.7291	13.8582
224.956	no reference	12890406	583753	0	1.01226	0	0.878635	0.621085	0.752431	0	1.26507	0	0	0	0	0	0	0.765998	0	0	0	0	0	0.776697	0.774578	0	0	0.731414	1.01188	0.939546	0	0	0	0	0	0	1.15892	1.19068	0.976752	1.94825	1.04638	1.42704	0	0	0
224.976	no reference	13290720	461607	0	0	0	0	0	0	0	0	0	0	0	0	0	0	0	0	0	0	0	0	0	0.691195	0	0	0.691524	0	0	0	0	0	0	0	0	0	0	0	0	0	0	0	0	0
225.052	C9H10N2O5	12175220	563145	0	0	0.730508	2.31542	2.65356	2.20734	1.71085	2.14352	2.31653	0	0	0	1.95527	1.73309	1.80069	1.87641	1.80258	1.68479	0	0	0	1.12307	1.2639	1.43667	1.93676	1.74564	2.39063	3.04111	3.21071	2.95693	3.12698	3.31067	3.0064	2.15194	2.12871	1.90281	2.17149	1.92374	2.02904	0	0	0
225.06	no reference	26792330	534248	2.76206	3.40105	3.40084	4.03362	4.30002	3.76347	4.37839	4.25677	4.5059	3.01434	4.25641	3.98662	4.40615	4.70648	2.68911	3.92567	3.55693	3.96055	3.45028	3.9981	4.11445	2.00526	2.60936	2.65208	4.67753	3.97049	4.05778	0	0	0	0	0	0	0	0	0	0	0	0	0	0	0
225.077	C11H14O5	21234254	575654	1.35567	0.832907	1.34712	1.03764	1.36089	1.41937	1.07813	1.67098	1.2731	1.08571	1.11616	1.07632	1.50474	1.64322	1.28799	1.67814	1.23388	1.3353	1.4907	1.5803	0.98248	0.968543	1.11879	1.14557	1.56599	1.07436	1.34765	2.53919	2.46622	2.34587	2.19804	2.40966	1.86583	2.00704	2.36362	1.83039	2.59319	2.85872	2.76969	0	0	2.0052
225.08	C8H18O5S	40825244	539853	3.06696	3.50099	3.35559	3.34902	3.82832	3.50447	4.26854	4.0205	3.84255	3.36901	3.59135	3.9722	3.63545	3.8027	3.291	4.05862	2.57198	3.48112	9.1624	8.767	9.5203	4.47371	4.77788	5.38573	4.10006	3.68645	3.54643	5.37216	5.92741	5.78472	6.76949	6.9475	5.81897	6.02774	6.0832	6.2415	6.98499	6.33264	7.32444	9.60284	9.61827	9.4634
225.088	C10H14N2O4	25508992	563623	0	0.924153	0.773487	0.765159	0	0.679797	0.943668	0	0	0	0	0	0	0	0	0	0	0	0.943959	0	0.842576	0	0	0	0	0	0	0	0	0	0	0	0	0	0	0	0	0	0	0	0	0
225.113	C12H18O4	46866348	557633	1.74145	1.70593	1.79845	1.87431	2.04666	2.10274	2.41423	2.57484	2.81161	1.90584	2.17598	1.33759	2.39238	2.47107	2.39063	4.61855	4.32145	4.52163	2.47933	2.47117	2.39381	1.80309	1.95153	1.48516	2.38509	2.77608	2.8896	6.14193	6.34651	5.3919	6.91607	6.59012	5.768	2.66965	3.31118	2.76043	3.23166	3.16078	3.09827	4.90529	4.90522	5.0521
225.15	C13H22O3	42590160	547686	1.89272	1.70346	2.18444	4.00308	4.21199	4.3068	3.4525	4.21676	4.53694	2.14102	2.02739	1.99573	4.23416	4.46473	4.17725	7.86426	8.79023	6.37117	2.807	3.09974	2.94732	3.35061	3.36199	3.33448	4.23472	4.88191	5.46784	12.9633	13.2837	12.0763	14.0271	13.6532	13.0282	8.56392	8.38904	7.81241	8.51271	8.78379	8.44943	4.61718	4.61711	4.94876
225.186	C14H26O2	51207952	555584	0	0	0	0.687004	0.585644	0.830936	1.18837	1.27616	0.968875	0	0	0	0	0	0	11.591	12.1256	3.87897	0	0	0	0	0	0	0.764005	1.75384	2.99885	0	1.30266	0	0	0	0.967104	0	0	0	0	0	0	0	0	0
225.927	no reference	140292464	542881	5.3374	9.84415	9.6164	23.4262	24.9157	28.8962	28.207	35.277	35.6694	8.7	16.3884	16.7477	1.8302	2.67445	0.969044	0	0	2.72359	20.029	21.2183	22.8157	3.94305	7.18819	7.6752	7.85434	11.5245	11.2627	0	0	0	0	0	0	0	0	0	0	0	0	0	0	0
225.931	no reference	12756317	583558	0	0	0.793256	0.705903	0.612079	0	1.58308	1.75738	1.29342	0	0	0	0	0	0.735116	0	0	0	0	1.06374	0	1.26197	0.932436	1.02996	1.15078	0.863055	0.921875	0	0	0	0	0	0	0	0	0	0	0	0	0	0	0
225.999	C8H5NO7	32259810	542802	4.59116	4.49249	4.0052	4.91894	4.96149	5.04348	5.56139	5.77886	5.84048	4.95896	4.87877	4.20995	2.35769	2.92573	2.59202	4.8544	5.79389	5.12129	4.7972	4.80958	4.02336	3.55029	3.12652	3.08009	4.43039	5.00165	5.13889	0	0	0	0	0	0	0	0	0	0	0	0	0	0	0
226.036	C9H9NO6	18168408	561623	2.23359	2.04756	2.18718	2.27983	2.38782	2.54541	2.86427	1.78945	2.21587	2.22813	2.14018	2.22385	1.86181	2.1517	2.60617	2.17426	1.78028	1.8464	2.11345	2.1319	2.281	2.1355	1.57121	1.67536	3.16224	2.0575	2.38751	0	0	0	0	0	0	0	0	0	0	0	0	0	0	0
226.072	C10H13NO5	22695950	566202	2.4903	1.87967	1.62271	1.88836	1.82179	1.76377	2.23868	1.69175	1.89101	2.47201	1.38834	1.74853	2.23811	2.06215	3.17598	0	0	0	1.78651	1.71727	1.59776	2.57415	1.40179	2.17165	2.0053	1.26744	1.36481	0	0	0.925544	0	0	0	0	0	0	0	0	0	0	0	0
226.108	C11H17NO4	22211236	558447	0	0	0.83881	0.888909	0.598414	0.769317	2.93634	2.63926	2.35621	0.753971	0	0	0.935402	0	0	1.97827	1.3176	2.52631	0	0	0.920226	0.914429	0	0.835851	2.12849	1.4695	1.19667	4.64324	4.51435	4.77112	5.08992	5.19715	4.75386	2.40956	2.62479	2.65382	3.43546	2.90276	3.16967	2.51164	2.51501	2.13222
226.816	no reference	24660726	566103	0.86983	1.15209	1.07824	1.15355	0.922124	0.784113	0	0	0	0.898478	0	1.07977	1.49885	2.20697	1.6508	0	0	0	1.26241	1.21074	0.838682	1.1241	1.55302	1.40442	0	0	0	2.98916	3.00751	2.61634	2.90208	2.44878	2.79915	1.94828	1.63423	1.85588	1.71127	2.02772	2.00661	1.44485	1.44532	2.20917
226.837	no reference	56862200	546061	0	0	0	0	0	0	0	0	0	0	0	0	0	0	0	0	0	0	0	0	0	0.601295	1.74998	1.19305	0	0	0	2.37771	6.66757	6.76417	2.14951	5.24165	3.87984	1.64765	3.60571	3.18828	4.07413	3.66609	6.15412	0	0	0
226.845	no reference	24284904	535102	0.718939	0	0	0	0	0	0	0	0	0	0	0	0	0	0	0	0	0	0	0	0	1.1584	1.82291	1.50713	0	0	0	1.7745	3.09915	3.61838	1.41022	1.29078	0.873092	2.5721	3.66696	3.24337	0	1.25715	1.23795	0	0	0
226.935	no reference	45618276	548187	1.84443	1.89417	1.90769	2.32012	2.61981	2.32286	1.94255	2.58468	2.50624	1.51604	1.98726	1.9553	2.59851	2.11966	1.88327	3.08719	2.21709	2.5184	2.30261	1.76437	1.5111	1.44588	1.19931	1.45706	2.57599	2.85774	2.64053	1.19271	1.22108	1.32126	1.11852	0	1.53882	1.50788	1.89727	1.31558	1.85032	1.97012	1.78538	0	0	0
226.954	no reference	14013260	548337	0	0	0	0.945425	0.833429	0	0	0	0	0.850852	0	0.801104	0	0.899902	0	1.61081	1.1439	0	0	0	0	0.620914	0.69415	0	0.882213	1.09855	1.29489	0	0	0	0	0	0	0.865423	1.49304	1.58052	1.87612	1.006	1.52766	0	0	0
226.971	no reference	146715488	546630	8.4887	7.97736	9.54747	8.79285	9.44777	9.27968	9.46651	11.5987	12.9478	8.6807	8.88561	10.1264	10.4608	11.2968	10.078	23.6125	23.6862	24.4033	7.78594	8.92373	9.39826	6.36852	6.40654	6.71596	12.3407	18.3459	22.9153	2.86542	2.16856	2.55777	2.83126	2.66337	2.70808	6.03425	6.21205	5.44221	5.62839	5.78881	6.54964	3.26831	3.25901	1.77145
226.972	no reference	12981085	1071986	0.763698	0	0.677035	0	0	1.00508	0	1.04411	0	0.738565	0	0	0.961685	0.980444	0.763786	1.94147	1.67573	2.00644	0	0.811924	0	0	0	0	0.864513	1.18617	1.85824	0	0	0	0	0	0	0	0	0	0	0	0	0	0	0
226.972	no reference	46742136	848442	0.641072	0	0	0	0	0	0	0	0	0	0	0	0	0	0	0	0	0	0	0	0	0	0	0	0	0.783091	0.676685	0	0	0	0	0	0	0	0	0	0	0	0	0	0	0
226.995	C7H4N2O7	24031626	548916	4.31176	4.18364	4.11527	3.68362	4.10096	3.69382	5.7757	5.71994	5.8756	6.13887	5.39133	5.75496	1.96926	2.45132	1.75334	3.03934	2.20377	3.02575	5.11384	5.70521	5.3578	3.60661	3.22099	3.32108	2.36506	2.57677	2.87237	0	0	0	0	0	0	0	0	0	0	0	0	0	0	0
227.031	C8H8N2O6	20214192	560112	1.62448	1.14222	1.59852	2.63046	2.57671	2.24358	3.05289	2.52785	2.92645	1.96496	1.26424	1.44151	1.22644	1.63298	1.89145	1.93643	1.63019	2.43991	1.38393	1.30289	0.920591	2.69994	2.19553	1.72199	2.56753	2.15429	2.23413	1.56956	0	1.29479	1.27317	1.34481	1.08931	1.13722	0	0	0.945155	0	0	0	0	0
227.093	C11H16O5	45606620	547708	2.37982	2.27936	2.70511	2.03419	1.88849	2.10987	3.0415	3.03766	2.79788	2.40925	2.82325	2.89157	2.65836	2.48363	2.65645	2.44961	2.03269	3.04336	3.08226	2.95483	3.5091	2.01771	2.20745	2.29042	2.3576	2.24728	2.09915	5.80946	4.74313	4.35611	5.57667	5.34614	5.14664	1.9739	2.44315	2.36159	2.73782	2.4531	2.43563	5.94274	5.9446	5.79995
227.106	no reference	17528548	577974	1.61066	0	0	0	0	0	0	0	0	1.62932	1.22471	0.936287	0	0	1.27871	0	0	0	1.04711	1.34407	0.972953	3.81149	0.768228	1.21516	0	0	0.646902	1.88112	0	1.1991	1.21783	1.77655	1.44966	2.41163	0	1.75626	1.09798	0	0.935974	0	0	0
227.107	no reference	22648550	525912	2.24431	0	0.847426	0	0	0	0	0	0	2.01277	1.19054	1.50136	0	0	2.2446	0	1.20597	0	2.02302	1.65204	1.60776	4.9248	1.67264	1.2232	0	0	0.738488	2.07844	0	1.5302	0	1.88227	1.31553	2.64492	0	2.27512	1.33481	1.24647	1.74413	0	0	0
227.107	no reference	40486628	1026221	4.00737	1.33714	1.68346	0	0.610864	0.648235	1.49712	1.65126	1.55363	3.30161	2.61436	2.5308	1.90579	1.10073	3.56227	2.74141	2.86698	1.84944	3.53914	2.99149	2.82752	8.80359	2.53688	2.05101	0.855567	0.926167	0.666221	3.53769	0	2.78353	3.03022	2.80806	2.5074	4.65137	0.959148	3.98812	2.4985	2.19897	2.45252	0	0	0
227.108	no reference	43730664	1098304	4.15624	1.47245	1.9357	0	0.683191	0	1.74251	2.18468	1.51581	3.34506	2.91541	2.36965	1.40991	1.66528	3.63622	2.80675	3.19055	1.68102	3.4996	3.3881	2.69834	9.50899	2.70159	2.11351	0.765306	0.85158	1.09028	4.12589	1.56627	2.99803	2.77896	3.14777	3.26438	5.58454	0	4.67993	3.12334	2.17258	2.22342	0	0	0
227.109	no reference	13698791	1143578	1.24755	0	0	0	0	0	0	0	0	1.19645	0	0.823092	0	0	1.30698	0	0	0	1.26108	0.768092	0	2.97873	0.952287	0.69729	0	0	0.636885	1.35745	0	1.1673	0	1.40234	0	1.43096	0	1.34536	0	0.90258	0	0	0	0
227.109	no reference	15697640	934694	1.65027	0	0.715715	0	0	0	0	0	0	1.40936	1.24122	1.25182	0	0	1.25914	0	0	0	1.355	1.31192	1.07235	3.41336	1.11204	0.818601	0	0	0	1.42272	0	0.985221	1.59916	1.45277	1.09475	1.77128	0	1.14597	1.21299	0	1.18044	0	0	0
227.109	no reference	14195436	720169	0.859156	0	0	0	0	0	0	0	0	0	0	0	0	0	0	0	0	0	0	0	0	1.35329	0	0	0	0	0	0	0	0	0	0	0	0.935211	0	0	0	0	0	0	0	0
227.129	C12H20O4	61048572	545696	2.05203	1.97398	1.834	2.39273	2.40063	2.2959	2.99371	2.75415	3.16247	2.04917	1.9927	2.27705	2.77125	2.77667	2.77771	5.76968	5.95876	4.90376	3.33366	3.49807	3.4512	2.03375	2.21986	2.66171	3.21186	3.89945	4.7833	7.18094	6.53455	6.19059	7.88153	6.76071	7.13214	4.76441	5.06496	4.61604	5.01363	5.18892	5.04008	3.00167	3.00843	3.0059
227.165	C13H24O3	18478880	562967	0	0	0.752469	1.21974	1.54394	1.62351	1.01207	1.79985	1.76014	0	0	0	1.32694	1.67479	1.04303	6.39496	6.59171	2.93852	0	1.03041	0.978953	0.731399	1.11155	1.40059	1.49614	2.47413	3.16052	3.31338	4.31667	2.63514	3.22835	3.62551	3.06177	2.22044	2.31275	1.78987	2.00122	2.45034	2.24816	1.66425	1.66739	0
227.201	no reference	20251958	648554	0	0	0	0	0	0	0	0	0	0	0	0	0	0	0	2.12408	2.88701	0	0	0	0	0	0	0	0	0	0	0	0	0	0	0	0	0	0	0	0	0	0	0	0	0
227.201	no reference	33793336	974194	0	0	0	0	0	0	0	0	0	0	0	0	0	0	0	3.68553	5.10006	0	0	0	0	0	0	0	0	0	0.647639	0	0	0	0	0	0	0	0	0	0	0	0	0	0	0
227.202	C14H28O2	474948928	555367	0.857745	0	0	1.12355	1.65221	1.46407	1.68262	1.76783	2.48061	0.817103	0	0	1.77412	1.26468	1.15993	52.8453	70.239	14.0957	0	0	1.14866	0.696003	0.66208	0	1.68241	6.0717	11.1485	1.78512	0	0.914162	1.44215	0	0	1.27105	0	0	1.08744	0	0.966747	2.01614	2.0127	1.8661
227.202	no reference	34579768	1187949	0	0	0	0	0	0	0	0	0	0	0	0	0	0	0	4.1632	5.24941	1.62475	0	0	0	0	0	0	0	0	0.644777	0	0	0	0	0	0	0	0	0	0	0	0	0	0	0
227.203	no reference	11887927	951431	0	0	0	0	0	0	0	0	0	0	0	0	0	0	0	1.54107	2.52565	0	0	0	0	0	0	0	0	0	0	0	0	0	0	0	0	0	0	0	0	0	0	0	0	0
227.975	no reference	15223949	558927	0	1.04812	0.988996	0.832261	0.879464	1.30709	1.14321	1.29035	1.36084	0.730119	1.1841	1.00822	0.934422	1.33482	1.08999	2.8567	1.98679	2.78181	0	1.36714	0.736506	0.655641	0.986706	0.701609	1.2966	1.99256	2.42133	0	0	0	0	0	0	0.773698	0	0	0	0	0	0	0	0
228.015	C8H7NO7	85896176	543669	2.73644	3.00644	2.76431	3.84711	4.11195	4.26264	3.98481	4.40597	4.92137	3.23611	3.07928	3.16541	2.4053	2.50919	1.80416	24.7125	37.284	4.03	3.20681	3.40396	3.22366	2.7754	2.79555	2.44317	3.93116	4.66086	5.4971	0	0	0	0	0	0	0	0	0	0	0	0	0	0	0
228.051	C9H11NO6	18994612	549643	2.22781	1.81005	1.45433	2.24159	2.05985	2.34122	2.63519	2.55223	1.60197	2.14335	1.77758	1.67027	1.69709	2.16806	2.04231	1.51891	0	2.08387	2.12322	1.96838	2.03369	2.03305	1.96953	1.60503	2.42614	1.50112	1.75926	0	0	0	0	0	0	0	0	0	0	0	0	0	0	0
228.111	no reference	101878448	536320	9.2791	3.43165	4.35047	1.14738	1.12792	1.30226	3.56255	3.58906	4.32234	8.19433	5.99378	5.81899	3.936	3.15478	8.6951	5.60676	7.39568	4.10444	7.74814	7.44577	6.54749	22.1529	6.32642	5.56558	1.66765	1.30624	2.27588	10.0322	2.41096	6.9865	7.24082	7.54842	5.99693	11.5687	1.92575	9.19677	6.36535	4.76981	5.39484	0	0	0
228.124	C11H19NO4	28351526	547241	0.678176	0	0	0	0.695533	0.699895	2.2311	2.44614	2.10348	0.809859	0	0	0	0	0.842506	2.77735	2.634	2.71264	0	0	0	0.615259	0	0	1.73148	1.47534	1.4392	8.82882	8.1981	7.9555	10.2801	8.81348	8.82097	5.98044	6.14468	5.59121	7.18797	6.96263	6.73685	3.57588	3.58264	3.54425
228.161	C12H23NO3	40422080	559535	0	0	0	0	0	0	0	0	0	0	0	0	0	0	0	1.67105	1.81929	0	0	0	0.72458	0.605915	0	0	0.815596	0.695498	0.800734	3.68283	2.68626	2.85802	3.68531	4.16286	2.91549	2.95426	2.65426	2.35525	2.91872	2.92211	2.58845	1.43079	1.42882	0
228.205	no reference	85993544	526750	0	0	0	0	0	0	0	0	0	0	0	0	0	0	0	10.1864	12.2796	3.25565	0	0	0	0	0	0	0.653814	0.910075	1.68584	0	0	0	0	0	0	0	0	0	0	0	0	0	0	0
228.813	no reference	12325212	561362	0	0	0	0	0	0	0	0	0	0	0	0.78866	1.16178	1.03616	1.1897	0	0	0	0	0	0.727107	0	0.866333	0.589321	0	0	0	1.32067	1.33122	1.43901	1.8075	1.67855	1.42145	0.83044	0	1.05042	1.49296	1.33359	0.953315	1.33274	1.33224	0
228.834	no reference	87239712	535414	0	0	0	0	0	0	0	0	0	0	0	0	0	0	0	0	0	0	0	0	0	0.911662	1.97962	1.81841	0	0	0	3.0956	8.94778	10.3139	3.20395	6.51718	5.40327	2.21908	4.74268	4.11854	6.52608	5.3769	8.50589	0	0	0
228.842	no reference	29560040	571011	2.7996	0	0.758315	0	0	0	2.86869	2.34427	2.10333	2.07348	1.12678	0.892693	3.02439	2.03157	5.46024	0	0	0	1.95185	1.40252	1.15644	5.52458	0.894121	0.787033	1.98298	0.687612	0.728501	3.26816	0	2.01268	2.15421	1.94838	2.06184	2.23652	1.95804	1.86741	1.57609	0.975304	1.19056	2.68892	2.69278	0
228.914	no reference	131781672	529996	19.8147	16.335	18.1605	18.943	16.5749	17.6289	19.6022	15.7803	15.3992	20.6864	17.6028	15.7143	22.7094	19.0314	21.4528	6.31462	5.79586	11.2074	16.1658	14.4695	14.6643	14.7678	15.0691	14.6494	23.1028	12.0789	12.1087	2.79102	6.36424	2.47662	2.06564	6.60568	2.89913	3.98022	8.56604	2.64902	3.46138	9.14596	8.43115	1.47149	1.47244	0
228.933	no reference	48634636	577967	1.55141	2.30716	1.89848	2.46998	2.32239	2.40509	2.27379	3.43076	2.92707	1.94152	2.59575	2.23363	3.17493	2.4088	2.25349	3.21595	3.20279	2.91447	1.82406	1.83821	1.97099	1.44051	1.2444	1.6298	2.35003	3.0222	2.93576	1.45576	1.4313	1.11963	1.3179	0	1.23224	1.95575	1.55239	1.53419	1.58651	1.63394	1.5294	1.29921	1.30235	0
228.94	no reference	37135404	573798	1.07927	0	1.15474	1.40632	2.31116	2.55652	4.59143	8.05933	9.85636	0	0	0.946535	0	1.20534	1.02472	0	0	2.00521	0	0	1.13851	0	0	0	3.31499	8.0921	8.64938	0	0	0	0	0	0	0	0	0	0	0	0	0	0	0
228.942	no reference	22985848	562820	0	0	0	0	0	0	0	0	0	0	0	0	0	0	0	0	0	0	0	0	0	0.693698	1.14791	1.28126	0	0	0	2.62072	4.80868	2.22035	1.96579	3.64917	2.57672	1.75763	3.22015	1.66584	2.66028	2.67584	2.95883	0	0	0
228.951	no reference	48731748	533694	6.58244	5.80419	4.80325	6.10069	5.39247	5.18832	8.51837	9.38407	8.77473	6.79762	6.59922	5.57989	6.85579	5.99232	7.71447	12.6427	12.4684	13.6955	5.3771	4.63609	4.60097	4.91272	3.80336	3.45843	7.97271	9.32637	9.32674	2.89607	2.69146	2.65059	3.85791	1.8887	3.39296	5.86402	5.2327	5.43058	5.82102	5.09086	5.10689	1.50557	1.50385	2.03132
228.969	no reference	153696960	536887	8.95864	9.4626	10.4775	9.61443	10.0574	9.99718	11.7013	13.6658	14.6731	9.9043	10.4483	10.6826	11.9719	12.8568	11.0659	30.6027	28.914	30.7897	9.73693	9.59969	10.3922	6.87661	6.90309	7.00128	13.185	20.4798	23.6676	3.01536	2.70009	2.82083	3.5068	2.83972	2.8144	6.48574	6.42165	6.14773	6.63647	7.34478	6.35847	3.07103	3.0632	1.74035
228.97	no reference	12869715	1061182	0.64436	0.9559	0.902769	0.888334	0.657974	0.695631	1.1881	0	1.13974	0	0	0.939027	0.862137	0.870854	1.12368	1.65395	2.34319	2.58591	1.02859	0.917611	0	0.816168	0.642123	0	1.00359	1.55395	1.90829	0	0	0	0	0	0	0	0	0	0	0	0	0	0	0
228.971	no reference	53362988	533401	0	0	0	0	0	0	0	0	0	0	0	0	0	0	0	0	0	0	0	0	0	0	0	0	0	0	0	0	0	0	0	0	0	0	0	0.728515	0	0	0.841147	0	0	0
228.974	no reference	22680610	548004	2.99717	1.77057	1.89544	3.07678	3.70425	3.16692	2.73819	2.68831	2.28037	2.39993	1.39004	2.36833	1.73129	1.53477	2.41661	2.12768	0	2.30074	1.83785	2.57194	2.14084	2.98892	2.28029	2.17686	2.81731	2.12358	2.01228	0	0	0	0	0	0	0	0	0	0	0	0	0	0	0
228.991	no reference	13200177	585857	0.655816	0	1.07313	0.639608	0.999848	0.931015	1.76591	1.203	1.20252	0.833696	1.03851	0.783295	0	0	0.757499	0	0	1.34627	1.23003	0.838897	1.41444	1.28644	0.820729	0.700676	0.976919	1.01627	0.796389	1.89186	1.61252	1.47896	1.68233	1.75381	1.42437	3.3459	3.12145	3.55015	3.37828	3.24246	3.48334	0	0	0
229.072	C10H14O6	20232990	553473	0.67969	0	0.928219	0.835603	0.931131	0.967941	0	1.06887	1.52591	0	1.14452	0.841642	0.86015	1.06123	0.735771	0	0	0	1.36828	1.18895	1.00406	0.819529	0.757988	0.81741	1.27041	0.877838	0.738927	1.91252	1.50921	1.59902	1.87443	1.74964	1.44128	0	0	0.753051	1.14838	0	1.16846	0	0	1.72014
229.098	no reference	13770643	560429	0	0	0	0	0	0	0	0	0	0	0	0	0	0	0	5.62635	5.97728	1.78106	0	0	0	0	0	0	0	0.902621	1.77237	0	0	0	0	0	0	0	0	0	0	0	0	0	0	0
229.108	C11H18O5	64704052	553863	1.61395	1.87271	1.9331	1.62596	1.60859	1.49186	1.9425	1.99396	2.30538	1.53639	2.09893	1.93843	2.28063	2.10569	2.01811	3.17209	2.71215	3.16821	1.89226	1.96024	2.27006	1.41561	1.41832	1.48532	1.86485	1.40277	1.61496	4.74925	3.57941	4.12221	4.98865	4.93286	4.1914	1.09808	1.60757	1.43427	1.45543	1.58677	2.03466	2.05438	2.05825	3.23229
229.119	C10H18N2O4	29416574	566466	0	0	0	0	0	0	0	0	0	0	0	0	0	0	0	0	0	0	0	0	0	0	0	0.716442	0	0	0	0	0	0	0	0	0	0	0	0	0	0	0	1.38543	1.38078	0
229.145	C12H22O4	116117080	534777	2.16602	2.42825	2.41774	2.90113	2.75235	2.72319	3.37454	2.93186	3.50956	2.13764	2.43071	2.42429	3.33625	3.68416	3.61607	7.40413	6.70979	6.6002	3.44087	3.80327	3.93392	2.57836	2.60578	2.39654	3.94039	4.06749	4.2638	8.46753	8.40224	7.74128	9.76506	9.1058	8.11651	5.57907	5.51522	4.93601	5.96726	5.97832	5.14191	4.25474	4.26246	3.91585
229.181	C13H26O3	129279344	555990	0	0.843299	0.857048	1.31447	1.28538	1.2451	1.17515	0	0	0	0	0	0	0	0.832306	6.00042	10.3652	2.08694	0.916017	0	0	0.806193	0	0	0.872986	1.52974	2.35864	2.06674	1.6019	1.7593	2.50786	2.01131	1.91442	1.62301	1.75495	0.778278	1.43754	1.46493	1.48274	2.1245	2.12154	0
229.909	no reference	29773066	544686	3.86578	2.06472	2.21755	3.15814	3.06563	2.96293	4.72869	2.91771	1.79508	4.37551	2.63524	2.48643	2.16798	1.80243	2.84801	0	1.60259	2.43133	4.27013	2.94837	3.09216	5.89531	3.96431	3.69758	2.76366	1.18149	1.33919	0	0	0	0	0	0	0	0	0	0	0	0	0	0	0
229.946	no reference	18640962	539541	2.19482	3.02247	2.70779	3.60501	3.44929	3.8395	3.08588	3.86442	4.5491	2.82326	3.29955	3.18936	3.6617	3.71666	2.76863	4.5914	3.92144	5.2542	1.96806	2.60165	2.27806	2.15502	2.03046	2.2538	3.25138	4.49068	4.00449	0.964296	0	0	0	0	0	0	0	0	0	0	0	0	0	0
229.95	no reference	18835502	554777	2.35228	2.25591	1.62613	2.40384	1.59394	1.07652	4.51399	4.14554	3.18155	2.74668	2.74507	2.08597	1.3956	0.989471	1.69373	0	1.6355	3.9957	2.75472	1.83037	1.81811	2.80654	1.78092	1.55718	3.98246	3.12614	2.6641	0	0	0	0	0	0	0	0	0	0	0	0	0	0	0
229.973	no reference	15033379	557028	0.834955	1.0052	1.14811	1.19863	0.860341	0.994059	0.999729	1.30926	1.19642	0.712274	0	0.864426	1.19738	1.2496	1.13644	2.7224	2.41468	2.14566	0.962501	1.07892	0.945536	0.590488	0.829004	0	1.20928	1.91997	2.22048	0	0	0	0	0	0	0	0	0	0	0	0.865609	0	0	0
229.986	no reference	27102552	537077	3.69593	3.85794	3.42942	4.89498	4.65954	4.71438	6.04483	5.48551	4.77982	3.52282	3.9316	3.87847	4.08503	4.03439	3.92945	4.72886	4.20592	5.38441	3.57953	3.82272	3.15788	3.05058	2.95821	2.80615	4.93296	4.76248	4.243	0	0	0	0	0	0	0	0	0	0	0	0	0	0	0
230.031	C8H9NO7	11825298	558460	1.7153	2.35772	1.62768	2.62681	2.29027	2.43567	1.96739	2.446	2.21756	1.78102	2.18601	2.30847	1.46517	1.25721	1.01004	1.56063	1.4044	1.37849	2.74839	2.41538	2.46239	1.62199	1.94813	1.62567	1.29207	1.58741	1.432	0	0	0	0	0	0	0	0	0	0	0	0	0	0	0
230.14	C11H21NO4	21050610	533336	0	0	0.657156	0	0	0	0	0	0	0	0	0	0	0	0	0	0	0	0	0	0	0	0	0	0	0	0	6.2501	5.48867	5.54417	6.25739	6.08242	5.86495	5.44104	4.94341	4.99905	6.46485	5.60921	6.00429	1.90052	1.9	2.67312
230.184	no reference	15693933	574569	0	0	0	0	0	0	0	0	0	0	0	0	0	0	0	0	1.56092	0	0	0	0	0	0	0	0	0	0	0	0	0	0	0	0	0	0	0	0	0	0	0	0	0
230.831	no reference	38089300	550537	0	0	0	0	0	0	0	0	0	0	0	0	0	0	0	0	0	0	0	0	0	0	0.918368	1.36575	0	0	0	1.50533	3.82077	4.40078	1.54685	2.38127	2.63841	1.10365	2.31823	1.62087	2.77192	2.20284	4.08009	0	0	0
230.839	no reference	15649702	573149	1.80327	0	0	0	0	0	1.70656	1.57207	1.4985	0.902987	0	0.853228	1.67101	0.935755	3.33214	0	0	0	1.28088	0	0	3.19594	0.655801	0.674188	1.0646	0	0	2.10291	0	1.35851	1.2664	0	1.4201	1.27742	0	1.20226	0	0	0.85891	1.92951	1.93484	0
230.863	no reference	20370030	558070	0	0	0	0	0	0	0	0	0	0	0	0	0	0	0	0	0	0	0	0	0	1.06439	1.44996	1.35887	0	0	0	3.25456	6.49309	4.04412	3.2602	5.73944	3.74267	2.71747	3.97807	2.68145	4.2724	4.36511	4.54914	0	0	0
230.872	no reference	29815416	530367	0	0	0	0	0	0	0	0	0	0	0	0	0	0	0	0	0	0	0	0	0	0	0	0	0	0	0	0	0	0.817432	0	0	0	0	0	0	0	0	0	0	0	0
230.912	no reference	115724368	529001	17.5095	14.9675	16.1797	17.1904	15.1629	16.1175	16.1132	14.6084	13.8417	17.9582	15.5022	14.4593	19.99	17.037	19.2698	5.20469	5.17523	9.66043	14.0253	12.4317	13.315	13.3859	12.9462	13.3448	21.0207	11.2641	10.7258	2.61161	5.08217	2.30257	2.29543	5.65541	2.11975	3.44562	8.05651	2.88416	2.7963	7.79531	8.00726	0	0	0
230.917	no reference	32368230	525842	0	0	0	0	0	0	0	0	0	0	0	0	0	0	0	2.34091	3.3022	1.55607	0	0	0	0	0	0	0	0	1.12453	0	0	0	0	0	0	0	0	0	0	0	0	0	0	0
230.917	no reference	18530566	556509	1.83335	1.35739	1.70111	1.90946	1.93961	1.66137	2.77873	2.34299	2.35816	2.37542	1.43445	1.5682	1.3784	1.4527	2.02835	3.42412	3.25642	2.78358	1.93728	1.99588	1.39291	3.23693	2.24301	1.85745	2.03431	1.65684	1.74511	0	0	0	0	0	0	0	0	0	0	0	0	1.2584	1.25862	0
230.949	no reference	43728560	525478	5.46062	5.81465	4.27686	5.57788	5.16378	4.98032	7.16934	7.6884	7.51524	6.29843	5.60149	4.82878	6.26372	5.284	6.51773	11.4742	10.6539	10.7681	5.18985	4.66427	3.32183	4.73946	4.1094	3.63439	6.75637	8.4931	8.13085	4.14064	4.67871	3.75981	3.45109	3.73484	4.08231	6.46101	6.21763	6.21433	6.45077	5.47335	5.80556	2.31405	2.3106	1.66256
230.966	no reference	31162050	548854	3.17509	1.49985	1.70366	1.82067	1.44748	1.19251	2.19452	1.85004	0	3.66427	2.41632	1.89141	2.29763	1.97834	3.87316	0	0	0	1.93588	1.70054	1.62485	3.70898	2.04706	1.74672	1.30674	0	0.842743	1.13737	1.2241	1.92285	1.63347	1.17222	1.80755	1.38839	1.11565	1.57243	1.53732	1.04242	1.48503	0	0	0
231.003	no reference	28304428	529014	3.86887	4.42429	3.94226	5.6476	5.65346	5.8299	5.04361	6.08336	5.65454	3.88587	5.22751	4.40548	4.41591	4.58529	3.8873	4.84648	4.57966	5.02837	5.228	4.31695	4.16714	3.06683	3.35036	3.11975	4.68285	4.18441	3.87975	0	0	0	0	0	0	0	0	0	0	0	0	0	0	0
231.066	C13H12O4	18951980	550697	2.08102	2.35241	1.98592	1.8608	2.23703	1.74534	2.36718	2.46118	2.63203	2.14083	2.56649	2.44284	2.05609	2.43279	2.31819	2.98538	2.68533	2.38533	2.14811	1.93823	2.14915	1.64536	1.74544	1.33157	2.79634	2.72792	2.41296	1.81639	1.48832	1.59084	1.69028	1.14771	1.83529	1.54685	0.975166	1.14035	1.13823	0	0.926343	1.28814	1.28739	1.84553
231.067	no reference	20911664	541162	0.692165	0	0	0.673001	0	0	0.970283	0	1.05202	0	0	0	0	0	0	6.31332	9.0769	2.26547	0	0	0	0	0	0	0	0	1.03345	0	0	0	0	0	0	0	0	0	0	0	0	0	0	0
231.087	C10H16O6	29254296	549326	1.29636	1.22088	1.14786	1.3261	1.03398	0.863088	1.24118	1.62943	1.77353	0.810173	1.42605	1.0881	0.968909	0.932499	0.892867	0	0	0	0	0.875205	0.816482	0.585602	0.779015	0	1.03698	0.907686	0.84599	1.27846	1.2792	1.09996	1.70881	1.58628	1.39372	0	0	0	0	0	0	0	0	0
231.099	C9H16N2O5	26810436	511400	0	0	0	0	0	0	0	0	0	0	0	0	0	0	0	0	0	0	0	0	0	0	0	0	0	0	0	0	0	0	0	0	0	5.19357	3.28064	5.39587	6.01658	3.97078	5.20513	1.85808	1.85269	0
231.103	C14H16O3	33821616	561434	1.57477	1.3292	1.17456	1.74384	1.33205	1.92547	0.917328	1.27081	1.48838	1.52439	1.14728	1.58539	1.64757	1.13535	1.74893	0	1.95729	1.59232	1.83105	1.70748	2.2182	1.76783	1.60381	1.8313	1.61546	1.62393	1.92308	3.36343	3.13388	3.04589	3.47772	3.43146	3.00933	3.20216	3.08608	2.73659	2.97765	2.35985	2.21968	2.35548	2.3569	2.10452
231.106	C11H20O3S	20950870	538361	2.47515	2.7236	2.40192	3.16891	2.67909	2.82143	3.62624	3.25291	3.80217	2.46725	2.16908	2.27568	2.37595	2.63913	2.2573	3.29409	2.67823	3.8722	3.19005	3.14458	3.12252	2.39485	2.30259	2.26278	2.68364	2.11693	2.03995	4.09193	3.75759	3.96937	4.18319	3.84371	3.49996	3.6928	3.54437	3.03733	3.4083	2.64107	3.20539	7.50664	7.51821	7.30509
231.124	C11H20O5	53541024	563091	1.17207	1.06758	0.867914	0.82292	0.738053	0.920675	1.20909	1.20334	1.60146	1.36498	1.29052	1.22822	0.979167	1.15118	1.48552	1.7732	1.82173	2.03404	1.07776	1.31689	1.31306	0.836439	0.731148	1.14479	0.92728	1.34347	1.13841	3.1106	2.81587	2.66429	3.19183	2.8644	2.72005	0	1.0757	1.08336	1.00407	1.32976	1.05221	1.76075	1.76461	1.91838
231.175	C16H24O	12905930	551692	2.96901	1.52101	1.07083	0.948012	0.742669	0.630256	1.85004	1.07962	1.05707	3.42263	1.93256	1.20177	0	0	0.994834	2.7066	1.85686	1.94107	1.55144	1.40314	1.3966	1.64717	0.934815	1.03934	1.4918	0.972076	0.791511	3.10161	3.13308	2.66306	3.55828	3.55091	2.81883	3.13243	3.01837	2.35711	3.67273	2.85495	3.04866	4.95056	4.95827	4.50518
231.905	no reference	12771869	522357	0.912666	1.43803	1.03896	0	0	0	0	0	0	0	0	0	0	0	0	0	0	0	0	0	0	0.691428	0.668808	0	0	0	0	1.12718	0	1.2952	0	0	0	1.38233	1.20313	1.53494	0	0	0	0	0	0
231.907	no reference	27817204	538709	3.5532	1.99325	2.52313	2.63104	2.85671	2.70095	4.21927	2.95445	1.6611	3.81114	2.20121	2.21276	2.25187	1.98619	2.60167	0	1.54689	2.2338	3.04976	2.47056	2.72123	5.53324	4.24456	2.9683	2.3532	1.72681	1.3103	0	0	0	0	0	0	0	0	0	0	0	0	0	0	0
231.923	no reference	14783747	558081	1.31681	0	1.1572	1.11384	1.12378	1.1946	1.66052	1.36501	1.76813	1.18676	1.0696	1.09839	0.954702	0.975761	1.0551	0	0	0	1.09265	0	1.32745	1.88602	1.64938	1.48293	1.16134	1.05271	0.864065	0	0	0	0	0	0	0	0	0	0	0	0	0	0	0
231.924	no reference	18407394	507065	1.34341	1.76142	1.61183	1.40792	1.76686	1.30385	2.64921	2.08625	2.73896	1.54977	1.08381	1.12981	1.34409	1.22323	1.54417	0	0	0	1.93545	1.25851	1.41878	2.65643	2.14004	2.35026	1.39423	1.39985	1.34322	0	0	0	0	0	0	0	0	0	0	0	0	0	0	0
231.925	no reference	29253602	894532	2.48535	2.39981	2.46974	3.12039	2.76417	2.61237	4.81134	4.46581	4.39923	2.84004	2.21504	2.33964	2.29824	2.11594	2.26077	1.62823	1.59579	2.43839	2.98975	2.81009	2.78862	4.43329	3.92506	3.89376	2.83493	2.71433	2.26957	0	0	0	0	0	0	0	0	0	0	0	0	0	0	0
231.925	no reference	430923744	527375	36.1223	27.9404	34.7884	40.2514	41.7076	35.9504	64.8346	61.3381	60.9409	38.102	29.5074	32.9172	32.4077	31.9941	35.8204	25.5524	20.3527	33.1716	42.012	40.0887	39.3666	63.5619	54.7113	53.7049	35.5586	36.0192	33.0901	2.96681	1.08617	1.84486	2.1786	0	1.33979	3.24567	1.3033	1.31104	1.16035	0	1.30835	7.09036	7.09025	1.55877
231.926	no reference	34889700	1094233	2.72392	2.28809	2.70773	3.08984	3.27091	2.7541	4.50318	4.56192	4.16929	3.2224	2.25958	2.30356	2.50654	2.31594	2.7501	1.466	1.2331	1.95896	3.19312	2.90864	3.16727	4.78242	4.21876	4.20256	2.94464	2.85737	2.56341	0	0	0	0	0	0	0	0	0	0	0	0	0	0	0
231.926	no reference	47786792	909726	1.09685	1.10938	1.11092	1.121	1.14242	0.887929	1.75397	1.58887	1.23223	1.03143	0	0.907931	1.04777	0.924181	0.893351	0	0	0	1.22435	1.15576	1.10026	1.84327	1.92374	1.43997	1.32691	0.878763	0.821851	0	0	0	0	0	0	0	0	0	0	0	0	0	0	0
231.927	no reference	14073210	705046	0.741376	0	0	0.755302	0	0.562699	0	0	0	1.02002	1.14064	0	1.12739	0	0.867797	0	0	0	1.66076	1.27023	0.913998	1.62506	2.62623	3.15763	0	0	0	0	0	0	0	0	0	0	0	0	0	0	0	0	0	0
231.943	no reference	18821332	695090	0	1.21738	0.83174	2.02044	2.64557	3.02576	5.55322	7.03679	6.9513	0	0	1.29638	0	0	0	1.80398	1.4829	0	1.65441	1.93335	1.76403	0.593687	0.68122	0	2.00612	2.99838	2.48996	0	0	0	0	0	0	0	0	0	0	0	0	0	0	0
231.944	no reference	14606808	613660	2.00629	1.99015	1.70541	2.59524	2.38591	2.40736	1.8032	2.25125	2.88041	1.95312	2.31104	2.02095	2.62884	3.22669	2.54133	3.76199	3.31326	3.50059	1.88249	1.62688	1.61479	1.53867	1.37256	1.64997	1.90937	3.05151	3.09194	0	0	0	0	0	0	0	0	0	0	0	0	0	0	0
231.953	no reference	23433692	538161	3.6639	1.10007	0.946417	1.37928	1.64198	0.708024	7.18963	2.85995	2.72308	3.77639	0	0	1.19224	0	3.04861	7.14401	9.35636	5.6942	1.23707	0.93778	0	4.37896	1.52784	1.20241	4.17241	2.71638	2.72799	0	0	0	0	0	0	0	0	0	0	0	0	0	0	0
231.965	no reference	12686637	950881	1.53679	1.90574	1.75169	1.73591	1.66085	1.80921	2.03219	1.3462	1.92132	2.02536	2.2043	1.43528	1.82924	2.05266	2.19336	2.60387	3.3026	0	1.7794	1.92314	1.86649	1.5173	1.60325	1.34164	1.10151	1.11837	1.29076	0	0	0	0	0	0	0	0	0	0	0	0	0	0	0
231.965	no reference	196403952	521832	22.6286	24.2212	22.6811	26.1965	25.1829	25.462	22.6391	23.3165	21.7357	24.3674	25.9562	23.5657	27.1343	26.0853	25.9729	29.0359	35.5147	17.7802	25.9399	24.9119	24.2294	19.4105	20.1262	19.2378	17.981	17.358	17.3221	0	0	0	0	0	0	0	0	0	0	0	0	0	0	0
231.966	no reference	17720042	1116688	2.01202	1.87595	1.61845	2.15985	1.83336	1.85814	1.88381	1.66417	1.47505	1.55175	2.16436	2.18331	2.06576	2.25772	2.09984	2.33574	2.27852	0	1.8938	1.90872	1.88208	1.59033	1.69057	1.41516	1.45059	1.29105	1.28694	0	0	0	0	0	0	0	0	0	0	0	0	0	0	0
232.01	no reference	76977496	523347	12.7497	11.4596	10.1853	12.0652	11.7381	11.0861	12.9862	14.7818	14.6075	14.7823	14.1202	13.204	2.68395	3.1976	2.83712	7.07081	6.1206	5.51754	11.4326	10.3384	9.90734	8.22748	6.40565	5.87704	4.9773	5.6018	6.17916	0	0	0	0	0	0	0	0	0	0	0	0	0	0	0
232.044	C12H11NO2S	20756900	564725	0.643228	0	0	1.23775	1.47533	1.23807	0	0	0	0	0	0	0	0.98149	1.25032	0	0	0	0	0	0	2.88268	2.87432	3.08781	0.700959	0	0	6.62134	6.79097	6.21314	7.57716	6.79262	6.45806	5.22388	5.74672	5.41373	4.87753	4.71195	4.64954	0	0	0
232.052	no reference	76222352	529847	0	0	0.880838	3.67039	3.7633	3.57332	3.33762	2.7839	2.85851	0	0	0	5.30183	5.40328	5.52412	0	0	0	0	0	1.20303	0.86714	0.999253	0.995186	3.75054	1.46476	0.963789	0	0	0	0	0	0	0	0	0	0	0	0	0	0	0
232.119	C10H19NO5	17561034	541163	0.691794	0.821422	1.06774	0.662608	0.700527	0.614305	2.67709	2.58449	2.60968	2.16226	2.45701	1.67885	0	0.844961	0.900468	1.9922	1.939	2.33773	0	0	0	0	0	0	2.4091	1.90771	1.9443	2.7508	1.59592	2.18132	2.64616	2.38396	2.05382	0	0	0	0	0	0	0	0	0
232.861	no reference	34956964	525807	3.35682	3.8885	4.63327	4.37809	4.66374	4.57321	4.98854	5.82451	5.84576	4.11661	4.43556	4.7018	4.98087	5.38072	4.50542	3.54384	3.50739	4.81219	3.81199	4.59627	4.58745	2.841	3.34878	3.57322	5.53203	5.55092	5.33123	1.26797	0	1.41924	1.4507	1.31712	1.0651	2.74867	2.97567	3.06641	2.98893	3.20264	3.51695	0	0	0
232.893	no reference	54048956	530547	1.15861	1.63226	0	0.772461	0	0	0	0	0	0.979797	2.30136	0	0	0	0	0	0	0	2.35484	1.95283	1.33911	2.36673	4.3946	4.62184	0	0	0	7.56994	13.2469	11.8515	7.28108	11.6037	10.874	4.9355	8.17098	8.50396	8.81743	8.88327	10.3325	0	0	0
232.901	no reference	65708980	507438	7.52231	3.51733	3.02681	2.33574	1.67318	1.05727	9.14875	2.17629	1.75749	6.30216	1.87744	1.57082	2.13994	1.83614	4.6381	0	0	2.79528	2.15394	1.18185	1.05651	8.71219	5.10404	3.52269	7.83197	1.92066	1.94924	2.96038	2.10033	3.62566	1.95384	1.85302	1.8358	4.41119	3.94773	4.67367	1.72923	1.13603	1.45843	2.62924	2.63163	2.4107
232.915	no reference	16532418	534464	1.99553	1.32999	1.25812	1.91658	1.54155	1.65543	2.67306	2.65045	2.26163	2.12281	1.47618	1.27739	1.20461	1.38742	1.69448	3.26166	2.30866	3.68183	1.73519	1.34951	1.49921	3.00667	2.08221	1.67315	1.95896	1.61108	2.05276	0	0	0	0	0	0	0	0	0	0	0	0	0	0	0
232.922	no reference	13432014	722561	1.90153	1.07426	1.0964	1.10451	0.92026	0	1.62802	1.19416	0	0	1.07338	0.941865	0	1.3871	0	0	0	0	1.25148	1.10194	0	1.46005	0.991753	0.88417	1.10671	0.741572	0	2.96976	1.93393	4.08959	2.72455	2.44398	4.1351	2.63384	1.96041	3.37929	3.04054	1.97015	2.64822	3.83868	3.83862	2.36784
232.922	no reference	15027373	877446	1.94066	1.64034	1.11573	1.3962	1.36186	1.14038	1.86841	0	0	2.25588	1.70696	1.30084	1.91418	1.4947	2.36541	0	0	0	1.19216	1.2062	0.922318	1.57628	1.03888	0	1.81883	0.985259	0.705684	3.98073	2.2388	3.89005	4.14353	2.34313	4.67544	3.29885	2.10236	3.76485	2.97534	2.28956	2.30578	5.0194	5.01153	3.4278
232.926	no reference	25660592	948403	3.12684	2.37525	1.9004	2.64129	1.82457	1.66092	2.77721	1.61005	1.00111	3.416	2.62546	1.93101	2.94493	2.27823	3.83777	0	0	1.65871	2.44488	2.08805	1.23861	2.9942	1.85946	1.30876	2.56187	1.12881	0.798701	6.25551	4.02692	7.35946	6.47577	4.59015	7.98374	5.44178	3.48586	6.68631	5.11427	4.41155	4.99342	7.46844	7.49947	5.73447
232.926	no reference	82661000	1287627	1.76602	1.76448	0.900616	1.27972	1.06806	0.613514	1.39333	0	0	1.9539	1.4351	1.06273	2.2058	1.70862	2.10009	0	0	0	1.32068	0	0.76139	1.2984	0.723356	0.715989	1.66424	0.775291	0	3.70764	2.1139	3.90253	3.67	1.96803	4.06374	2.71441	1.90349	3.26692	2.99038	2.2229	2.37451	3.9954	3.99144	3.52176
232.927	no reference	27119242	988058	2.07521	1.02088	1.23117	1.27972	1.15791	1.00033	1.60876	1.13109	0	1.93218	1.24694	1.36338	1.16833	0.997234	2.13706	0	0	0	1.26489	1.28161	0	1.39994	0.964468	0	1.53558	1.07875	0.818736	3.38353	2.13033	4.74556	3.63779	2.68637	5.05776	3.70771	2.74655	4.22532	3.87032	3.25057	3.57786	4.99214	4.98428	3.38553
232.927	no reference	26889866	1070588	1.36808	0	0.844677	1.13745	0.916667	0.572175	1.40189	0	0	1.55307	1.1663	0.967722	1.61718	1.2466	1.78256	0	0	0	0.998672	0	0	1.02853	0.775448	0	1.1486	0	0	2.67529	1.75397	2.79012	2.71327	1.68317	3.4189	0	0	2.12456	0	0	0	3.57489	3.57873	2.6738
232.927	no reference	12619401	1124148	0.807913	0.948259	0	0	0	0.58483	0	0	0	0.892633	1.02577	0	0	0	1.09967	0	0	0	0	0	0	0	0	0	0.963091	0	0	1.69695	0	2.13166	1.95143	0	2.38156	1.42769	0	2.3614	1.37813	1.45562	1.1371	2.25693	2.26079	1.86106
232.928	no reference	28066768	665493	2.47697	2.30201	2.27977	2.44698	2.8129	2.22153	4.31089	3.78537	4.0312	2.64965	1.68776	2.24489	2.51153	2.26811	2.71991	1.54024	1.26636	2.21822	2.57623	2.8398	2.42134	4.22063	3.47481	3.80667	2.10159	2.54904	2.24404	1.23705	0	1.10281	0	0	0.995029	0	1.24128	0.715051	0	1.03136	1.16514	0	0	0
232.936	no reference	15334985	544377	0.65165	1.11554	0	0.900417	0.663581	0.905	0	0	0	0	0	0	0	0	0	0	0	0	0	0	0	0	0.989524	1.18148	0	0	0	0	1.24737	0.86056	0	1.42132	0.945012	2.31337	4.18553	2.85437	2.48521	2.91449	2.44445	0	0	0
232.961	no reference	61610272	539433	2.28183	1.42248	2.48625	2.9287	3.07615	2.17682	10.7324	6.28267	7.44783	3.5192	2.03106	1.89043	2.00087	1.61717	2.68132	7.40132	7.37082	7.91924	2.14901	2.63609	1.87342	6.13109	2.79415	2.3321	3.97416	3.30616	3.47187	1.20705	0	0	0	0	0	0.92023	0	0	0	0	0	3.03224	3.0283	0
232.964	no reference	29026066	529285	2.91929	1.77039	1.57723	1.63349	1.3704	1.62296	2.09669	1.45147	1.0119	3.52789	2.02069	1.41991	2.31802	1.47445	3.58006	0	0	0	1.75463	1.78399	1.64845	3.54909	1.9835	1.82802	1.63433	0.822556	0.873362	1.21962	1.07214	1.29518	1.66596	0	1.56023	1.69497	1.37964	1.51868	1.31436	1.38168	1.45604	0	0	0
232.969	no reference	15350057	549691	1.77224	1.9327	1.73615	1.97101	1.67005	1.98531	1.867	1.60926	1.71666	1.68669	1.49578	2.23769	1.79022	2.21812	1.96798	2.06074	2.71893	0	2.28036	2.10669	2.26377	1.3995	1.44149	1.49257	1.04389	1.27877	1.37279	0	0	0	0	0	0	0	0	0	0	0	0	0	0	0
233.001	no reference	26946452	522764	3.48854	4.16785	4.02916	5.30048	5.74014	5.5502	4.37654	5.24949	5.45097	3.77774	4.61684	4.60082	4.22566	4.14659	4.05092	4.41814	3.81769	5.26585	4.06625	3.79107	3.83798	2.93365	2.95738	3.23505	3.97018	3.46863	3.66841	0	1.12495	0	0	0	0	0	0	0	0	0	0	0	0	0
233.028	C12H10O3S	32938340	522739	3.30914	3.27591	3.29077	4.20626	4.73834	4.29484	5.33955	4.72649	5.05463	3.15152	3.25984	3.43911	4.20954	3.90103	4.46849	3.48872	4.0266	3.79553	3.9109	3.95813	4.09636	4.59116	4.73198	4.69263	3.74179	3.32508	2.98534	8.01114	7.41912	7.07266	9.13177	6.89561	7.5492	5.96611	5.5813	5.67286	5.967	5.72116	5.98819	12.4366	12.4209	11.0056
233.06	no reference	37737804	532412	2.23867	2.50936	2.11707	2.76401	3.12379	2.93318	3.97209	4.17386	4.01688	3.39919	3.76364	3.56118	1.4237	1.54315	1.19893	1.65296	1.61088	2.6104	3.87842	3.47921	3.65924	2.19264	2.24795	1.96497	2.55542	2.75393	2.27555	10.1119	9.82356	11.4899	11.2015	9.3815	9.57166	7.54145	6.83654	7.29443	8.90634	8.98887	9.76825	12.7676	12.7674	13.7233
233.06	C8H14N2O4S	13429307	591450	3.12878	1.83279	1.14652	0	0	0	0	0	0	0	0	0	0	0	0	0	0	0	2.11674	1.52592	0	0	0	0	0	0	0	0	0	0	0	0	0	0	0	0	0	0	0	1.32983	1.32884	0
233.082	C13H14O4	33847076	537169	2.25036	2.32439	2.5773	2.73728	2.84572	3.17025	2.8065	3.19994	3.04719	2.7985	2.64394	3.14689	2.66612	2.85295	2.31652	2.89221	2.94832	2.85426	3.3474	3.05857	3.49999	2.49547	2.42705	2.84265	2.93742	3.0247	3.40702	3.75421	3.56105	3.43429	4.05903	3.42158	3.48267	3.3512	3.26253	2.86157	2.86217	3.06938	2.6977	2.06134	2.05547	2.09896
233.085	C10H18O4S	28614438	556923	2.832	3.46959	3.14992	1.10884	0.986782	1.14146	1.2286	1.16238	1.06016	3.1662	3.77517	3.30744	1.16535	0	1.10392	0	1.35443	0	3.7831	3.92089	3.92821	1.01298	1.07786	1.06479	0	0.81607	0.782042	1.15626	1.4997	1.29802	1.20716	0	1.4188	1.21579	1.28385	0.938441	0.965437	1.0762	1.61221	2.38353	2.3835	2.17706
233.118	C14H18O3	36749108	552718	2.43646	1.21242	0.78573	1.83833	1.43153	1.65589	2.91066	1.35301	1.55295	2.29992	1.08055	1.26452	1.61589	1.36311	2.29587	2.60495	2.09449	2.76541	1.15691	0.99112	1.14455	1.99092	1.03918	1.36969	2.6452	1.69235	1.86868	3.21103	3.29728	3.06017	4.02522	3.1447	3.05639	2.31282	2.34958	2.27883	2.67014	1.88411	2.15089	1.66859	1.66467	0
233.154	no reference	17415952	949575	1.256	1.45543	0.987119	0.909296	0.626957	0.685691	1.48043	1.43152	1.19406	0.913327	0	1.12051	0	0.860588	0.992072	0	1.56336	0	1.07218	1.43911	1.03708	1.06688	1.21654	1.11857	0	0.82541	1.23569	5.7334	5.56859	4.72567	5.07135	5.61998	4.84882	4.74437	5.10288	4.25402	5.13727	4.96711	4.92596	5.34266	5.31921	6.14329
233.155	no reference	19808016	1103822	1.43493	1.35115	1.39293	1.05729	1.20468	0.995314	1.02389	1.12717	0	1.14144	1.16945	1.18185	0	0.960588	0	0	1.238	0	1.31086	1.5629	1.69973	0.856685	0.994285	1.04137	1.34214	1.15033	1.22043	6.13554	6.37062	5.56371	6.06029	5.91722	5.67972	5.28791	5.65052	5.29394	5.72771	5.92256	5.34074	6.02792	6.01225	6.90435
233.156	no reference	26173264	924047	0	0	0	0	0	0	0	0	0	0	0	0	0	0	0	0	0	0	0	0	0	0	0	0	0	0	0	2.09767	2.30627	1.61043	2.32357	1.88408	1.94578	1.91839	1.98859	1.36506	1.40901	2.00008	1.961	1.54353	1.54642	2.58464
233.904	no reference	15117535	530580	2.13793	0.973658	0.881768	1.62104	1.18305	0.819136	2.90092	1.15306	1.06156	1.99487	1.18486	1.03908	0	0	1.01075	0	0	0	0	0.859577	0.836318	2.64706	1.28145	1.17111	1.77866	0	0	0	0	0	0	0	0	0	0	0	0	0	0	0	0	0
233.921	no reference	13915376	541494	1.00757	0.862557	0.860413	1.05245	1.20866	1.27197	1.36367	1.20432	1.54187	1.02974	0	1.03142	0	0	0.93708	0	0	0	1.14514	1.25844	0.744374	1.87798	1.55159	1.57204	0.87405	0.927765	0.950137	0	0	0	0	0	0	0	0.97841	0	0	0	0	0	0	0
233.922	no reference	19220402	557649	0	0	1.55228	0	0	0	0	2.49782	2.97485	0	1.63432	1.54584	0	0	0	0	0	1.51655	0	1.51984	1.64424	2.69738	2.42078	2.44213	0	1.59292	1.4758	0	0	0	0	0	0	0	0	0	0	0	0	0	0	0
233.923	no reference	34645940	735418	3.97829	3.02353	3.23503	3.73191	3.79603	3.26406	6.2044	4.34797	4.39989	4.32	2.72562	2.6817	3.4075	3.09875	4.16424	1.63137	1.71032	2.67896	3.69931	3.33702	3.3014	5.76969	4.37399	4.07064	3.42383	3.09285	2.75657	2.67336	1.9277	3.18323	3.35385	2.00158	3.05534	2.65455	1.69448	3.04851	2.70908	2.08363	2.10318	4.25569	4.24881	3.14169
233.923	no reference	434071488	583803	36.283	27.4742	34.5285	40.038	41.7152	35.5796	63.2601	59.455	61.1231	38.1546	28.5803	30.7626	31.102	30.9719	35.1859	25.1883	19.4467	32.2301	39.6964	40.6181	37.8525	64.3034	53.8386	53.2201	35.1202	36.0932	33.0753	2.31999	1.66721	2.15188	2.00653	0	1.64874	2.41284	1.10469	0	1.0463	1.19171	0	6.2268	6.2306	2.12694
233.923	no reference	15839267	716717	0	0	0	0	0	0	0	0	0	0	0	0	0	0	0	0	0	0	0	0	0	0	0	0	0	0	0	3.64194	2.05343	4.50889	4.05529	2.15064	4.92805	3.13076	1.98739	4.15948	3.03511	2.47109	2.64608	0	0	2.91736
233.924	no reference	38627252	923834	4.24549	3.00491	3.4893	0	4.08175	3.33493	5.83917	4.71319	5.30756	4.36019	2.75557	2.93425	3.75019	3.39748	4.29038	1.8274	1.17873	3.26792	3.47899	3.76968	3.317	6.16514	5.06458	4.48972	3.95243	3.22159	2.9779	6.00975	4.51045	7.34976	6.85622	4.51621	7.67307	4.97065	3.61587	6.27236	5.03432	3.94523	4.19789	8.14632	8.12283	6.44431
233.925	no reference	28463140	986227	3.66528	2.60393	1.85181	2.8382	2.23539	1.72185	3.87035	1.57515	1.07632	4.22876	2.67186	2.33054	3.57952	3.03293	4.32953	0	0	0	2.73046	2.11956	1.49277	3.0906	2.03828	1.41926	3.12262	1.23684	1.03552	6.57394	4.43814	8.41229	7.19768	4.65068	8.85569	6.01927	3.96463	7.24618	5.65916	4.66737	5.21072	8.35657	8.36423	6.2329
233.925	no reference	13111787	1146644	1.0467	0.823764	0.706581	0.789157	0.676536	0	1.12827	0	0	1.09601	0	0.89222	1.12024	0	1.27391	0	0	0	0	0	0	0.869095	0	0	0.749879	0	0	2.20746	1.16102	2.60832	2.35927	1.30845	2.20342	1.73581	1.2906	2.23166	1.9961	1.29969	1.4994	3.1801	3.182	2.14339
233.925	no reference	180113904	914010	1.40838	1.0677	0.955765	1.00447	0.840957	0.725916	1.03982	0	0	1.38929	1.1098	0.875984	1.14443	1.02915	1.25977	0	0	0	1.02756	0	0	1.10801	0.896222	0	1.09397	0	0	1.76781	1.71569	2.33895	2.63147	1.81271	3.25351	1.88613	1.2942	2.24048	2.0434	1.3344	1.63686	3.34752	3.35526	1.59961
233.963	no reference	69692216	517037	7.45192	7.52734	7.06535	8.13745	8.31896	8.57406	7.63965	7.37709	7.4421	8.39997	7.91715	8.63943	8.59486	9.11895	8.75748	9.19755	10.5839	6.097	8.35432	8.44004	8.3442	6.712	6.76527	6.41417	5.96015	6.05285	5.61196	0	0	0	0	0	0	0	0	0	0	0	0	0	0	0
233.981	no reference	19021102	532374	2.20618	2.44753	2.54445	2.38467	2.90746	2.68364	2.88382	2.47702	3.41282	2.36531	2.17769	2.37325	2.08045	2.22567	1.55094	1.90347	2.53796	1.61603	3.67603	3.78532	3.73799	2.99888	2.89111	2.42514	2.00109	2.59323	2.12359	0	0	0	0	0	0	0	0	0	0	0	0	0	0	0
234.036	no reference	27021446	529685	2.31259	2.48293	2.43869	2.82724	2.97126	2.8431	3.56222	3.61596	3.47184	2.61353	2.50141	2.4358	2.20981	2.02411	2.59405	2.42454	2.43531	2.23265	2.6281	3.24151	2.73234	3.27054	3.62388	3.82161	2.78254	2.07317	2.24858	8.9823	7.11378	7.96586	9.61531	8.4919	8.40714	5.02479	5.26745	4.7026	5.68069	5.81034	5.72802	9.17037	9.15465	8.42922
234.063	no reference	17747374	580940	1.33684	1.37374	1.22786	1.65664	1.83829	1.527	1.15435	0	1.19909	0	0	0.796047	0	0	0	0	0	0	1.05126	1.05957	0	0.982014	1.27256	0.638114	0.672863	0.982206	0	1.1185	0	1.2113	0	0	1.07005	1.03311	0.966926	0	0	0	0.776361	0	0	0
234.077	C12H13NO4	16510193	549647	2.13081	1.22385	1.79845	1.78077	1.56291	1.7957	2.10667	1.96005	1.09149	1.77875	1.83904	1.47462	1.6239	1.52665	2.03676	0	1.7446	2.32204	1.66809	1.44687	1.72223	1.84684	1.49358	1.50476	1.91833	1.3812	1.25498	0	0	0	0	0	0	0	0	0	0	0	0	0	0	0
234.081	C9H17NO4S	46760016	529448	1.2061	1.30609	1.75878	2.34793	3.02158	3.44548	2.29035	3.67604	4.31145	0	1.15612	1.63637	3.4687	4.46207	2.72999	13.909	20.2966	3.90448	1.2903	1.3345	1.60697	0.89696	1.26289	1.18103	1.78718	2.48086	3.0514	0	0	0	0	0	0	0	0	0	0	0	0	0	0	0
234.15	C14H21NO2	32345090	533830	1.85551	1.40014	1.43054	2.00947	2.2561	2.01718	2.90741	3.3581	2.94543	1.03686	1.76726	0.999311	2.21085	2.17603	2.36409	3.54104	4.2697	3.94377	1.72779	1.42075	1.87148	1.82726	1.52783	1.93258	2.64393	2.80987	2.61447	0	0	0	0	0	0	0	0	0	0	0	0	0	0	0
234.158	no reference	41982308	535626	3.11852	2.9311	3.04286	2.18038	2.01935	2.23063	2.00932	2.38177	2.4152	2.31158	2.26222	2.32158	1.80467	1.7542	1.78749	3.17321	3.33631	2.78032	3.48753	3.07028	3.20123	2.46764	2.26307	2.25516	2.51627	2.1626	2.38837	12.5761	13.507	11.7296	12.8157	13.6672	12.1921	11.1349	11.2972	10.7295	11.8847	12.1472	12.3585	13.356	13.348	14.7315
234.858	no reference	13385272	997056	0.872265	0	0.764767	0.7674	0.83711	0.654388	0	1.39928	0	0.824671	0	0.95981	1.21189	1.38509	1.92441	0	1.14708	1.3599	0	0	0	1.73879	0.723779	0.627255	1.55896	0.677657	0.881181	1.04336	0	0	0	0	0	1.05121	0	0.944121	0	0	0	0	0	0
234.859	no reference	68890360	590959	6.16954	7.59461	9.26448	9.38083	10.4611	10.108	10.1908	11.6015	11.9792	8.26333	8.74378	10.2247	9.70246	11.1496	7.63658	7.30979	6.98928	10.1106	8.88279	9.28877	9.67194	4.9153	7.03535	7.10914	11.7421	12.3235	11.2056	1.10432	1.41567	1.18939	1.67384	1.67638	1.52634	5.3978	6.0589	5.96635	6.21262	6.2647	6.30098	1.61479	1.61428	2.15761
234.86	no reference	25050680	1071874	1.71681	0	0.663568	0.724911	0	0	1.69495	1.70363	1.95706	0	0	0.860596	2.35149	1.76357	5.22144	1.48308	1.25731	1.7887	1.01407	0	0	4.02777	1.15937	0.935129	1.55796	0.732832	0	1.32546	0	1.94762	1.49305	0	1.35494	2.06075	0	1.95429	1.03262	0.988192	0.931141	1.86057	1.85859	0
234.86	no reference	33133846	914433	0	0	0	0	0	0	0	0	0	0	0	0	0	0	1.98857	0	0	0	0	0	0	1.63548	0	0	0.805443	0	0	0	0	0.859534	0	0	0	0.789961	0	0	0	0	0	0	0	0
234.869	no reference	20116826	534282	0	0	0	0	0	0	0.991068	0	0	0.808923	0	0.777768	0	0	0.750557	0	0	0	0	0	0	0.659212	0	0	0	0	0	2.28129	1.35322	0.857042	1.17293	1.21702	1.14642	4.78932	2.745	3.69153	5.01884	4.98567	5.32312	1.40551	1.40647	0
234.88	no reference	132243648	525988	16.8996	16.5501	14.952	18.5089	17.3812	16.1655	25.8358	30.0581	30.2022	16.9686	17.3251	16.4133	21.2705	20.8204	19.249	25.6439	23.4545	27.7503	18.4894	17.6103	16.9956	14.8296	13.6773	12.82	24.6521	26.6034	25.7944	2.09673	2.43464	2.00499	2.10068	2.71232	1.83793	1.58364	2.92011	1.58664	1.75062	3.34419	3.31613	1.87615	1.87344	2.29591
234.89	no reference	18514232	537611	0	0.951574	0	0	0	0	0	0	0	0	0	0	0	0	0	0	0	0	0	0	0	0.849927	1.24223	1.26116	0	0	0	2.4456	4.76799	3.98039	2.67609	3.56557	3.74569	1.33111	2.82499	3.18645	2.88493	3.12616	3.38125	0	0	0
234.898	no reference	16326866	549148	1.86617	0	0	0.797724	0.634176	0	2.97184	0	0	1.80964	0	0	0	0	1.41742	0	0	0	0	0	0	2.85479	1.14573	0.809231	2.50297	0	0	0	0	0	0	0	0	0	0	0.843058	0	0	0	0	0	0
234.899	no reference	42918100	526458	5.56453	1.78487	1.19068	2.40683	1.20325	0.572139	8.95961	1.79215	1.08647	6.01805	1.40962	0.980716	1.17696	1.07862	4.65926	0	0	2.34254	2.49136	1.35905	0.733617	8.01256	3.93365	2.37249	6.83505	0.880356	0.639107	4.60934	5.98993	5.42951	4.22232	6.07357	4.35484	3.28615	4.6466	3.33572	5.13636	5.37731	5.18808	0	0	0
234.92	no reference	33067542	573342	0	0	0	0	0	0	0	0	0	0	0	0	0	0	0	2.24468	3.23436	3.09063	0	0	0	0	0	0	0	0.737955	1.2151	0	0	0	0	0	0.982197	0	0	0	0	0	0	0	0	0
234.921	no reference	11961238	574194	1.20986	0	0.947347	1.06102	0.894176	0	0	0	0	1.49545	1.00164	0	0	1.0098	1.45902	0	0	0	0	0.827847	0	1.00134	0.864193	0	1.18745	0.680737	0	2.73671	1.34872	3.49902	2.56496	2.28106	3.72148	1.66212	1.74919	2.7045	2.66281	1.83048	1.9868	0	0	1.80559
234.921	no reference	18848744	1007383	2.36575	1.86805	1.33333	1.68691	1.2949	1.30697	2.30416	1.5771	0	2.4432	2.27437	1.2701	2.66329	1.77751	2.70737	0	0	0	1.76191	1.26532	0.785827	1.85459	1.09886	0.782584	2.11949	1.22328	0	4.98373	3.00536	5.7388	4.77559	3.04452	5.73118	3.89344	2.93309	4.52766	3.72188	3.12339	3.09851	6.51922	6.52691	4.53272
234.922	no reference	23122840	1070827	2.86771	1.9897	1.41876	2.09939	1.86093	1.44364	2.05877	1.29838	0	2.68435	2.16532	1.55151	2.22787	1.60789	3.13146	0	0	1.40229	1.85512	1.26892	1.07539	2.11466	1.14053	0.993041	2.15739	1.19978	0	5.07376	3.5247	6.1229	5.60669	3.02683	7.19417	4.50914	2.80915	5.45302	4.50723	3.90109	4.08241	6.4102	6.4101	5.37364
234.923	no reference	131454288	897991	0	0	0	0.816588	0	0	1.12858	0	0	1.2342	1.11127	0	1.16151	0	0.839194	0	0	0	0	0	0	0.809855	0	0	0.700734	0	0	1.85516	1.25011	2.15091	2.0109	1.46718	2.2432	1.48475	1.03223	2.03693	1.29848	0.993071	1.20547	2.69965	2.69377	1.93478
234.924	no reference	22483864	546044	2.70786	1.99281	1.52174	1.86068	1.87801	1.58411	1.81981	1.17904	0	3.26169	1.77135	1.38946	2.10894	1.92688	3.06512	0	0	0	1.57725	1.3224	0.98657	1.85682	1.05495	0.676897	2.21823	1.2003	0.80869	4.79466	3.34474	5.82859	5.37475	3.16572	6.99537	4.34319	2.94246	5.81324	4.5101	3.55043	3.58805	5.869	5.87086	4.26611
234.926	no reference	31411106	549575	2.91733	2.04309	2.25836	2.91624	2.70146	2.47797	4.34574	4.57178	4.30567	2.6295	2.17761	2.15221	2.11297	2.37054	2.4192	1.66505	1.27378	2.08321	2.66932	2.76521	2.61228	4.53991	3.6092	3.60399	2.47555	2.52601	2.23066	0	0	0	0	0	0	0	0	0	0	0	0	0	0	0
234.932	no reference	73104936	870434	0	0	0.799873	0	0.647997	0.856037	0	0	0	0	0	0	0	0	0	0	0	0	0	0.805016	0	0.789817	0.981774	0.671384	0	0	0	1.40651	1.8089	0.858306	1.65575	2.13333	0.944606	1.28873	1.45304	1.01685	1.39665	1.62495	1.13674	1.36222	1.36026	1.99821
234.934	no reference	19518806	479189	0	0	0	0	0	0	0	0	0	0	0	0	0	0	0	0	0	0	0	0	0	0	0	0.598322	0	0	0	1.07002	1.46294	1.02152	0	1.65783	0.822903	0	0	0	0	1.62807	0.865146	0	0	0
234.943	no reference	54427424	538423	0	0	0	0	0	0	0	0	0	0	0	0	0	0	0	0	0	0	1.09565	0.777376	0	1.06592	1.66195	1.64739	0	0	0	3.96564	6.04418	3.28764	3.04092	5.8542	3.4545	2.05476	3.0138	2.41754	2.81329	3.44003	3.84789	0	0	0
234.958	no reference	22237454	539518	0.845566	0	0.883788	0.830082	0.958874	0.832841	4.03545	2.13096	2.57885	0.994965	1.03545	0	0	0	1.21463	2.82714	2.38409	3.03278	1.00386	0.826205	0	2.15386	0.843612	0.750426	1.28794	1.27923	1.22608	0	0	0	0	0	0	0	0	0	0	0	0	1.43816	1.43643	0
234.996	no reference	370237888	520463	1.6448	2.54029	1.2858	2.64795	2.05053	2.33287	0	1.44958	0	3.9303	5.92382	4.90561	3.06647	3.31676	2.25502	0	0	0	2.39112	1.8275	1.85165	1.41329	2.0013	1.91254	0.855342	0	0	0	0	1.32723	0	0	0.927579	0	0	0	0	0	0	0	0	0
235.014	no reference	22616834	523864	2.44879	2.78423	3.13256	3.80185	3.94541	4.20327	4.05901	4.48611	4.66877	2.64853	3.26586	3.30313	3.12292	2.9098	2.35072	4.80771	4.13402	4.4618	2.90238	3.15163	2.98483	2.02428	2.0539	2.27142	3.47195	5.17338	5.2678	0	0	0	0	0	0	0	0	0	0	0	0	0	0	0
235.057	no reference	15061363	540693	0.944357	1.01881	1.02213	1.32625	1.0566	0.904782	1.81771	1.55793	1.46434	1.36078	1.3444	1.28938	0	0	0	0	0	0	1.39898	1.46005	1.41092	0.649788	0.967663	0.768368	1.17801	1.02433	0.942044	4.03995	3.66033	4.08519	4.08949	3.30643	3.7024	2.69033	2.47629	2.79487	3.08777	3.42826	3.4464	4.40508	4.39236	5.13176
235.061	C12H12O5	77452664	531493	3.41168	2.57941	2.98814	2.83463	2.65117	2.45184	4.55265	3.88223	4.2853	3.56642	2.56087	2.6844	2.4006	2.43071	3.55776	2.40641	2.6397	3.94313	2.77317	3.30848	3.09008	3.41059	2.69786	2.63169	4.08334	3.61931	3.03874	3.03536	2.72683	3.33257	3.42188	2.43814	3.63359	3.49904	2.92449	2.81801	2.8728	2.40962	3.05273	4.30385	4.296	0
235.098	C13H16O4	56728280	539870	1.56704	1.93668	2.12669	1.44681	2.11344	1.94692	2.01104	2.57032	2.48132	2.07989	2.0041	1.78847	1.91615	2.19274	1.73091	3.07224	2.7695	2.98118	2.174	2.12227	2.15682	1.48233	1.70713	1.66259	1.95497	2.39476	2.71152	3.82389	2.91009	3.40554	3.88254	3.53026	3.37936	2.6248	2.74436	2.84886	2.92226	3.39564	2.92854	1.78961	1.79177	2.11925
235.102	no reference	29079016	815580	0	0	0	0	0	0	0	0	0	0	0	0	0	0	0	0	0	0	0	0	0	0	0	0	0	0	0	0	0	0	0	0	0	0	0	0.92215	0	0	0	1.33017	1.3282	0
235.134	C14H20O3	42386508	539058	2.85964	2.65143	2.62506	2.23979	2.0227	2.11481	2.84066	2.32925	2.57058	2.96411	2.7598	2.99229	2.31596	2.4225	2.18927	6.1653	5.93153	5.40522	2.54157	3.30189	3.01771	1.96908	1.533	1.90108	2.1719	2.62772	3.12032	4.93728	5.23565	4.75615	5.59065	5.16423	4.6238	3.62412	3.97438	2.97335	3.41096	3.70256	3.63633	6.69646	6.72362	6.82656
235.17	C15H24O2	22594672	535225	1.74408	1.30793	1.67614	1.50507	2.09684	1.6757	1.623	1.86953	2.40949	1.18104	0	1.18207	2.32067	2.53706	1.99844	4.31546	4.99636	2.54053	1.82765	2.29716	2.19192	1.53668	1.53748	1.58724	1.58994	1.91507	2.59801	5.13236	6.21847	5.43707	5.02613	5.61188	4.87741	3.66201	3.57952	3.42006	4.03868	4.33722	3.91246	5.52939	5.5332	6.53296
235.864	no reference	40212024	517394	3.64088	5.48698	5.61645	7.42558	8.13787	8.28252	7.71585	8.15946	8.45478	4.42476	6.06233	5.7657	6.99217	7.37265	5.32609	6.01016	4.56192	7.11661	6.42424	6.22555	6.67525	4.42076	5.78139	5.85948	5.97354	6.65307	6.61888	0	0	0	0	0	0	0	0	0	0	0	0	0	0	0
235.876	no reference	30921524	525224	3.7659	3.24502	3.35448	3.88224	3.83238	3.90563	2.88583	2.85091	3.11543	3.6709	3.47579	3.53065	4.10688	4.01382	4.0212	2.26539	1.93862	3.50899	3.74367	3.79063	3.59367	2.71249	2.87317	2.99396	2.92658	2.47975	2.32198	0	0	0	0	0	0	0	0	0	0	0	0	0	0	0
235.902	no reference	17913038	547401	2.16508	1.23892	0.801365	1.43433	1.2951	0.949873	3.09271	1.40545	0	2.57162	1.17725	0.97662	0	0	1.35107	0	0	0	1.41159	1.03452	0	2.68043	1.28883	0.953043	2.07034	0.761431	0	0	0	0	0	0	0	0	0	0	0	0	0	0	0	0
235.914	no reference	13784283	522834	1.13826	1.35251	0.976559	1.54294	1.72143	1.8083	2.43858	2.5722	2.29627	1.24531	1.29476	1.55778	1.74638	2.05499	1.35868	0	0	1.90591	1.25977	1.02777	1.50384	0.757293	0.781311	0	2.41992	2.75971	2.68547	0	0	0	0	0	0	0	0	0	0	0	0	0	0	0
235.915	no reference	16735845	496957	1.35393	1.78948	1.95397	2.25094	2.48423	2.25248	3.55424	3.92017	4.27045	1.44409	2.34919	1.82957	2.61251	2.41955	1.97579	2.55944	1.68529	3.96726	1.61038	1.63034	1.65809	0.948338	1.076	1.22393	3.08018	4.02412	3.89803	0	0	0	0	0	0	0	0	0	0	0	0	0	0	0
235.915	no reference	29349798	887464	2.91945	3.25744	3.32702	3.99206	4.25288	3.87189	6.76427	7.6581	7.00253	3.29072	3.90434	3.99788	4.7842	5.4385	3.86462	4.91514	2.45067	7.75518	3.2988	3.41927	3.3999	1.58582	1.95537	1.95731	5.92568	7.3213	6.53112	0	0	0	0	0	0	0	0	0	0	0	0	0	0	0
235.916	no reference	411655776	504947	38.8791	47.9727	46.4165	56.2092	60.9142	58.3047	88.2333	101.476	99.0279	40.4058	51.1348	53.4876	70.4887	74.5568	55.1252	67.0803	35.7793	110.643	43.9114	47.6469	45.1588	22.2864	25.0485	26.5688	83.2896	101.543	95.8807	0	0	0	0	0	0	0	0	0	0	0	0	0	0	0
235.916	no reference	32661094	1029945	3.01679	3.58517	3.63011	4.32815	4.75602	4.56369	6.50747	7.95925	7.00858	3.11258	3.94427	4.17105	5.17661	5.40812	4.00381	4.3879	2.38311	7.31708	3.18581	3.97212	3.69392	1.58404	2.05062	2.07862	6.40441	7.6973	7.60725	0	0	0	0	0	0	0	0	0	0	0	0	0	0	0
235.917	no reference	15202476	917234	1.11488	1.21161	0.979611	1.39304	1.5341	1.59654	2.08476	2.53536	2.41427	1.19534	1.74018	1.20181	2.00508	1.92461	1.54952	1.75619	1.44616	2.44217	1.54329	1.39057	0.949228	0.701851	0.714088	0.637131	2.16161	2.5804	2.48989	0	0	0	0	0	0	0	0	0	0	0	0	0	0	0
235.921	no reference	29193996	522479	3.93291	2.66715	1.79327	2.65388	2.24704	1.8779	3.17546	2.09125	0	4.07065	3.30225	2.74416	3.85223	2.80625	4.53338	0	0	1.53859	2.2145	2.07502	1.65336	3.26025	2.00796	1.34731	3.35247	1.40028	0.85733	6.69314	5.0387	8.36545	7.49793	5.23176	9.08308	5.95366	4.76942	7.51548	5.8733	4.76934	5.12445	8.95309	8.96074	6.6942
235.953	no reference	12392077	1028820	1.37255	1.15576	1.5624	2.21228	2.46313	2.55241	2.57555	2.15734	2.83635	1.82863	2.37761	2.56438	0	0	0	0	0	0	2.10117	2.13572	2.36641	0.935654	0	0.867354	1.30088	1.61383	1.2077	0	0	0	0	0	0	0	0	0	0	0	0	0	0	0
235.954	no reference	171628176	511037	16.0028	18.6905	24.0408	32.3235	33.5431	35.3505	32.6214	36.5428	38.7588	24.0512	28.1632	32.5334	8.99322	10.1068	5.79696	0	0	7.41629	26.8506	30.5135	31.7233	9.77627	10.1333	11.1862	18.333	21.262	19.0135	0	0	0	0	0	0	0	0	0	0	0	0	0	0	0
235.954	no reference	14309006	1104213	1.23227	1.53066	1.99059	2.33641	2.99143	2.94724	2.48995	2.51936	3.24782	1.84819	2.25167	2.5283	1.10873	0	0	0	0	0	2.04185	2.43137	2.47778	0.721898	0.820265	0.822322	1.30986	1.54231	1.28784	0	0	0	0	0	0	0	0	0	0	0	0	0	0	0
235.955	no reference	26368206	842166	0	0	0.956736	0.919934	0.842732	0.976459	0	0	0	0.752702	1.21375	0.975732	0	0	0	0	0	0	0	0	1.01717	0	0	0	0	0	0	0	0	0	0	0	0	0	0	0	0	0	0	0	0	0
236.06	C8H15NO5S	113990504	511189	6.64313	7.1083	6.88479	9.83367	10.1774	10.471	8.06544	9.07099	9.17493	6.5267	7.16214	7.4927	11.4257	11.3853	10.7371	30.5068	31.5551	15.4262	6.35368	6.45035	6.81451	3.62634	3.43481	3.92038	8.43509	9.00722	9.55539	0	0	0	0	0	0	0	0	0	0	0	0	1.92724	1.92624	3.14794
236.093	C12H15NO4	21093564	524602	2.51296	2.6312	2.28354	2.61381	2.85669	2.67772	2.79459	2.96953	3.05499	2.51138	2.83768	2.30405	3.3537	2.69491	3.30791	2.17874	2.24895	3.33136	2.29152	2.57563	2.87428	2.5825	2.57009	2.86167	2.53865	2.23764	2.31344	2.12226	2.14621	2.23292	2.26739	2.27044	2.02943	1.19645	1.51826	1.38507	1.4314	1.6614	1.50451	0	0	0
236.096	no reference	15938590	860736	0	0	0	0.911848	0	0.808598	0	0	1.02635	0	0	0	0	0	0	0	0	0	1.19874	1.22717	1.40867	0	0.796482	0.708394	1.86044	1.56687	1.11615	2.40623	1.90462	2.22731	2.02337	2.59201	1.99757	1.47544	1.40874	1.20662	2.41237	1.99609	2.18004	0	0	0
236.097	no reference	19526688	1006794	0.716027	0	0	0.790109	0	0.846563	0	1.14662	1.04602	0.773919	0	0	0	0	0	0	1.28977	0	1.18885	1.21876	1.08013	0	0.730499	0	1.83052	1.24706	1.42143	2.14815	2.47656	2.07766	2.61771	2.6734	2.61437	2.025	1.79208	1.77174	2.63307	2.12385	2.20415	0	0	0
236.097	no reference	46512456	839958	0	0	0	0	0	0	0	0	0	0	0	0	0	0	0	0	0	0	0	0	0	0	0	0	0	0	0	0	0	0	1.0449	0	0	0.91265	0	0	0	0	0	0	0	0
236.104	no reference	35057568	519292	5.79955	5.38029	5.16594	2.42142	2.22192	2.79204	3.09205	2.79573	3.21383	5.96946	5.8013	5.46511	2.11398	2.09175	2.05304	7.72718	8.3854	6.10618	5.61788	5.81459	6.016	2.35717	2.30318	2.23398	2.73214	2.85018	3.63858	3.9195	3.47991	3.3472	4.28313	4.03135	3.64534	3.52938	3.17485	3.36577	4.04899	4.55414	4.00978	16.6624	16.6232	15.3666
236.104	C11H15N3O3	13221517	662194	2.62843	2.51761	2.49917	1.38449	1.56918	0	1.53055	2.17821	2.06261	2.94751	2.9306	2.602	1.27675	1.26771	1.12439	3.8382	4.64824	3.5437	2.69156	3.08161	2.81248	1.26924	1.21421	1.19088	1.22911	1.32318	0	2.38673	1.7148	2.15561	2.46147	2.15765	2.3614	1.72497	1.6559	1.80699	2.16731	2.28772	2.18185	0	0	7.58219
236.106	no reference	25479426	1097943	4.53225	4.79683	4.5618	1.84184	1.74348	1.94501	2.67261	2.63795	3.07239	5.28078	5.46185	5.138	1.61541	2.06897	2.10959	10.3904	9.66549	7.6726	5.91446	4.775	5.02148	1.95637	1.91572	1.70738	2.2554	2.73983	3.19973	3.27653	2.78882	2.79599	3.61954	3.52268	2.81572	2.64311	2.27919	2.42169	2.85091	2.90432	2.40431	11.6592	11.6434	11.7727
236.107	no reference	327440736	858107	5.13154	5.48208	4.52925	2.3288	2.25471	2.04119	3.19906	3.04802	2.92716	5.35899	5.97179	4.9985	2.40023	2.03606	2.3162	10.1471	10.4335	7.87926	5.54161	5.97684	5.39122	1.97775	1.88893	2.10072	2.08286	2.78888	3.38671	3.26753	3.34432	3.00301	3.37472	3.25728	2.961	3.02552	3.14387	2.67947	3.69645	3.34872	2.78774	13.3879	13.3644	13.4358
236.107	no reference	25221458	1277506	0.932654	1.54808	1.46582	0.718023	0.578613	0	0	1.0393	1.09821	1.21494	1.74024	1.15256	0	0	0.775336	3.02706	3.0019	2.38232	1.77355	1.18751	1.35076	0.642217	0	0	0.798244	1.04271	0.93107	0	0	0	0	1.40481	0	0	1.17095	0	0	0	0	3.09727	3.10112	3.62656
236.855	no reference	18830380	650494	1.1399	0	0	0	0	0	0	1.32669	0	0.847698	0	0	1.67274	0.977408	3.53646	0	0	0	0	0	0	2.3698	0.684899	0	0.85227	0	0	0	0	0.861333	0	0	0.834743	1.19335	0	1.27731	0	0	0	0	0	0
236.856	no reference	20104426	991398	1.09504	0	0	0	0	0	1.4673	0	1.32992	0	0	0	1.73388	1.6236	3.68652	0	1.40739	1.59634	1.16153	0.804323	0.755678	2.92378	0.889918	0	1.0298	0	0.765239	1.12204	0	1.34708	0	0	0	1.29646	0	1.32358	0	0	0	0	0	0
236.857	no reference	33825024	810285	3.32236	3.45507	4.08801	5.12468	5.2396	5.25905	4.84425	5.09866	5.44165	3.682	3.7618	4.69323	4.73609	4.83876	5.99183	2.46185	3.26531	3.72175	3.93603	3.88223	3.9347	4.39514	3.05695	3.07688	4.96841	6.16286	5.1957	1.82578	0	1.70499	1.52433	1.58379	1.0267	3.23256	2.88326	2.9132	2.49716	2.94343	2.37437	2.02296	2.02098	0
236.857	no reference	24132574	922505	0	0	0	0	0	0	0	0	1.33672	0	0	0	0	0	1.7281	0	0	0	0	0	0	0.933174	0	0	0	0	0	0	0	0	0	0	0	0	0	0	0	0	0	0	0	0
236.866	no reference	14449741	528338	0	0	0.740051	0	0	0	0	0	0	0	0	0	0	0	0	0	0	0	0	0	0	0.690028	0	0	0	0	0	1.12524	0	0	0	1.27394	0	3.3462	2.13459	2.42188	3.64867	3.61489	3.4487	0	0	0
236.877	no reference	50153648	485694	6.23392	6.15264	6.11709	7.09925	6.92694	6.58359	10.3156	12.1757	12.6879	6.79195	7.29603	6.78337	8.41293	8.6919	7.55553	11.7157	9.66222	11.5353	7.44988	6.81953	6.78353	5.90747	5.61889	4.95078	9.72787	10.4235	10.0707	0	1.12382	0	0	1.3111	1.10412	0	1.12301	0.787375	1.10632	1.27105	1.29402	0	0	0
236.878	no reference	139028656	513460	18.7361	19.4903	17.7229	19.6819	18.5819	18.167	29.0835	35.4731	35.9272	19.7368	19.9861	18.8143	24.4587	24.5778	21.4157	30.6874	28.2129	33.8846	20.8796	19.8655	18.4038	16.2123	15.2971	14.743	27.892	29.8572	28.9699	2.07263	2.87332	2.33041	2.10417	3.2903	2.15517	1.58809	3.31849	1.80609	1.68996	3.73641	3.11773	1.97357	1.97913	1.76126
236.879	no reference	11970736	1016055	1.68099	1.44401	1.51278	1.77327	1.34023	1.50983	2.3761	2.38352	2.79127	1.20209	1.64373	1.14314	1.81452	1.73247	1.79878	2.67141	2.26969	2.60997	1.34302	1.49418	1.36376	1.33664	1.40291	1.15245	2.24959	2.39875	2.21726	0	0	0	0	0	0	0	0	0	0	0	0	0	0	0
236.896	no reference	154466160	511824	16.6328	11.3169	11.3723	14.3005	13.0905	12.312	15.1392	12.6434	11.0843	17.4774	12.6903	11.7141	16.8578	14.2792	21.1156	3.51241	3.5569	8.05318	13.5892	11.5608	11.0133	18.5031	13.2094	12.0558	12.7559	8.44749	7.34416	6.42036	8.01539	6.79937	6.38852	7.11821	6.72829	5.06765	6.08548	5.62647	5.76181	6.33474	7.63993	2.80217	2.80115	2.19964
236.912	no reference	90620696	505673	0	0	0	0	0	0	0	0	0	0	0	0	0	0	0	3.49552	4.50542	0	0	0	0	0	0	0	0	0	0	0	0	0	0	0	0	0	0	0	0	0	0	0	0	0
236.919	no reference	29975084	512881	2.76602	3.33033	3.58152	3.69533	4.16414	4.3749	6.0655	7.12663	7.57923	2.47736	3.75951	3.65119	4.80196	5.34004	3.72569	4.80293	2.36571	8.26191	3.12608	3.09264	3.14678	1.59494	2.15205	1.94374	5.52596	6.8781	6.98164	0	0	0	0	0	0	0	0	0	0	0	0	0	0	0
236.928	no reference	38095776	533099	1.76736	0	1.21758	2.33041	3.06621	3.45785	3.17006	4.83118	3.85704	1.33761	1.11518	0.932544	1.618	2.18628	1.96735	0	0	0	0	0.93985	0.975092	0.6582	0	0	3.94613	4.32271	2.4615	0	0	0.98388	2.91596	0	1.46479	0	0	0.793309	0	0	0	9.54532	9.54128	8.11812
236.939	no reference	36259160	515174	0.965517	1.99645	1.9242	1.99766	2.01455	2.24636	0	0	0	1.51522	2.94393	2.30307	0.958327	1.09262	0	0	0	0	1.99871	2.48932	2.47523	1.55264	1.98635	2.06505	0	0	0	6.28233	7.75574	2.90222	4.63775	7.6561	4.23816	3.58372	4.42026	2.70887	3.29113	4.44885	3.30946	3.35361	3.35843	6.02521
236.953	no reference	17513028	530290	1.45293	1.90769	2.78872	3.34301	3.52983	3.60718	3.31131	3.92053	4.69437	2.50507	2.80724	3.72095	1.16848	1.41667	0.887009	0	0	0	2.89447	3.10347	3.8022	1.3017	1.07177	1.1141	2.0257	2.62049	1.72071	0	0	0	0	0	0	0	0	0	0	0	0	0	0	0
236.988	no reference	15145559	522302	0	0	0	0	0	0	0	0	0	0	0	0	0	0	0	1.71977	1.44456	1.55816	0	0	0	0	0	0	0	0	0	0	0	0	0	0	0	0	0	0	0	0	0	0	0	0
236.991	no reference	15780971	467621	0	0	0	0	0	0	0	0	0	0	0	0	0	0	0	0	1.1632	0	0	0	0	0	0	0	0	0	0	0	0	0	0	0	0	0	0	0	0	0	0	0	0	0
236.993	no reference	131687776	523078	0	1.12997	0	0.7212	0	0.836615	0	0	0	1.27354	2.50543	1.5728	0	1.13282	0.876145	0	0	0	1.00834	0	0	0	0	0.82151	0	0	0	0	0	0	0	0	0	0	0	0	0	0	0	0	0	0
237.023	C11H10O4S	17654624	540346	1.74448	1.38477	1.31957	2.22684	2.36677	2.02491	2.12219	2.67992	2.63096	1.85768	2.35146	1.83828	1.88982	2.15023	2.00488	2.16563	2.18796	2.49792	1.64001	1.99178	2.05651	2.40234	2.46165	2.68541	1.69558	1.75253	1.59909	5.41356	4.51809	5.37523	6.34508	5.14194	5.32523	3.20434	3.43671	3.33185	3.77698	3.97184	4.20717	5.66738	5.65756	5.03635
237.055	C7H14N2O5S	42657176	528609	2.11236	2.16159	1.81998	1.64942	1.60712	1.60773	1.12531	1.56183	1.09474	2.80327	3.31567	2.69996	1.25384	1.56322	1.12491	1.91076	1.6486	1.49361	3.8577	3.54697	4.14635	0.893359	0.77412	0.762131	0	0.693245	0.887875	0.989314	1.14504	0	1.10884	0	0	1.0987	1.27069	1.2333	1.62946	1.40095	1.41042	0	0	0
237.077	C12H14O5	106906344	540625	4.16601	4.16521	3.71988	4.15558	3.86768	3.85187	8.22554	8.99926	9.39613	7.56866	7.49269	7.11775	3.76857	3.22681	3.36797	14.8296	15.7036	15.5836	7.18018	6.89169	6.64214	8.53672	8.65118	8.13525	7.39606	9.2588	10.2425	4.75936	5.18043	4.78662	6.33543	5.23573	4.69316	7.76139	8.33516	7.30426	7.92301	7.78463	7.8329	2.29511	2.29264	2.14834
237.08	C9H18O5S	51632184	511441	5.64898	5.80138	5.86795	4.65209	5.05097	4.9444	7.8275	7.46949	7.72451	6.08593	6.22707	6.34928	4.00711	4.11161	3.72464	5.64231	6.30561	6.89394	8.4315	8.88555	7.9084	5.73651	5.70922	5.6888	7.58556	5.78793	5.67276	11.0045	9.39763	9.76999	11.3124	10.395	10.6687	6.94847	7.11451	6.69948	8.2512	8.65954	8.18257	13.9256	13.9254	14.3828
237.087	no reference	17883854	1133446	0.650632	0.816537	0.74951	0	0	0	0	0	0	0	0	0	1.07411	0.969243	0.778846	0	1.57283	0	0	0	0	0	0.826467	0	3.61204	4.0479	4.16541	0	0	0	0	0	0	2.01204	1.75348	1.41176	1.14293	1.39367	1.54487	0	0	0
237.088	no reference	17130190	1164138	0.72626	0	0.680348	0	0	0	0	0	0	0	0	0	0.987431	0.841396	1.02351	0	0	0	0	0	0.764645	0.815656	0.822498	1.04221	3.43252	3.97025	3.98987	0	1.14649	0.842691	0	0	0	1.0957	1.85148	1.05484	1.40949	0	0.879296	0	0	0
237.088	no reference	35103440	824235	1.69916	1.68117	1.6481	1.08751	1.11543	0.877551	0	1.39525	1.49867	0.941987	0	0	2.26209	2.2186	2.31209	1.46492	2.13464	1.72766	0	1.06939	0.781907	1.60656	1.81175	1.4861	7.36215	8.26976	8.17611	1.52876	1.54257	1.48993	1.28361	0	1.31796	3.29996	3.34306	2.93088	2.51013	2.7088	2.37926	0	0	0
237.089	no reference	25158352	1296436	0.962448	1.48007	0.967673	0	0	0	0	0	1.08795	0.736685	0	0	1.99735	1.64392	1.48349	2.45519	2.22354	2.08517	0	0	0	1.06771	0.967363	1.351	5.00836	5.97287	5.85975	0	1.21552	0	0	0	0	2.41008	2.38903	1.83588	1.88529	1.6492	1.62325	0	0	0
237.089	no reference	62808784	744869	1.81654	0	1.89779	0	0	0	1.68137	1.74125	0	0	1.07242	1.27428	2.96225	3.04264	2.59808	2.84612	3.43429	3.54826	0	1.10244	1.23351	2.00824	2.482	2.34263	11.2399	12.7736	14.6291	1.54076	0	2.06671	1.58883	0	1.48235	5.32264	5.9054	5.36984	3.92031	4.0781	4.57735	1.5568	1.55775	0
237.089	no reference	66937552	825032	2.9636	2.85554	2.86554	0	0.600384	0	2.15646	2.26666	2.62644	1.46176	1.75285	1.22497	4.00241	4.57301	4.16722	4.53262	4.48148	4.89769	1.46878	1.16494	1.4362	2.60854	2.92007	2.63764	14.3677	15.9288	15.5907	2.37955	2.64946	1.97318	2.29913	2.03328	1.41481	6.24619	6.27433	4.5216	5.40216	4.63221	4.07576	1.53928	1.53731	1.86647
237.09	no reference	80692448	633748	0	0	0	0	0	0	0	4.0239	0	0	0	0	0	0	0	7.06519	7.68527	7.42504	0	0	0	0	0	0	0	0	0	0	0	0	0	0	0	0	0	0	0	0	0	0	0	0
237.093	no reference	120546000	926306	4.42939	4.12177	4.36674	0	0.780528	0	3.11518	3.55135	3.73531	2.26993	2.89713	2.36144	6.10153	6.63881	6.07019	6.96605	7.47548	6.6563	2.11421	1.95935	2.07156	4.39519	4.72394	4.96094	23.1286	26.7184	28.0769	3.86206	3.06855	3.41482	3.26553	3.04533	2.98166	10.8207	11.3644	10.142	7.78974	8.00684	7.63275	2.97697	2.97693	2.80488
237.093	no reference	62743252	1227733	2.36049	3.10382	2.64178	0	0	0	2.02235	2.1289	2.18018	1.23365	1.26749	1.58696	4.24162	4.04137	4.0476	5.37982	4.84773	5.27587	1.14395	1.43054	1.28864	2.66376	3.03319	2.70013	13.6815	15.5528	14.6138	2.10046	2.4013	2.06297	1.98828	1.94659	1.30521	5.72188	6.52221	4.62515	4.56522	4.46834	4.01065	1.91598	1.914	2.45958
237.093	no reference	70607568	1076181	2.86245	2.60726	2.66212	0	0	0	1.84259	1.73645	2.15143	1.32598	1.45948	0.985652	3.73632	4.08694	3.67788	3.69444	4.15435	4.20128	1.10017	0.908946	1.3911	2.76351	2.6998	2.99055	13.1469	16.0105	16.4455	2.50259	2.1975	1.81355	2.51657	1.56442	1.92265	6.64543	6.50492	5.86777	4.90917	4.49056	4.79198	2.30339	2.29751	0
237.094	no reference	55403220	1018204	2.25552	2.89278	2.09053	0	0	0	2.10367	1.9543	1.80954	1.25972	0	1.49676	3.52668	3.34011	3.219	4.31632	3.6992	3.75905	1.3904	1.1385	0.843718	2.27366	2.27909	2.1671	12.3889	13.0025	12.9042	1.87688	1.47273	1.80108	1.4938	1.59449	1.02676	5.00998	5.51341	4.20214	3.67095	3.82952	3.42706	1.41566	1.41661	2.53475
237.094	no reference	34431700	999440	1.40524	1.2653	1.2728	0	0	0	0	1.20944	1.01382	0.846941	1.14538	0	1.93553	2.44138	2.02285	1.89641	2.396	1.85372	0	0	0	1.30195	1.60438	1.4282	6.93927	7.87741	8.01965	1.49575	1.52367	1.16631	1.09678	1.4786	0	3.35768	3.49294	2.94851	2.35392	2.12137	2.36841	0	0	0
237.094	C7H19N4OSP	29811412	1135551	1.02066	0.92392	1.2911	0	0	0	1.00085	0	0	0	0	0	1.90328	1.71734	1.43782	1.96851	1.70439	2.23809	0	0.816405	0.777454	1.05435	1.2432	1.16352	5.82222	6.3734	6.94352	0	0	0	0	0	0	2.47021	2.77525	2.3955	2.36538	2.04082	1.81858	0	0	0
237.095	no reference	22831828	1185710	0.86034	1.0791	0.811045	0	0	0	0	0	1.28385	0	0	0	1.35633	1.28443	1.33343	1.61927	2.0173	1.41975	0	0	0	0.893145	0.910808	0.812456	4.42989	5.27808	5.31787	0	0	0.932484	1.16926	0	0	2.41489	2.06045	1.85571	1.36937	1.85751	1.46288	0	0	0
237.095	no reference	18965206	1217640	0.75155	0.999025	0.688995	0	0	0	0	0	0	0	0	0	0	1.36291	1.11812	0	0	1.54374	0	0	0	0.79161	0.771896	0.788562	3.77561	4.64052	4.41728	0	0	0	0	0	0	1.67653	2.04027	1.30821	1.48975	1.24577	1.39416	0	0	0
237.095	no reference	15049430	1242280	0	0	0.88224	0	0	0	0	0	0	0	0	0	1.15609	1.05912	0.921298	0	1.30881	1.50448	0	0	0	0	0	0.665412	2.98171	3.47981	3.50523	0.983701	0	0	0	0	0	1.27368	1.63387	1.33135	1.13577	1.02843	0	0	0	0
237.096	C13H18O2S	14131926	1151340	0.813579	0.840746	0	0	0	0	0	0	0	0	0	0	0.98273	0	0.822344	2.07666	1.17369	0	0	0	0	0.657567	0	0	3.1373	3.21007	3.29153	0	0	0	0	0	0	1.41678	1.22603	1.47456	1.12932	1.19855	1.48218	0	0	0
237.096	no reference	12886742	1317162	0	0	0	0	0	0	0	0	0	0	0	0	0	0.855955	0	0	0	0	0	0	0	0	0	0	2.4531	2.69102	3.00151	0	0	0	0	0	0	0.870829	1.15253	0.818	0.98744	0	0	0	0	0
237.1	no reference	23070798	545688	0.645148	0	1.04014	0.864685	0	0.700807	0	0	0.982623	1.10927	0	1.14891	0	0.834753	0	0	0	0	1.5168	2.58912	1.74414	0.6176	0.841105	0.780636	2.27757	2.01718	2.03891	3.41641	2.72835	2.8979	4.16669	3.97422	3.47485	2.13711	2.25717	2.34318	2.79532	2.71297	2.99601	0	0	0
237.109	C8H18N2O6	12110899	1056296	2.03985	2.28947	2.20851	1.03142	1.08691	0.858573	1.39461	0	1.26344	2.54802	2.61452	2.50696	1.14635	1.11672	1.01482	4.25774	5.17132	3.04817	2.65231	2.69849	2.34219	0.834365	0.885013	0.919066	1.11164	1.27693	1.68688	1.57303	1.51875	1.46063	1.56146	1.8369	1.19052	0	1.4667	1.31483	1.21889	1.68114	1.48339	5.63627	5.63618	5.95247
237.11	no reference	48544952	906595	0.931915	1.09089	0.790198	0	0	0	0	0	0	0.752984	0	0.933944	0	0	0	1.7601	1.93464	1.35776	0	0.88251	1.1433	0	0	0	0	0	0.714733	0	0	0	0	0	0	0	1.034	0	0	0	0	2.21579	2.21673	2.41379
237.113	C13H18O4	78559320	510368	11.2698	9.47221	9.33008	5.19348	5.20641	4.80268	11.6467	9.09378	7.93479	11.5596	10.9209	10.8579	7.34596	6.64261	7.58387	12.8153	11.1878	16.5797	12.1007	11.4671	10.7283	7.14731	6.52584	6.24206	8.12016	6.13942	6.21656	11.7097	11.549	10.9398	13.097	13.8452	12.356	5.40081	6.3954	5.82701	6.31076	7.04167	6.74531	20.5875	20.6456	22.0663
237.117	C10H22O4S	87537760	523964	6.15858	6.93355	6.65924	3.62089	3.65834	3.35749	4.79297	5.16123	3.89341	5.45157	6.00744	5.7997	3.21625	3.09201	3.24619	3.96821	3.92679	4.86258	6.56301	6.57322	6.45505	3.39944	3.58189	3.54656	5.09314	4.38611	4.26368	9.02382	8.62685	8.88208	10.3879	10.4835	9.08596	7.74937	7.64342	7.53781	11.1117	10.2816	10.148	15.374	15.3582	16.2268
237.134	C10H22O6	37839872	526162	0.736529	0	0	0	0	0	0	0	0	0	0	0	2.47645	2.15532	10.0458	9.66988	12.1052	7.29074	0	0	0	1.3131	0	0	0.875397	0	0	0	0	0	0	0	0	0	0	0	0	0	0	0	0	0
237.15	C14H22O3	45452216	525150	0.918563	1.54215	1.1978	3.21797	3.70777	3.60131	3.67375	4.39235	3.99023	1.21465	1.31551	1.25866	3.1578	3.35848	2.89877	5.59615	5.68515	4.57018	2.25864	1.70548	2.1228	2.63349	2.8799	2.384	3.38665	4.42903	5.17573	10.9865	10.4084	10.431	11.2319	11.2656	10.6662	5.96962	6.83063	6.19496	6.26348	5.71822	5.95796	2.59153	2.59295	3.25414
237.186	C15H26O2	13298363	544544	0	0	0.753982	0	0	0.683107	0	0	0	0.841804	0	0	0	0	1.04284	4.71517	5.77228	2.39673	1.23119	1.15505	1.01469	0.679073	0	0.670486	1.00744	1.38832	2.10142	2.08098	2.45844	1.93268	2.27541	1.79535	1.32308	1.34435	1.31685	1.50598	1.51271	1.80546	0.799139	0	0	0
237.861	no reference	39378340	512729	4.35608	6.27084	6.00441	8.38465	7.92804	8.11081	7.76497	8.41966	8.6884	4.19713	5.91553	5.92978	7.87432	7.81116	5.96055	5.21681	4.84268	7.103	6.90925	6.68759	6.7214	4.48442	5.97531	5.93894	5.79247	7.31971	6.63077	0	0	0	0	0	0	0	0	0	0	0	0	0	0	0
237.874	no reference	28916616	505705	3.27391	3.7688	3.28475	4.07364	3.81753	3.27243	3.75957	3.03262	2.96178	3.92014	4.15456	3.46323	3.79903	4.0017	3.8923	2.63692	1.93581	2.86716	3.73366	3.70343	3.81913	2.52766	2.75206	2.7559	2.7859	2.23551	2.43595	0	0	0	0	0	0	0	0	0	0	0	0	0	0	0
237.912	no reference	18767616	918204	1.75946	2.38651	2.17005	2.52207	2.80856	2.83289	4.29958	4.85875	4.44356	1.81825	2.47348	2.76212	3.19901	3.45425	2.82991	4.49694	2.05139	5.47461	2.017	2.13624	1.89246	1.00732	1.24239	1.15083	4.00719	4.68158	4.27627	0	0	0	0	0	0	0	0	0	0	0	0	0	0	0
237.913	no reference	273114592	502493	25.7943	33.4737	30.1275	37.4188	39.035	38.766	57.646	68.8497	67.8653	27.8318	34.9343	34.7371	47.6112	50.2538	37.2921	49.5785	24.9206	77.4307	29.5854	30.9179	29.5053	14.5631	16.8571	17.6473	55.3797	67.4904	63.6124	0	0	0	0	0	0	0	0	0	0	0	0	0	0	0
237.914	no reference	20801002	1066651	1.90451	2.59755	2.53212	3.1026	3.06372	3.11636	4.32811	5.08942	5.30887	2.32444	2.7008	2.74769	3.19094	3.31754	2.54936	4.08236	2.08161	5.54073	1.98028	2.37901	2.19984	1.25581	1.24239	1.15083	4.22262	5.07801	4.84486	0	0	0	0	0	0	0	0	0	0	0	0	0	0	0
237.932	no reference	69446880	521468	6.58628	5.42174	5.87323	6.68891	5.53273	6.65804	7.28705	6.03452	5.92609	7.4407	6.25192	5.61952	6.84359	5.43398	6.76199	0	0	2.2586	6.90362	5.89439	6.82388	5.62625	5.37305	5.29472	7.21673	2.38112	2.39208	0	0	0	0	0	0	0	0	0	0	0	0	0	0	0
238.072	C11H13NO5	48118956	519436	4.17863	3.31326	3.56246	4.44702	4.30634	3.95246	4.62063	4.69622	4.85358	4.02555	3.43119	3.1043	4.29431	4.47327	4.33819	4.73021	3.86847	4.99008	3.13419	3.11338	3.15709	3.43527	2.78683	2.79408	4.30544	4.47727	4.39078	1.40416	1.365	1.36113	1.66124	0	1.30166	1.08108	1.1323	0.864376	1.18264	0	0.847158	0	0	0
238.074	no reference	22982654	531939	0	0	0	0	0	0	0	0	0	0	0	0	0	0	0	0	0	0	0	0	0	0	0	0	0.70244	0	0	0	0	0	0	0	0	0	0	0	0	0	0	0	0	0
238.075	C8H17NO5S	156427040	513903	0	4.44728	4.39748	5.69784	6.79062	7.50004	3.62552	6.6625	6.31946	0	3.43043	3.23719	9.67382	10.3985	3.34212	3.78275	3.87647	3.83283	3.44773	3.56166	3.54744	0.93499	2.87564	3.95297	2.74555	3.72015	3.52263	0	0	0	0	0	0	0	0	0	0	0	0	0	0	0
238.076	no reference	13804318	1058522	0	0	0	0	0.654275	0.683281	0	0	0	0	0	0	0	0.820776	0	0	0	0	0	0	0	0	0	0	0	0	0	0	0	0	0	0	0	0	0	0	0	0	0	0	0	0
238.08	no reference	13391395	547643	0	0	0	0.874806	0.630074	0	1.37173	1.81969	1.25657	0.867413	0	1.37766	0	0	0	0	2.01234	2.05046	0	0.999646	1.04011	0.764654	1.02612	0.99739	0.890197	1.36631	1.50917	0	0	0	1.1704	1.15806	0	1.01374	1.3283	0.937773	1.35462	1.05858	1.15267	0	0	0
238.088	no reference	73279120	520234	3.05256	3.3083	2.59777	0	0	0	2.42997	2.56335	2.81587	1.26865	1.65986	1.46545	4.64775	4.42644	3.88692	4.40464	4.87922	4.93119	1.19244	1.21237	1.39886	2.73522	3.03489	2.988	14.7309	16.824	17.0678	2.5847	2.67364	2.36567	2.20806	1.53294	1.33544	6.32342	6.97072	6.04317	4.93957	4.63806	4.44499	1.76015	1.75672	2.38193
238.091	no reference	79357584	521307	3.16326	3.71423	2.89679	0	0	0	2.21276	2.21135	2.28488	1.27571	1.77276	1.84398	4.26878	4.47581	4.39583	5.62811	5.51304	5.47572	1.8391	1.49871	1.67923	3.13513	3.21399	3.09553	16.1273	17.9153	18.4836	3.04986	2.59886	2.1281	2.19397	1.89432	2.13702	7.12792	7.66391	6.3384	5.79514	5.11162	4.97191	1.90422	1.90565	2.01286
238.093	no reference	23996054	528654	0.991769	1.44309	0.847123	0	0	0	0	0	0	0	0	0	0.981169	1.46508	1.08194	0	1.46697	0	0	0	0	0.992663	1.04423	0.876541	5.42349	5.61141	5.58904	1.01648	0	0	0	0	0	2.19058	2.49671	2.34893	1.87198	2.22235	1.86407	1.42093	1.41896	0
238.094	no reference	33629848	501665	1.14374	1.74258	1.4622	0	0	0	0	1.12689	1.1798	0	0	0	2.06685	2.2233	1.70884	1.80983	2.29681	2.63632	0	0	0	1.277	1.4694	1.2901	6.95545	8.28225	7.83289	1.22298	0	0.847958	0	0	0	3.31466	3.44282	2.9752	2.14355	2.23693	2.31201	0	0	0
238.094	no reference	60057240	980403	2.12786	2.62118	2.56878	0	0	0	2.24665	2.18532	1.93241	1.19913	1.42909	1.07731	3.69092	3.82392	3.72816	4.9071	3.95915	4.55715	1.1626	1.32625	0.855658	2.46981	2.57301	2.45772	12.82	14.8664	13.9882	1.95223	2.37206	1.87868	1.91291	1.97173	1.57757	5.10645	6.17089	4.52406	4.0668	3.50763	3.50933	1.91444	1.91441	2.03958
238.095	no reference	70805144	1002645	2.92755	2.86325	2.87187	0	0	0	1.9499	2.01232	2.17445	1.27625	1.49667	1.69064	4.73376	4.0467	3.4737	4.78993	4.44985	4.53649	1.91396	1.52455	1.19311	2.65507	2.94807	2.8621	14.3041	16.9753	16.4916	2.64697	2.92099	2.16302	2.29947	2.36983	1.63747	6.84292	7.0471	5.94734	4.85215	4.89081	4.84531	1.94753	1.94945	1.98555
238.096	no reference	26894254	887677	1.25086	1.03033	1.13013	0	0	0	0	0	0	0	0	0.793498	1.27061	1.73027	1.64903	1.87996	2.15635	1.78389	1.0016	0	0	1.06525	1.0807	1.08562	5.64291	6.70876	6.20724	0	0	0.910937	0	0	0	2.42598	2.62425	2.12476	2.02031	1.9578	1.50898	0	0	0
238.098	no reference	23889562	568065	0.817373	1.11412	0.882468	0	0	0	0	1.28968	0	0	0	0	1.99126	1.4597	1.39621	2.24159	1.82522	0	0	0	0.745682	0.965499	1.13502	1.08608	5.23798	5.77693	5.56423	0	1.41473	0	1.43435	1.26556	0	1.97924	2.2791	1.94685	1.89778	1.66408	1.39684	0	0	0
238.108	C12H17NO4	11893566	529649	1.5925	1.45551	1.56696	1.64989	1.61677	1.85133	2.3993	2.44803	2.05268	1.33709	1.2874	1.36835	1.73794	1.36698	1.78441	1.98023	0	1.58757	1.718	1.49932	1.35265	1.25942	1.71027	1.22876	2.07982	2.17886	2.07253	0	1.07699	0.921852	0	1.50464	1.33544	0	1.28706	0	0	0	0	0	0	0
238.812	no reference	28814864	529958	0.903413	0	0	1.0929	1.09828	1.03291	0	0	0.983941	1.19686	1.16706	1.34628	0.93182	0	0.995403	0	0	0	0.991924	1.2384	1.58976	1.47154	0	0.776865	0	0	0	5.49818	5.32237	5.36699	6.02033	5.47347	5.54747	2.56807	2.36795	2.59973	3.61917	3.70504	4.24865	2.69295	2.69534	2.81858
238.853	no reference	40053280	526507	2.05263	0	0.828989	0	0	0	1.72471	2.62289	2.42318	1.32369	0	0.932898	3.45797	2.59628	7.3168	1.58006	1.61037	2.33235	1.46824	1.17141	1.19496	5.68879	1.33785	1.13954	1.69774	0.760464	0.72514	2.35537	0	2.42262	1.50004	1.40141	1.33501	2.75749	0	2.03021	1.27138	0	1.00517	1.93762	1.94197	0
238.875	no reference	40104096	512259	5.77915	5.90241	4.91942	5.76389	5.60121	5.11771	8.59275	10.6514	10.5041	5.24126	6.08788	5.33235	7.28465	6.59119	6.4969	9.69319	7.16856	9.49026	6.32909	5.68072	5.20703	4.48374	4.7154	4.05516	7.79541	8.94657	8.81952	0	1.26667	0	0	0	0	0.789531	1.09365	0	0	0.89981	1.06321	0	0	0
238.893	no reference	46366664	475481	4.28664	3.67038	3.51027	4.16362	3.94533	3.57044	4.33198	3.50873	3.05666	4.9784	3.82466	3.25424	5.14118	3.89248	6.03041	0	1.2737	2.03428	4.02066	3.4411	3.43683	4.98073	3.74898	3.25469	3.12075	2.63474	2.09369	1.68278	1.63482	1.71179	1.33838	1.57305	1.48476	1.53902	1.47952	1.20705	1.48098	1.39559	1.89805	0	0	0
238.894	no reference	128942024	515757	12.8772	9.49751	10.0974	12.1927	11.276	10.453	11.4875	10.1901	9.05181	14.1279	11.2533	9.71105	14.7835	12.5456	17.445	3.1128	3.31851	5.57938	11.782	9.88596	10.1206	14.3139	11.0369	9.72922	9.60265	7.38535	6.64436	3.54379	3.30584	3.79194	3.72598	3.54495	3.65376	2.92405	3.12746	2.73084	2.72063	3.43843	4.15945	1.99944	1.99941	2.02584
238.916	no reference	17906094	521710	1.53995	2.13601	1.82192	2.32273	2.53608	2.13623	3.40964	4.06218	4.02409	1.55861	1.68355	1.58864	2.73902	3.3887	2.55124	3.44966	1.3566	4.6288	2.09109	1.75522	1.41187	0.963446	1.05359	1.03984	3.38605	4.09635	4.17059	0	0	0	0	0	0	0	0	0	0	0	0	0	0	0
239.012	no reference	40626512	514439	3.58526	3.70951	3.73964	4.26868	3.9193	3.84043	6.3044	6.27037	6.60568	4.41683	3.81164	4.0504	4.07956	4.07733	4.21446	5.3266	3.82081	4.77763	4.49876	4.62554	4.57895	5.68526	5.11133	5.05784	6.94569	6.39428	6.09678	6.90272	5.32737	6.16893	7.33791	5.37269	6.02797	11.9275	11.6187	10.7836	9.93427	10.6682	10.9226	1.96688	1.96199	2.45517
239.067	C10H12N2O5	32966378	534570	1.60702	1.99391	1.78484	2.8145	2.77106	2.99257	2.43741	2.45397	2.69063	1.61106	1.68168	1.63167	3.2578	3.22292	2.69699	9.05112	8.72608	8.14297	1.24092	1.41965	1.58286	1.41905	1.45647	1.37141	2.03216	2.69098	2.9762	0.979845	1.32077	0.874261	1.74896	1.57046	1.37394	0.942305	0	0.986767	0	0.915143	0	1.42814	1.42763	0
239.071	C7H16N2O5S	17204218	520486	0.618612	0	0	0	0.609449	0	0	0	0	1.094	0	1.09531	0	0	0	0	0	0	0	1.01493	0.981746	0	0	0	0.726851	0	0	0	0	1.13568	1.19429	0	0	3.62518	3.72271	3.72344	4.50707	4.00092	3.73025	0	0	0
239.079	no reference	12437238	525696	0	0	0	0.679764	0.842492	0.592363	0	0	0.996415	0	0	0	0	1.20095	0	0	0	0	0	0	0	0	0	0	0	0	0	0	0	0	0	0	0	0	0	0	0	0	0	0	0	0
239.086	no reference	15862353	563112	0	0	0	0	0	0	0	0	0	0	0	0	1.14255	0.986553	0	0	1.39311	0	0	0	0	0.658433	0.830377	0.686744	3.17664	3.74082	3.69458	0	0	0	0	0	0	1.49067	1.46949	1.48332	1.32483	0	0.906968	0	0	0
239.087	no reference	27486802	941063	1.28638	0.87107	1.15018	0	0	0	0	0	0	0	0	0	2.07318	1.84192	1.82979	1.87251	1.55312	2.08396	0	0	0	0.986193	1.16029	1.05183	5.8107	6.75804	6.40208	0	0	0.920564	0	0	0	2.34327	2.86235	2.02146	1.76552	1.93865	1.6045	0	0	0
239.088	no reference	31189586	1036955	1.28829	1.25466	1.01491	0	0	0	1.26968	0	0	0	0	0	1.5652	1.78243	1.33828	1.67423	1.87404	1.86491	0	0	0.933862	1.2044	1.58695	1.26688	6.38917	7.31387	7.26452	0	0	1.03654	1.21261	0	0.874387	2.91809	3.30046	2.58548	1.99768	2.7094	2.1917	1.63061	1.62864	0
239.093	C12H16O5	34718388	530584	2.43487	2.29061	2.49374	2.635	2.40629	2.51591	2.58008	2.87366	2.89562	2.40837	2.74572	2.81294	2.92184	3.16596	2.5241	2.93095	3.28747	3.06452	2.53637	3.06617	3.15567	2.15651	2.19072	2.17993	2.59767	2.53006	2.47868	3.78168	3.19333	3.22519	3.84604	3.91215	3.62323	2.43407	3.0778	2.42134	2.59959	2.93507	2.72284	1.84135	1.83694	1.94842
239.094	no reference	13038453	464244	0	0	0	0	0	0	0	0	0	0	0	0	0	0.89067	0	0	0	0	0	0	0	0	0	0	1.44309	1.46131	1.46671	0	0	0	0	0	0	0	0	0.731752	0	0	0	0	0	0
239.096	C9H20O5S	73017944	484347	3.93502	4.58969	4.25024	4.47112	4.76568	4.88406	4.77645	5.67451	5.34859	4.84484	6.09102	5.84592	5.89918	5.65392	4.59888	5.22299	5.16761	5.75099	6.26983	6.91506	6.60143	3.468	4.40389	4.69025	14.5636	17.4496	17.007	4.02027	4.61412	5.24112	5.0041	4.97551	4.49172	6.71692	7.61234	6.67024	7.08239	7.39778	7.42108	8.54944	8.55126	9.97947
239.098	no reference	29682268	517535	0.908962	1.30091	1.09094	0	0	0	0	0	1.29283	0	0	0	1.60653	1.8144	1.65553	1.87139	1.70247	2.79278	0	0	0	1.07081	1.12185	1.21679	5.66309	6.89087	6.91344	1.28465	1.19566	0	1.16712	0	0.873753	2.5898	2.95747	2.54693	2.26568	1.82061	2.36353	0	0	0
239.107	C8H20N2O4S	19856188	543520	0	0	0	0	0	0	0	0	0	0	0	0	0	0	0	0	0	0	0	0	0	0	0	0	0	0	0	0	0	0	0	0	0	4.70868	4.60325	4.52762	6.36153	5.70213	5.84515	0	0	0
239.128	no reference	13672427	924309	0	0	0.739295	1.08533	0.963348	0.986361	1.05569	1.12205	1.36772	0	0	0	1.11501	0	1.11754	0	0	0	1.06687	0	0.877073	0.98353	0.981702	1.23013	0.719134	1.01175	0.907897	2.50626	2.49075	2.28801	2.3868	2.28882	2.2125	1.7853	1.81033	1.59184	1.22954	1.47482	1.81914	2.13289	2.13286	2.96553
239.129	no reference	15360039	1039529	0	0	0.709228	1.06719	1.13855	1.09772	1.02216	1.07639	1.28603	0	0	0	1.02632	1.38118	0	0	0	0	0	0.842783	1.09647	0.873089	0.944989	1.20256	0.934566	1.11597	0.886909	2.37121	2.68139	2.70703	2.93442	3.08502	2.65344	1.82138	2.51217	1.61828	2.17827	2.01226	2.10611	2.62543	2.63123	2.98432
239.13	no reference	47874964	922791	0	0	0	0	0	0	0	0	0	0	0	0	0	0	0	0	0	0	0	0	0	0	0	0	0	0	0.622884	0	0	0.863834	0	0	0.85592	0	0	0	0	0	0	0	0	0
239.165	C14H24O3	146726624	515123	0.772393	0	0.816092	3.00548	2.90136	3.34946	2.7242	2.32986	2.49929	0.776839	1.49241	0.897203	2.24354	3.71091	2.71279	4.05137	4.61826	3.46959	1.66641	1.4987	1.26186	2.42907	2.26466	2.13721	3.18265	3.71428	3.90066	8.29374	9.40164	8.57336	9.67986	9.221	8.51051	5.50237	5.67259	5.2558	5.51171	5.32302	5.63296	1.50605	1.50286	1.72472
239.202	C15H28O2	82250280	508398	0	0	0	0	0.763228	0	0	1.11506	0	0	0	0	0	0	0	7.79616	7.95985	2.4317	0	0	0	0	0	0	0	0.88175	1.72598	0	0	0	0	0	0	0	0	0	0	0	0	0	0	0
239.91	no reference	39103848	509720	4.17329	4.38942	3.89444	5.42611	5.52955	5.68485	7.77558	9.25174	9.72684	3.686	4.3618	4.83113	6.94361	7.19399	4.86496	6.25193	3.47179	9.38324	4.38604	4.252	4.05351	1.9603	2.45186	2.28074	7.80163	9.5803	9.10786	0	0	0	0	0	0	0	0	0	0	0	0	0	0	0
239.929	no reference	39253196	516119	4.08932	3.18527	3.29742	3.41336	3.76765	3.97644	4.09476	3.73255	3.29224	4.30734	3.38802	3.05308	3.88093	2.93011	4.03962	0	0	1.59352	4.01531	3.70037	3.88646	3.31275	3.20546	3.18139	3.90092	1.55934	1.12035	0	0	0	0	0	0	0	0	0	0	0	0	0	0	0
240.051	C10H11NO6	13190165	531752	1.69359	1.86786	2.07798	2.09382	2.0188	1.90571	2.43307	1.56128	2.39218	1.79433	1.85441	1.81984	1.9431	2.09092	2.50205	2.09826	1.9744	1.89786	1.82555	1.49082	1.60621	1.3549	1.13347	1.42102	2.15156	1.92694	1.96277	0	0	0	0	0	0	0	0	0	0	0	0	0	0	0
240.066	C6H15N3O5S	38863840	527166	0.860977	0.980574	0.766587	0	0.694452	0.640644	1.97155	1.86804	2.18909	1.41279	1.72693	1.88779	2.91137	3.52888	3.38286	2.23627	2.94203	2.52816	0	0	0.964172	0.582044	0	0	9.46328	8.53202	8.85413	0	0	0	0	0	0	0	0	0	0	0	0	0	0	0
240.088	C11H15NO5	16188472	531237	1.42807	1.37317	1.5875	2.07187	2.05475	2.02425	1.19651	1.77313	1.52121	1.41198	1.8525	2.01467	2.32074	1.81498	1.20641	0	0	1.69175	2.12356	2.09175	1.87852	1.19326	1.76304	1.96555	0.992131	1.31237	1.33742	0	1.30674	0	0	0	0	0	0	0	0	0	0	0	0	0
240.091	no reference	31672066	523286	1.15419	1.12024	1.31899	0	0	0	1.35237	1.32542	1.31604	0	0	0	1.99317	1.88966	1.80884	2.27684	2.45489	2.04719	0	0.985004	0.749932	1.28655	1.47356	1.28386	6.92	7.90059	7.36777	1.18838	1.07028	0.941731	0	0	0.982349	3.05785	3.29429	2.88868	2.72959	2.21114	2.19017	0	0	1.60505
240.124	C12H19NO4	43976092	514952	1.12604	0.935899	1.07516	1.02206	0.944465	1.04203	4.37445	3.8928	4.0903	0.830163	1.1406	0	1.16301	1.13968	1.21729	1.66343	1.74463	1.8235	1.13425	0.988318	0.970033	0.903136	1.19426	1.18645	5.23046	4.63101	4.06974	12.7281	12.4441	12.9185	14.0193	13.3439	13.6822	8.67373	8.67191	8.54984	10.0894	9.61312	9.80393	5.28317	5.28601	6.06659
240.132	no reference	26477440	520619	1.04302	1.2478	1.18271	1.81265	1.85934	2.13478	1.70335	1.52686	2.11537	0.895747	1.06803	1.04207	2.27909	1.7536	1.63649	2.25489	2.59714	1.68608	1.29313	1.15583	1.39379	1.69137	1.65019	1.89388	1.61799	1.87638	1.81873	4.52328	4.67036	4.05043	5.12686	5.18025	4.50157	3.24065	3.70719	3.06825	3.16312	3.54642	3.52435	4.78772	4.8042	6.03723
240.169	no reference	21546436	545714	0	0	0	0	0	0.683586	0	0	0	0	0	0	0	0	0	1.57698	0	0	0	0	0	0	0	0	0.736573	0.663451	0.936273	1.48307	1.09414	1.36795	1.65873	1.22895	1.13976	0	1.02921	0.79151	0.966166	0	1.03025	0	0	0
240.205	no reference	12463891	554757	0	0	0	0	0	0	0	0	0	0	0	0	0	0	0	1.80035	1.29641	0	0	0	0	0	0	0	0	0	0.74989	0	0	0	0	0	0	0	0	0	0	0	0	0	0	0
240.809	no reference	27873640	531184	0.837995	0.999082	0.708147	0.794243	0.887107	0.952944	1.06886	0	0	1.1319	1.0909	1.10328	0	0	0.734383	0	0	0	1.2439	1.26297	1.18208	1.51115	0.677455	0	0	0	0	5.44031	5.26389	5.0009	5.13192	5.37867	4.97965	2.51389	2.30554	2.41296	3.38976	3.38136	3.89651	2.47523	2.4786	1.64677
240.826	no reference	39285108	531822	0	0	0	0	0	0	0	0	0	0	0	0	0	0	0	0	0	0	0	0	0	0	0.965949	0.85966	0	0	0	2.25698	4.12742	4.52701	2.78198	3.38289	2.78708	0.882047	1.48157	1.39976	2.41955	1.81487	2.71005	0	0	0
240.882	no reference	77205328	503755	0	0	0	0	0	0	0	0	1.00069	0	0	0	0	0	0	0	0	0	0	0	0	0	0	0	0	0	0	0	0	0	0	0	0	0	0	0	0	0	0	0	0	0
240.891	no reference	39888920	508306	4.25844	3.28545	2.98743	3.9941	3.33928	3.62736	3.33535	3.00003	3.26986	4.16528	3.48356	3.09302	4.43622	3.89366	5.47959	0	0	1.38676	4.01842	2.83229	3.3666	4.62044	3.28902	3.14667	2.8155	2.03442	1.76452	0	1.34707	0	1.36503	1.14407	1.36839	0.958576	0	1.06324	0	0	1.63362	0	0	0
240.913	no reference	37551856	511035	7.01635	8.18713	8.32811	0.757266	0	0	0	0	1.04694	8.52767	9.17733	9.55765	8.52429	9.28285	7.32602	0	0	0	9.68111	9.59564	10.2102	0	0	0	0.698965	0.839494	0.639978	0	0	0	0	0	0	0	0	0	0	0	0	4.73061	4.71691	5.70169
241.002	no reference	26220714	514871	0	0	0	0	0	0	0	0	0	0	0	0	2.82361	8.10314	1.81396	13.5606	5.37722	5.21658	0	0	0	0	0	0	0	0	0	0	0	0	0	0	0	0	0	0	0	0	0	0	0	0
241.009	no reference	12880567	516574	1.34763	1.21793	1.43667	1.10985	1.36244	1.17233	1.79849	1.41784	2.2726	1.36604	1.15951	1.16707	1.35342	1.18469	1.57364	0	1.56028	0	1.38025	1.17228	1.38649	1.51565	1.69751	1.54575	1.94832	1.82652	1.65054	2.13025	1.55584	1.99141	2.48165	1.70919	2.07029	3.28718	3.16776	3.15274	2.96777	3.2363	3.26475	0	0	0
241.051	C14H10O4	25596474	514818	3.27555	3.73861	4.12558	3.20545	4.00239	3.6662	4.09796	5.342	4.99524	3.18443	3.98279	3.54825	3.16564	3.62281	2.82309	2.33247	1.56896	3.22758	4.22749	4.5071	4.17964	2.88993	3.2454	4.01978	3.18107	3.83324	3.99649	2.9893	3.19646	2.43882	3.08969	3.06538	2.92796	5.96585	7.63314	6.09019	6.00098	7.80803	7.53495	2.56147	2.559	2.85189
241.072	no reference	37180044	697922	0	0	0	0	0	0	0	0	1.32222	0	0	0	0	0	0	0	0	0	0	0	0	0	0	0	0	0	0	0	0	0	0	0	0	0	0	0.838693	0	0	0	0	0	0
241.072	C11H14O6	16626392	538089	0.672243	0	0	0	0	0.976828	0	0	0	0.810841	0	0	1.12011	0	0	0	0	0	0	1.14353	1.19447	0	0.922841	0.947479	1.23646	0.917184	0.763797	0	0	1.03086	1.73232	0	1.18652	0	0	0	1.09901	0	0	0	0	0
241.075	C8H18O6S	28659644	848354	0	0	0	0	0	0	0	0	0	0	0	0	0	0	0	0	0	0	5.69419	5.99498	5.76331	2.08746	2.03687	2.42665	1.53866	1.29191	1.42446	0	0	0	0	0	0	0	0	0	0	0	0	0	0	0
241.076	no reference	57043504	1010411	0	0	0	0	0	0	0	0	0	0	0	0	0	0	0	0	0	0	0	0	0.856671	0	0	0	0	0	0	0	0	0	0	0	0	0	0	0	0	0	0	0	0	0
241.087	C15H14O3	12535487	543840	1.19663	1.26947	1.32049	1.49729	1.49161	1.35142	1.52959	2.23802	1.79686	1.56755	1.50877	1.29336	0	1.30164	1.05741	0	1.45297	0	1.27258	1.87748	1.51013	1.27808	1.72903	1.67305	1.35365	1.24849	1.66344	1.29824	2.03289	1.72736	2.19055	1.81051	1.89381	2.01371	1.83905	1.8121	2.26628	2.092	1.60715	0	0	1.99865
241.108	C12H18O5	31898180	517240	1.8947	1.8548	1.77462	2.05634	2.01902	1.7452	2.81325	2.69336	2.82669	1.86302	2.49601	2.64991	2.26661	2.95068	2.5469	2.55275	3.22244	3.66984	2.97761	2.94833	2.59598	1.85901	2.03539	2.20012	2.19618	2.05644	2.3699	5.33387	5.46614	5.27036	6.50591	5.94319	5.60418	2.78033	2.68429	2.73911	3.14694	2.94192	3.20629	4.04445	4.04341	3.74275
241.119	C11H18N2O4	14379029	540974	1.19449	1.13137	1.00393	1.02705	0.954782	0.774149	0	0	1.26929	1.04725	1.07103	1.2606	1.27248	0	0.749684	0	0	0	2.4148	1.98626	2.08592	0.839219	0	0.740249	0.736163	0	0.633584	1.28212	0	1.03492	0	0	1.22922	0	0	0	0	0	0	1.71903	1.72047	1.82426
241.145	C13H22O4	73759336	505868	2.6276	2.94972	2.79221	3.01165	3.38785	3.5287	3.25054	3.45185	3.90607	2.9319	3.37612	3.07625	3.58361	3.74372	3.33637	7.02194	6.26445	6.06081	5.04031	4.72826	4.614	2.95141	2.90657	3.03736	3.56807	3.39494	4.6109	7.76321	7.34302	7.14724	8.60783	8.62371	7.20353	4.99182	5.29276	4.90378	5.22999	5.35972	5.15963	7.13886	7.11734	6.29373
241.181	C14H26O3	27941514	527294	0	0	0	1.43214	1.56868	1.57817	1.35021	2.11952	1.74016	0	0	0	1.22983	1.22509	0.789662	7.04448	6.64671	3.81039	0	0	0	1.03428	1.02258	1.1637	1.4392	2.85955	4.32374	2.91582	3.17514	2.47066	2.80223	3.20344	2.10283	1.73384	2.5402	1.69756	1.89943	2.1264	1.41004	0	0	0
241.216	no reference	20713564	616023	0	0	0	0	0	0	0	0	0	0	0	0	0	0	0	0	1.44457	0	0	0	0	0	0	0	0	0	0	0	0	0	0	0	0	0	0	0	0	0	0	0	0	0
241.217	no reference	34590812	942098	0	0	0	0	0	0	0	0	0	0	0	0	0	0	0	2.77699	3.04291	0	0	0	0	0	0	0	0	0	0	0	0	0	0	0	0	0	0	0	0	0	0	0	0	0
241.217	C15H30O2	498159712	521088	0	0	0	0	1.06958	1.20549	1.16404	1.54086	1.88502	0	0	0	1.16433	0	0.818896	36.4575	44.3295	7.71199	0	0	0.910998	0.724568	0.641576	0	1.05273	3.11397	5.79389	1.08258	0	0	1.47225	0	0	0	0	0	0	0	0	2.1863	2.18772	0
241.218	no reference	34984028	1092320	0	0	0	0	0	0	0	0	0	0	0	0	0	0	0	2.47055	3.18514	0	0	0	0	0	0	0	0	0	0	0	0	0	0	0	0	0	0	0	0	0	0	0	0	0
241.81	no reference	78828680	509862	2.44452	2.17589	2.00108	2.67808	2.79051	2.82437	1.48737	1.53145	0	2.74468	3.26805	3.06139	1.37095	1.2914	1.87669	0	0	0	3.17201	3.05187	3.44145	3.56788	1.72051	1.85655	0.987281	0	0	13.4038	12.4479	13.8119	15.041	14.0947	13.2825	6.34005	5.89969	6.96836	9.97812	9.57196	9.93461	6.63881	6.62313	6.96348
241.811	no reference	13216940	664523	0	0	0	0	0	0	0	0	0	0	0	0	0	0	0	0	0	0	0	0	0	0	0	0	0	0	0	0.995749	0	1.07284	1.31339	0	0.834038	0.797832	0	0	0	0.915957	0.853749	0	0	0
241.946	no reference	11941658	529181	1.85575	1.49657	0.724932	1.35521	0.95855	0.844756	2.01991	0	0	1.95664	1.13082	0.924689	0.974379	0.943334	1.81148	0	0	1.5267	1.38017	1.01539	0.896699	1.92154	1.92742	1.46439	1.30024	0.802187	0	0	0	0	0	0	0	0	0	0	0	0	0	0	0	0
242.067	C10H13NO6	29553394	519016	1.3481	1.15459	1.01889	1.27073	1.26406	1.58889	1.43323	1.67411	1.88152	1.60472	1.51216	1.08166	2.05925	2.2193	1.62502	2.07043	1.3831	2.36524	1.38727	1.02474	0	0.907553	1.04361	1.12782	1.48378	1.55192	1.38962	1.12038	1.13485	0.87774	1.45985	1.25111	1.00838	0	0	0	0	0	0	0	0	0
242.078	C9H13N3O5	24571284	1068181	0	0	0	0	0	0	0	0	0	0	0	0	0	0	0	0	0	0	0	0.944065	0	0	0	0	0	0	0	0	0	0	0	0	0	0	0	0	0	0	0	0	0	0
242.082	C14H13NO3	26817142	529796	1.3419	0.968696	1.1412	4.12039	4.24789	3.97433	1.07086	1.95243	1.90421	1.2946	0	1.04108	4.42313	4.44777	3.62585	4.00535	3.71705	3.20735	0.977346	1.1963	0.956315	1.13824	1.57669	1.84145	2.25575	2.78671	2.90818	0	0	0	2.22351	2.51153	2.02917	1.31259	1.47332	1.4502	0	0	0.946816	0	0	0
242.103	C11H17NO5	876570880	526704	0	0	0	0	0.78338	0.841834	0.948527	0	0	0	0	0	0	0	0	0	0	0	0	0	0	0	0	0	0	0	0	0	0	0	0	0	0	0	0	0	0	0	0	0	0	0
242.14	C12H21NO4	23051790	515058	0	0	0	1.03109	0.616384	1.05908	2.01213	1.74421	1.89667	1.10887	0	0	0.910601	1.0187	0	2.5656	2.1543	2.18755	1.22063	1.30644	1.09387	1.09639	0.64277	1.21055	2.75046	2.85313	2.40924	6.15949	6.19785	6.38429	6.84289	6.38767	6.10274	5.39975	5.18355	4.50635	5.858	5.85718	6.25714	2.75902	2.7546	2.53586
242.176	C13H25NO3	89598984	512542	1.716	1.92491	1.59992	2.57981	3.0179	2.46716	1.66439	1.77106	1.78473	1.65255	2.11544	1.77169	5.07896	4.68197	5.06452	19.3247	22.2482	11.1283	3.71797	3.55433	3.72664	2.79309	2.78773	3.29031	2.71007	3.30322	3.81452	14.7004	12.8787	13.0163	15.2248	14.293	12.8952	11.178	11.539	9.24878	11.9875	11.4274	11.1356	7.08671	7.1158	6.26483
242.221	no reference	82531184	498980	0	0	0	0	0	0	0	0	0	0	0	0	0	0	0	6.31942	7.07379	0	0	0	0	0	0	0	0	0	0.929099	0	0	0	0	0	0	0	0	0	0	0	0	0	0	0
242.81	no reference	18378766	886977	0	0	0	0	0	0	0	0	0	0	0	0	0	0	0	0	0	0	0	0	0	0	0	0	0	0	0	1.59816	1.16941	1.15043	1.34433	1.51347	0	0	0	0	0	0.960692	0	0	0	0
242.81	no reference	15579712	493681	0	0	0.753479	0.943333	1.09799	0.810756	0	0	0	0.710648	0	0.793681	0	0	0	0	0	0	1.07854	1.0048	0.79835	1.12369	0	0	0	0	0	4.3816	4.03525	4.65601	4.88295	4.73008	4.48574	2.76696	1.90049	2.81225	3.38106	4.00897	3.65228	1.91731	1.92263	2.69002
242.811	no reference	35166116	512165	0	0.943441	1.01627	1.27328	1.50096	1.03644	0	0	0	1.27604	1.42024	1.13537	0	0	0.759079	0	0	0	1.69713	1.56426	1.62916	1.34279	0	0	0	0	0	6.27075	5.81515	6.23732	6.48877	6.15791	6.10803	2.98522	2.58106	3.54151	4.88799	4.68945	5.07327	3.11068	3.11258	2.86149
242.812	no reference	63395748	906143	1.91701	1.57097	1.44293	2.26343	2.07104	1.81977	0.956947	1.37562	0	2.29739	2.61329	2.3449	1.44666	0.999895	1.96556	0	0	0	2.34327	2.59664	2.69997	2.71841	1.56792	1.54338	0	0	0	11.4145	11.0546	10.4849	11.9425	12.3824	9.81648	5.22315	4.61019	5.26993	7.63384	7.87521	7.65359	5.257	5.26081	5.00608
242.813	no reference	65427364	1043439	1.96855	1.30159	1.56091	2.40092	2.48075	2.48289	1.2594	0	0	2.34301	2.69623	2.60947	1.07038	0	1.68718	0	0	0	3.2415	2.71922	2.79353	2.98916	1.35955	1.63712	0.787783	0	0	12.3268	12.0275	12.6299	12.999	12.7079	11.5496	5.87253	5.39417	6.45967	9.43384	9.41949	9.62621	5.63467	5.63848	5.33493
242.814	no reference	169111568	933607	0	0	0	0.705166	0.612371	0.709518	0	0	0	0	0	0.861479	0	0	0	0	0	0	0.939428	1.02283	0.751019	1.11167	0	0	0	0	0	3.86393	3.4288	3.84789	4.61719	3.82242	3.44966	1.88009	1.50742	2.06426	2.99914	3.09657	2.97766	1.2593	1.26025	1.68232
242.814	no reference	13299730	1299559	0	0	0	0	0	0	0	0	0	0	0	0	0	0	0	0	0	0	0	0	0	0	0	0	0	0	0	1.13	0	0.934689	1.48607	0	0.918742	0	0	0	0	1.06207	0	0	0	0
242.823	no reference	52598700	509135	0	0	0	0	0	0	0	0	0	0	0	0	0	0	0	0	0	0	0	0	0	0.739713	1.15541	1.14291	0	0	0	3.10692	5.99101	6.0777	3.67737	4.28864	4.28056	1.42613	2.00425	2.16726	3.06578	2.32513	3.51483	0	0	0
242.911	no reference	24118778	492896	4.84671	5.3461	5.32717	0	0	0	0	0	0	4.99892	5.97552	5.95515	5.35063	5.81253	4.80916	0	0	0	6.21304	6.6084	6.55782	0	0	0	0	0	0	0	0	0	0	0	0	0	0	0	0	0	0	3.78722	3.79009	3.87511
242.93	no reference	50407872	501564	2.84938	2.62867	3.232	3.38823	3.20045	3.19833	4.22265	4.40958	4.59799	2.74387	3.07642	3.33227	2.95049	3.00687	2.67404	3.78266	3.48802	3.63032	2.81007	2.75771	2.39986	2.41249	2.47981	2.05806	4.18385	3.8909	3.57618	1.9692	1.21917	1.29638	1.77563	1.57411	1.43331	2.59683	3.07685	2.35841	1.7108	3.41254	3.1471	0	0	0
242.966	no reference	21029252	517049	2.09645	1.74791	2.18136	2.32887	2.36218	2.28171	3.5243	3.74001	3.48838	1.83903	1.73209	1.92583	1.74908	1.98347	2.59684	3.2453	2.90666	4.41354	2.41464	2.27699	2.14595	2.22635	1.84429	1.68907	3.15457	3.8766	3.99119	3.19025	0	2.84839	3.48012	1.82404	2.95652	5.98921	4.58862	5.58503	5.56303	4.63811	4.57412	2.05803	2.0541	0
242.989	no reference	22368494	510160	3.31795	3.31456	3.67952	3.81601	4.44484	4.30944	5.66647	6.47199	6.70078	3.94962	4.55095	4.61547	1.98359	1.93221	1.90199	3.80071	3.86229	5.29182	3.59393	4.1146	4.42735	2.64051	2.50264	3.10116	2.59905	3.02601	3.28045	0	0	0	0	0	0	0	0	0	0	0	0	0	0	0
243.003	no reference	35978860	525874	3.45919	2.30717	1.64232	2.25583	1.66497	1.17061	3.42159	2.72124	2.50509	3.81928	1.46062	1.12129	1.17761	0.874947	2.89752	3.17039	3.10846	3.99922	1.35223	0.941154	0.910741	2.59865	1.30527	0.967648	2.8075	2.72562	2.65366	4.93385	2.00601	4.01755	5.31628	1.67056	3.83713	9.6678	7.45217	9.67641	11.0963	8.56409	9.58285	1.69448	1.70224	0
243.033	C10H12O5S	73318680	500710	4.904	5.0035	4.72712	3.82365	4.03874	4.0437	11.309	9.76222	10.6567	5.11192	4.88964	5.03639	3.25692	2.98031	3.42492	2.99297	2.07062	6.16081	7.05341	6.74184	7.07237	4.25483	4.37697	4.3345	3.70015	3.06944	2.78103	0	0	1.15704	0	1.44654	1.10709	0	0	0	0	0	0	1.34578	1.34916	1.65335
243.087	C11H16O6	25456498	541803	0	0.878961	1.00476	1.08095	1.26921	1.08795	0.928141	1.34488	1.12016	0.757831	0	1.23496	1.54753	1.56484	1.003	1.49407	0	0	1.10757	1.63313	1.44798	0.941612	1.06542	0.865194	0.883342	1.15393	1.3617	1.87884	1.40453	2.30345	2.62973	2.40486	2.02753	0.856345	0.964014	0.841954	1.04194	1.2531	1.05817	1.43462	1.43484	0
243.103	C15H16O3	168628544	509468	21.0163	19.4373	18.6804	13.4349	13.8537	13.1333	4.80907	4.6347	4.14875	24.1485	22.8019	22.2602	14.7524	15.4251	15.7105	6.91916	6.90877	4.8703	20.1866	19.5547	19.8041	21.9601	20.3787	20.9349	3.51565	4.00435	4.37187	2.77315	2.18437	2.38389	3.19024	3.30677	3.03812	2.2271	2.11062	1.80104	1.93083	1.75236	1.83468	0	0	0
243.103	no reference	15077704	998049	1.73385	1.52139	1.50707	1.01555	1.17802	1.39631	0	0	0	1.5914	1.55818	1.73044	0.907853	1.18098	1.28926	0	0	0	1.76572	1.29873	1.44269	2.03623	1.77635	1.55998	0	0	0	0	0	0	0	0	0	0	0	0	0	0	0	0	0	0
243.124	C12H20O5	50233768	518429	1.78205	2.15327	1.83	1.6992	2.10794	1.82869	2.15082	1.94398	2.27216	2.12258	1.98442	1.79328	2.29272	2.19174	2.17225	3.86499	2.67558	3.30906	2.54462	2.42185	2.60372	1.50273	1.89344	1.79204	1.93433	2.43036	2.35079	5.5281	5.46848	5.63382	6.19574	6.58089	5.8201	2.85784	3.3392	3.14942	3.30592	3.29039	3.42146	2.51996	2.51944	2.68722
243.16	C13H24O4	51703736	500647	2.49253	2.42453	2.95744	4.30109	3.79618	3.97876	3.85393	3.90988	4.44982	2.91012	2.60956	2.29568	3.60367	3.67275	3.8697	8.3815	7.46528	6.72089	4.6285	4.91027	5.09561	3.20032	3.09405	3.21791	4.2986	5.05677	6.00803	12.2249	11.8896	11.2732	13.4695	12.5983	11.6185	8.16947	8.62819	7.55916	7.94637	7.72395	7.52587	5.42943	5.43713	5.72737
243.171	C12H24N2O3	100893144	473932	0	0	0	0	0	0	0	0	0	0	0	0	0	0	0	0	0	0	0	0	0	0	0	0	0	0	0	0	0	0	0	0	0	0	0	0	0	0	0	0	0	1.55564
243.18	no reference	13447115	493801	0	0	0	0	0	0.554778	0	0	0	0	0	0	0	0	0	2.59817	2.95207	1.78528	0	0	0	0	0	0	0	0	0.729684	2.28701	1.64738	1.99575	2.484	1.72459	2.12823	1.17189	1.83179	1.50143	1.40813	1.49616	1.97969	0	0	0
243.807	no reference	26876602	534491	1.07005	0	0.742517	0.934062	1.0151	0.979682	0	0	0	0.840152	1.21224	0.957646	0	0	0	0	0	0	1.19535	1.06576	1.27358	0.901016	0.691506	0	0	0	0	5.06616	4.72503	4.67873	5.1587	5.68941	4.45415	2.44374	2.15768	2.44126	3.66656	3.41766	3.67365	1.87829	1.8768	2.14023
243.899	no reference	14984202	542569	0.662112	1.55202	0.860391	1.70271	1.39652	3.08632	2.09577	2.29226	1.82879	0.796725	2.13864	1.21473	0	0	0	0	0	0	1.46336	0.975642	1.68261	0	0	0	0	0	0	0	0	0	0	0	0	0	0	0	0	0	0	0	0	0
243.925	no reference	11838626	528629	1.14857	0	1.05288	1.20526	1.11552	1.2676	1.58146	1.30913	0	1.39091	1.21977	1.17836	1.01325	1.26854	1.408	0	0	0	0.983181	0.980756	0.86099	1.4882	0.995898	1.32259	1.30292	0.928068	1.31204	0	0	0	0	0	0	0	0	0	0	0	0	0	0	0
243.961	no reference	49986704	492973	6.75743	7.35869	7.24053	8.8462	9.06859	9.48885	8.20197	9.37809	10.2213	6.71654	7.30445	7.65832	9.06271	9.21025	8.39462	11.9576	12.321	11.7697	6.2529	6.2349	7.06592	5.37814	6.0471	5.84466	8.12369	11.6166	11.6426	0	0	0	0	0	0	0	0	0	0	0	0	0	0	0
243.985	no reference	38543708	517436	2.10192	1.0322	2.57012	2.28565	2.67776	1.73268	13.0441	6.75266	8.83866	3.16831	1.81766	2.6212	0	0.980905	2.01968	15.0986	16.7303	17.2687	1.90791	2.03989	1.57627	4.54716	1.9869	2.30596	5.59736	7.71759	8.46386	1.09587	0	0	0	0	0	0.785634	0	0	0	0	0	3.95313	3.95502	0
244.01	C8H7NO8	30524664	508547	3.29241	2.58055	3.9208	3.84296	4.98684	4.29192	6.23745	7.43826	8.91884	4.02808	3.22729	3.79916	1.85688	2.4483	2.16159	2.88638	2.85148	2.54482	5.13436	5.32512	5.40653	3.97804	3.67766	3.64085	3.51386	5.41355	5.68671	0	0	0	0	0	0	0	0	0	0	0	0	0	0	0
244.02	no reference	45053204	502953	3.98236	3.3378	3.95538	5.84045	6.22583	5.67384	6.61553	6.78791	6.08541	3.41544	3.18582	3.27603	5.15743	5.17613	5.60434	5.01901	4.8014	5.46688	5.17673	5.43329	5.07577	5.70947	5.32973	5.56896	4.81443	3.90648	4.0458	7.6066	6.68497	7.01335	9.89088	8.42308	7.51145	7.31349	6.57772	6.49412	6.95778	6.71459	6.43489	15.5676	15.5674	14.6185
244.106	no reference	29676912	515800	3.32773	2.98589	2.92816	2.49573	2.36916	2.26337	1.00656	0	0	4.15519	3.7649	3.70899	2.42739	2.08757	2.79721	0	0	1.4385	3.90567	2.97916	3.40971	3.58974	3.4207	3.76769	0.69968	0.777275	0.783554	0	0	0.814389	0	0	0	0	0	0	0	0	0	0	0	0
244.806	no reference	34594948	506797	0.844575	0	0.890346	1.08442	1.32505	1.31207	0	0	0	1.19234	1.45774	1.12687	0	0	0.818024	0	0	0	1.31922	1.68196	1.37211	1.39175	0	0.944593	0	0	0	6.39894	6.28423	6.49851	5.75981	6.00118	5.99898	2.79515	2.41524	3.10027	4.15269	4.38174	4.57342	2.87057	2.87831	2.61928
244.808	no reference	16699125	491448	1.25182	0	0.747192	0.995388	0.877614	1.1349	0	0	0	0	0	0.941822	0	0	0	0	0	0	1.40148	1.1174	1.01183	1.31605	0.851225	0.662912	0	0	0	4.60433	4.16002	5.08431	5.39581	4.27433	4.93742	2.98816	2.26608	2.84469	3.62172	4.40535	3.89337	2.72067	2.71916	1.84765
244.808	no reference	37936600	500964	1.27281	1.35456	0.932555	1.59167	1.51261	1.19796	0	0	0	1.5967	1.4251	1.86016	0	0.963087	1.23369	0	0	0	2.07551	1.56027	1.74046	1.80724	0.817737	1.15	0	0	0	7.30075	6.4305	7.07841	7.03706	6.37805	6.57755	3.98507	3.64093	4.30543	4.84274	5.22193	5.55129	3.49402	3.50176	3.1243
244.809	no reference	64970948	893826	2.2648	2.22944	2.02922	2.28296	1.96903	2.23693	1.08025	1.31944	0	2.56509	2.85354	2.44884	1.37198	1.26625	1.83339	0	0	0	2.92855	3.24375	2.86306	2.92189	1.7668	2.08786	1.05253	0	0	11.9793	11.8573	11.6428	12.8451	12.3548	10.7652	6.46471	5.36597	6.56592	8.47139	8.93125	8.4017	5.46416	5.46407	5.83851
244.81	no reference	69623256	1052462	2.72477	2.34365	1.92548	2.69162	2.64828	2.78024	1.78075	1.47162	0	2.75844	3.05321	2.82165	1.59909	1.61435	2.05958	0	0	0	3.20819	3.05626	3.22835	3.56673	2.34031	2.19447	0.819148	0	0	13.912	12.6462	14.2168	14.0821	13.6995	12.9775	7.48446	6.65147	8.01123	9.9733	9.92003	10.4274	6.12606	6.14933	6.2989
244.81	no reference	22076888	1240257	0.80378	0.826658	0.700916	0.969131	0.917821	0.740279	0	0	0	0.836864	0	0.899882	0	0	0	0	0	0	1.15327	1.04439	0.951972	1.04084	0	0	0	0	0	4.13467	4.29067	3.90581	4.05091	4.08856	3.82233	1.89024	2.20411	1.97443	3.08	3.35408	3.18318	1.8159	1.81977	2.02852
244.811	no reference	184415952	933229	0.879646	0	0.703967	0.981544	0.739025	0.695565	0	0	0	0.854244	1.36213	0.85298	0	0	0	0	0	0	0	1.43318	1.16079	1.24301	0.798389	0.697835	0	0	0	4.27872	3.653	4.37971	4.66296	4.2478	3.97271	2.82101	1.7761	2.46134	2.70022	3.01523	3.16871	1.96386	1.96578	2.227
244.811	no reference	14677715	1341507	0	0	0	0	0	0	0	0	0	0	0	0	0	0	0	0	0	0	0	0	0	0	0	0	0	0	0	0	1.242	1.07367	1.2532	0	1.20475	0	0	0	0	0	0	0	0	0
244.911	no reference	71990656	507438	4.70304	8.01936	9.01046	8.92853	9.7085	10.7815	3.77885	3.65018	3.01854	4.85276	7.12812	8.49799	3.51212	3.9941	2.39289	0	0	0	10.5946	11.8009	13.3139	8.96054	13.7788	16.1526	3.08918	1.29153	1.14483	3.34394	3.69248	2.51471	3.28588	4.07709	2.64611	4.89782	5.69602	4.23495	5.62238	5.33028	4.74828	1.9128	1.91763	3.32401
244.92	no reference	23295446	507508	1.4272	1.214	1.29796	0	0	0	0	0	0	0	0	0	0	0	0.714477	0	0	0	0	0	0	1.22411	0.696709	1.09212	1.27223	1.24989	1.2326	2.36486	1.7922	2.18174	1.07103	0	0	3.03689	2.83825	3.0375	1.00488	0	0.785257	1.73564	1.73562	1.57551
244.928	no reference	54210648	501724	2.81927	3.06307	3.17956	3.37339	3.35181	3.17004	4.83531	4.3542	4.55704	3.13649	3.53631	3.38991	2.85295	3.66689	3.17203	4.03703	3.5492	4.40611	3.0677	3.13501	2.86198	2.75715	2.09327	2.45733	4.55033	4.6352	4.129	1.47956	1.77453	1.93357	2.18983	1.97029	1.82127	2.92025	2.81087	2.7946	2.93171	3.03193	3.17658	1.26453	1.2628	0
244.945	no reference	37332464	513686	4.53032	4.13317	4.30343	4.5736	4.1272	4.60089	4.10057	4.10271	4.25978	4.71482	4.20061	4.13614	3.8145	3.69601	3.75162	1.58924	1.70285	2.56072	4.29995	3.85552	4.32537	3.87759	4.28313	4.34593	4.82561	3.33656	4.02311	3.52701	2.36784	2.40373	2.68109	3.24818	2.83855	5.06619	5.93526	4.66679	4.77542	5.52471	6.02639	1.99749	1.99649	1.6225
244.964	no reference	23424628	501904	2.01815	2.07741	2.46405	2.36177	2.59575	2.47487	3.50779	4.06268	3.98371	2.82094	2.07716	2.4092	2.32684	2.45235	2.8034	3.35771	3.39009	3.47723	2.33754	2.91449	2.61475	2.53583	2.02184	1.85216	3.34652	4.10696	4.32363	3.9239	1.24472	3.02915	3.64024	1.70801	2.98383	6.87722	5.12247	6.08897	6.14692	4.78036	5.32344	1.45192	1.45141	0
244.982	no reference	25952680	527129	0	0	0	0	0	0	0	0	0	0	0	0	0	0	0	0	0	0	0	0	0	0	0	0	0	0	0	0	1.08449	0	1.12883	0	0	0	1.39353	0	0	1.85707	0.890175	0	0	0
244.995	no reference	15292555	492639	0	0	0	0	0	0	0	0	0	0	0	0	0	0	0	0	0	0	0	0	0	0	0	0	0	0	0	0	0	0	0	0	0	3.54859	3.42914	3.50681	4.63069	3.62563	4.01399	0	0	0
245.001	no reference	37218448	508841	4.08086	2.38963	1.69388	2.08488	2.02703	1.36715	3.08551	2.54813	3.13429	3.94468	2.24843	1.72372	0.884709	0.908551	3.03829	3.44898	2.93318	4.69339	1.99401	1.32717	0	3.05019	1.62967	0.94785	2.88574	3.18229	2.79053	5.41167	2.19693	4.73643	4.96421	2.02517	4.89287	10.5101	8.13446	9.64386	12.4899	8.85076	10.2417	2.1333	2.13717	0
245.005	no reference	17188894	515104	2.26198	2.50446	2.60798	3.74674	3.61777	3.54042	3.46072	3.46279	3.37558	3.07839	3.46952	3.49697	2.26772	2.1011	1.63608	2.16299	2.3687	2.03275	3.91441	3.26964	3.99016	2.15731	2.20541	2.67056	2.55112	2.816	2.98134	0	0	0	0	0	0	0	0	0	0	0.923151	0	0	0	0
245.082	C14H14O4	29407158	524740	1.06484	1.20039	1.34377	1.26614	1.27884	1.3427	1.75622	1.47972	1.21952	1.19675	1.2188	1.28599	1.48931	1.95714	1.49419	2.00586	1.99581	1.68147	1.42169	1.31277	1.66981	1.38246	1.44538	1.20818	1.72881	1.35594	1.61997	2.01004	2.03508	1.94764	2.48625	2.38127	2.28423	1.74721	1.81329	1.6195	1.86193	1.72968	1.65676	0	0	0
245.083	no reference	26019068	520009	0	0	0.789209	0.71127	0.676189	0.683385	1.43879	1.33235	1.93053	0	0	0	0	0	0	7.11156	11.2938	1.97543	0	0	0	0	0	0	0.804124	1.11276	1.27795	0	0	0	0	0	0	0	0	0	0	0	0	0	0	0
245.103	C11H18O6	43005692	525241	1.213	1.15136	1.57592	1.12746	1.15418	1.16449	1.77941	1.70359	1.22898	1.40206	1.5235	1.54997	1.15368	1.06981	1.05978	0	1.21976	1.97234	1.44111	1.85961	1.32207	0.81957	0.826731	1.16798	0.912717	0.936261	1.24385	1.98228	1.6238	1.82824	2.48464	1.84429	1.90829	1.0332	0	0	0	1.08497	0	0	0	0
245.122	C12H22O3S	23795090	508151	2.79736	2.52125	2.7448	3.37343	3.45517	3.39196	4.26327	4.39992	3.53749	2.77318	3.16236	3.04722	1.8992	2.80746	2.18579	3.36454	3.35014	3.71081	3.80216	3.70834	3.5837	2.64942	2.66137	3.13286	3.31065	2.77004	2.52296	4.23831	4.26531	4.17527	5.35242	4.98483	4.59724	4.5299	4.26792	3.80207	4.97898	4.37628	4.16113	10.3779	10.3739	9.44428
245.139	C12H22O5	35137800	520286	1.05268	1.43969	1.20114	1.1215	1.10275	1.02086	1.95419	1.93066	1.45704	1.35509	1.60031	1.08727	1.3761	0.821563	1.25062	3.16345	2.55587	2.79018	1.45278	1.66071	1.33795	0.853423	1.04255	0.927201	1.64405	1.67729	1.87661	2.07758	2.19	2.00907	2.83417	2.87316	2.62896	1.09815	1.45987	1.31437	1.54129	1.65263	1.57418	1.42717	1.42569	1.78849
245.176	C13H26O4	22464812	502858	0	0	0	0	0	0.697218	1.01527	0	1.20745	0	0	0	0	0	0	6.49873	6.72996	2.14183	0	0	0	0	0	0	0.774098	1.23923	2.10415	0	0	1.14236	1.16514	0	0.975065	0.982717	0	0	0	0	0	0	0	0
245.807	no reference	50865120	503605	1.53737	1.15155	1.69177	1.81389	1.98047	1.71869	0	0	0	1.75444	2.0014	1.95844	0	0	1.24862	0	0	0	2.74242	2.10166	2.05811	2.3218	1.20269	1.03946	0	0	0	9.28475	8.50657	9.37333	9.66277	9.46056	8.95072	4.80667	4.05701	4.84987	6.53269	6.39432	6.93818	3.23939	3.23156	3.69907
245.81	no reference	17462822	524246	0.795166	0.846475	0.770175	0	0	0	0	0	0	0	0	0	0	0	0.761456	0	0	0	0	0	0	0.86002	0.76239	0.74032	0	0	0	1.00812	0	0.953284	0	0	0	1.47412	1.51268	1.241	0	0	0	0	0	0
245.904	no reference	173512320	483660	20.3145	22.045	19.6819	25.6648	24.2586	22.5018	36.0998	34.3229	33.2797	23.845	22.981	21.6163	15.4547	15.2487	15.4502	22.945	20.397	25.8704	29.8702	28.1221	24.8654	26.1218	23.0861	21.4611	28.3887	27.121	26.5677	0	0	0	0	0	0	0	0	0	0	0	0	0	0	0
245.905	no reference	12916356	1038871	1.6352	1.69096	1.41312	2.09033	2.19208	1.76301	2.56433	2.90726	2.55519	1.90274	1.78486	1.34273	1.18549	0.943759	1.2606	1.75612	1.24005	2.53323	2.47128	2.22247	1.84542	1.962	1.68766	1.68923	2.11398	1.97991	2.16203	0	0	0	0	0	0	0	0	0	0	0	0	0	0	0
245.906	no reference	18045572	859867	0.800673	0	0.682347	0.825191	0	0.567542	0.975724	0	0	0	0	0	0	0	0.721246	0	0	0	0	0.809713	0	0.904795	0	0.635572	1.03083	0	0	0	0	0	0	0	0	0	0	0	0	0	0	0	0	0
245.941	no reference	15011077	506836	1.88667	1.94856	2.17237	2.8265	2.8965	2.73491	2.47375	2.82397	3.09905	2.39591	2.44226	2.22124	2.63016	2.6716	2.23819	2.6315	2.57172	2.97238	1.78349	2.1029	2.03531	1.51935	1.61921	1.85099	2.6401	2.7733	2.65765	0	0	0	0	0	0	0	0	0	0	0	0	0	0	0
245.959	no reference	53707772	488492	7.43922	8.30764	8.16042	9.52265	9.85787	10.5354	8.79893	11.6662	11.8981	7.74027	9.07451	8.27698	10.1626	10.4184	8.98232	13.2879	13.8685	13.1159	7.3226	7.55865	7.17778	6.08395	6.25788	6.53986	9.39479	12.8288	12.5093	0	0	0	0	0	0	0	0	0	0	0	0	0	0	0
245.981	no reference	23335952	522736	2.22688	1.43246	1.59443	1.48833	1.38347	1.67655	4.1765	4.19037	5.47639	1.72842	1.13249	1.43144	0	0.824793	1.49849	5.76681	5.08036	7.23045	0	1.21896	1.24989	2.25148	1.27095	1.14036	3.20013	4.43007	5.43529	0	0	0	0	0	0	0	0	0	0	0	0	0	0	0
246.031	no reference	14417253	522576	1.29884	1.25092	1.11006	1.63443	1.80936	1.78792	2.12781	2.45478	2.07492	0.767909	1.10121	1.1305	1.89778	1.68651	1.59338	2.1747	1.42545	1.59043	1.65888	1.64623	1.90782	1.78657	1.63113	1.87444	1.59188	1.29077	1.68648	2.72534	2.71581	2.5094	3.1872	2.3971	2.62539	2.01924	2.31979	2.28704	1.94606	2.24553	2.39796	5.30111	5.30201	4.31107
246.036	no reference	17546484	527015	1.37948	1.61838	1.7859	2.3262	2.50568	2.61091	2.7156	3.0739	2.67247	1.68932	1.69697	1.94226	2.16185	2.37543	2.26159	2.31046	2.03038	2.74975	2.30749	2.31625	2.15004	2.88118	2.63031	2.83437	2.33941	1.58861	1.93405	4.09006	3.83174	3.85502	4.62954	4.23144	4.21518	3.57412	3.56493	3.67231	3.85712	3.05725	3.79844	7.20506	7.20495	7.0887
246.068	no reference	15954349	522841	0	0	0	0.880248	1.0095	1.01809	0.939215	1.11344	0	0	0	0	1.50168	1.25045	1.40635	0	0	0	0	0	0	0	0	0	0.939736	0.672108	0	0	0	0	0	0	0	0	0	0	0	0	0	0	0	0
246.135	C11H21NO5	15518296	520989	0	0	0	0	0	0	1.41842	1.54536	1.7221	0	0	0	0	0	0	0	1.26058	1.68605	0	0	0	0	0	0	0.83004	0.985289	1.01201	4.66779	4.75048	4.40875	4.86957	4.87728	4.82818	3.2176	3.5347	3.44761	3.46233	3.56903	3.62484	2.01452	2.01449	1.76368
246.163	no reference	15558983	537198	3.62496	0	0	0	0	0	2.20489	0	0	3.85371	0	0	0	0	1.16443	0	0	0	1.1865	0	0	1.70465	0.669817	0	1.46998	0	0	0	0	0	0	0	0	0	0	0	0	0	0	0	0	0
246.806	no reference	25355268	954173	1.47507	0.96374	1.29941	0.944739	0.796944	0.896743	0	0	0	0.932934	1.13621	0.855303	0	1.03514	0.904153	0	0	0	1.51117	0.986017	1.12731	1.72171	1.45369	0.900899	0.716365	0	0	4.6515	4.29793	4.12335	4.57987	4.20253	3.9962	3.39635	2.8936	2.75266	2.97599	3.15747	2.88228	2.45329	2.45715	2.11867
246.807	no reference	25289734	1095471	1.30139	0.869394	0.855453	0.789104	0.806827	0.814908	0	0	0	0.78629	0	0.891983	1.01843	0	1.21624	0	0	0	1.18351	1.33816	1.36452	1.55783	1.12626	1.00934	0	0	0	4.9456	3.89363	4.90403	4.77959	4.94564	4.57731	2.86483	2.51603	2.76808	3.3529	3.26579	3.46345	1.70573	1.70181	2.14921
246.808	no reference	68500880	884181	0.670604	0	0	0	0	0	0	0	0	0	0	0	0	0	0	0	0	0	0	0	0	0.767377	0	0	0	0	0	1.65648	1.62561	1.69152	2.22187	1.64411	1.65516	1.06823	1.25071	0.843023	0	0	1.0652	0	0	0
246.908	no reference	31591776	449443	2.81922	3.93071	4.83581	4.61509	4.70712	4.92692	3.95993	3.31688	3.07288	2.85943	3.93321	3.99354	1.79455	2.34781	1.92363	1.52956	0	1.62774	5.10272	5.77297	5.89615	4.63862	5.70443	6.46654	2.83679	1.91781	1.82215	0	0	0	1.19692	0	0	1.50809	1.84052	0	1.89957	1.92499	1.27883	0	0	0
246.925	no reference	18700920	506017	3.22718	2.67132	2.34499	2.81144	2.42186	2.54781	4.12971	4.52869	5.16053	3.01748	2.85191	2.37303	1.96858	2.23262	2.59891	4.14156	6.62393	2.84467	2.90798	2.04126	2.27778	3.29552	1.95876	1.63293	4.0481	4.16361	4.26587	0	0	0.866137	0	0	0	0	0.968641	0	0	0.926322	1.22529	0	0	0
246.938	no reference	14458138	510353	1.70461	0.848945	1.01669	1.89386	1.36593	1.06782	1.53815	0	0	1.4875	1.43423	1.09496	1.13942	0.878291	1.62351	0	0	0	0.9544	0.878186	0	1.22787	0.815968	0.626713	1.93069	1.03196	0.863125	3.16003	2.36318	3.81473	3.22294	2.13647	4.49834	2.78429	2.15686	3.84163	2.75246	2.09443	2.21553	5.65968	5.62845	3.04656
246.939	no reference	18304188	489100	0	1.28623	1.15883	2.40087	1.97846	1.5949	0	0	0	0	0	1.04956	2.19839	1.44466	0	0	0	1.91474	0	1.18616	0	0	0	0	0	1.45599	0.796583	4.64404	2.73666	4.98887	4.52515	3.08614	5.53568	4.15279	2.88212	4.92286	3.56504	2.68395	3.08729	7.5208	7.48954	4.18463
246.94	no reference	54682908	857935	8.96248	4.26342	2.90438	6.55338	4.58224	3.14174	13.6442	3.56758	1.9368	9.17653	4.62363	2.74764	4.84111	3.88704	8.44755	0	0	9.42549	3.72007	2.31168	1.56947	5.83299	2.54914	1.67658	11.2182	3.69464	2.05541	8.55887	5.61277	8.36101	7.56285	5.14385	9.75644	6.72502	4.95159	7.33318	5.81217	4.28794	4.94416	12.5824	12.5978	9.42865
246.941	no reference	36764956	1005718	4.4544	3.01209	2.46501	4.97602	3.8994	3.03038	3.589	2.44948	1.5934	3.9408	3.44709	2.15836	4.25518	3.4111	5.06788	0	0	1.80212	2.75404	2.16265	1.46479	3.27504	1.93992	1.32184	5.20206	2.6688	1.7921	9.67525	6.25044	10.0571	8.86426	5.1934	11.4386	7.8987	5.53381	8.99881	6.78096	5.31005	5.5808	14.4513	14.4199	10.1615
246.942	no reference	14319107	1046762	0	0	0	0.678851	0.646927	0	0	0	0	0	0	0	0	0	0.715521	0	0	0	0	0	0	0	0	0	0.682983	0	0	1.07733	0	1.1603	1.21123	0	0.870173	0	0	0.931736	1.04992	0	0	1.49943	1.49843	0
246.943	no reference	38595972	505978	4.65671	4.13804	4.33236	4.41076	3.87334	4.54981	4.1825	4.29322	4.53878	5.08897	4.45007	3.90696	4.10131	4.09084	3.83367	1.56675	1.33466	2.80438	4.47283	4.00627	4.03852	4.35273	4.20319	4.5899	5.4165	3.68544	3.96917	3.052	3.18123	2.43795	2.93705	3.22504	2.80023	4.38488	5.79322	4.48772	5.01823	5.75445	6.14992	2.04112	2.03768	1.5268
246.953	no reference	27886712	490692	0	0	0	0	0	0	0	0	0	0	0	0	0	0	0	0	0	0	0	0.914245	0	0	1.24561	1.10587	0	0	0	2.45405	3.88136	1.90887	1.59417	3.31793	1.95053	1.53095	1.65283	0.847052	2.46799	2.06145	2.43076	0	0	0
246.98	no reference	26536022	523397	0	0	0	0	0	0	0	0	0	0	0	0	0	0	0	0	0	0	0	0.789261	0	0	0	0	0	0	0	0	1.21213	0	0	0	0	0	0	0.79845	0	0.922692	1.00375	0	0	0
247.036	C11H8N2O5	11912540	540962	0	0	0	0.95744	0.863254	1.02228	0	0	0	0	0	0	0	0.858934	0	0	1.20557	0	0	0	0	0	0	0.605021	0.832609	0.899671	1.06278	0	0	0	0	0	0	0	0	0	0	0	0	0	0	0
247.039	C8H12N2O5S	14882143	521222	0.801391	0.864799	0.813805	1.54346	1.28037	1.16845	1.49467	1.09855	1.05034	0	0	0	2.05026	2.20101	2.14821	1.98138	2.22365	1.99899	1.65741	1.04106	1.32811	0	0	0	1.31509	1.28896	1.00076	0	0	0	0	0	0	0	0	0	0	0	0	0	0	0
247.043	C13H12O3S	19353834	498044	2.23426	1.77692	1.69154	2.66585	2.86797	2.62798	3.3144	3.80549	3.26127	1.63145	2.27904	2.15478	2.83205	2.46873	2.47715	2.46018	2.0592	2.44226	2.89389	2.87297	2.90481	3.41133	3.30128	3.2077	2.60992	2.36332	2.32638	5.5969	4.7812	5.26451	6.7334	5.24474	5.23368	3.96762	4.05019	3.62519	3.92192	4.34491	4.32201	8.18858	8.18456	7.65055
247.098	C14H16O4	61842536	511041	1.3475	2.31012	1.96667	1.93447	2.6519	2.36097	1.60596	2.6786	3.3097	1.50138	2.32359	2.34	2.3214	2.689	1.67901	2.0642	2.41657	1.96389	2.2905	2.57072	2.84691	1.85492	2.07489	2.0162	2.15214	2.62286	2.94841	3.62149	2.52717	3.05093	3.71666	2.80046	3.03029	2.79877	2.56584	2.33853	3.09359	2.99299	2.47481	1.82485	1.82628	1.59822
247.119	C11H20O6	38801472	512678	0.867254	1.31235	0	0.849802	0.792966	0.688736	1.61524	0	1.16231	1.13261	0	0.984965	1.18751	0.984588	0.986602	1.46374	0	1.8319	0.954099	0.936973	0.83337	0.854949	0.719388	0.750474	0.91142	1.03379	0.935909	2.20014	1.76624	2.00588	2.59404	2.20819	2.15671	0.922956	1.3987	1.18322	0.976885	1.01751	1.38782	0	0	0
247.134	C15H20O3	48123984	505361	0.994656	1.40608	1.17972	2.2744	2.2759	2.20574	1.69835	2.50561	2.54046	1.00416	1.24767	0.924238	2.83006	2.7985	2.96216	2.92212	3.28421	3.02764	1.51868	1.17028	1.10845	1.86473	1.98262	2.10535	2.34614	3.20629	3.03619	6.82735	7.03938	6.56899	7.79968	7.57142	6.70817	4.26948	4.26423	3.95019	4.97242	4.93653	4.76093	1.73044	1.73163	0
247.137	C12H24O3S	19594212	511203	2.08541	2.63475	2.79662	2.4582	2.29522	2.76298	3.17247	3.04464	3.34601	2.51242	2.94567	2.52521	1.46167	2.01623	1.84213	2.11041	2.01211	2.66239	2.92429	3.24856	2.93491	2.04375	2.10566	2.31857	2.70569	2.5774	2.20953	4.38827	3.8354	3.97317	4.70964	4.59102	3.82424	3.68144	4.12156	3.35091	3.50205	3.33393	3.58653	8.78433	8.7842	8.4187
247.17	C16H24O2	79827056	496395	7.4223	4.29576	4.06797	3.39106	3.44662	3.19072	4.79176	3.6934	3.99879	7.76881	4.47933	4.09462	3.44154	2.99154	4.42093	8.97135	9.20198	8.7829	4.99828	4.83921	4.60433	4.02145	2.98429	2.6292	4.77025	3.90619	4.47295	9.40824	9.16607	8.52568	11.1128	10.0732	9.1397	7.51395	8.16828	7.46102	8.49791	8.64586	7.55348	18.2126	18.1344	19.8816
247.807	no reference	23154310	513480	1.20832	1.14339	1.01968	0	0	0	0	0	0	0	0	0	0	0	0	0	0	0	0	0	0	1.30688	1.17162	1.02839	0.79887	0	0	1.506	1.71881	1.21884	1.224	0	0	2.87531	2.32539	2.44721	0	0	0	0	0	0
247.888	no reference	21446194	507777	1.58982	1.4162	0.909092	1.79047	1.34164	1.35042	2.59703	2.29683	2.4522	1.58494	1.1066	1.08904	1.32414	1.09207	1.39212	4.60275	4.08098	3.39476	1.42215	1.46673	1.23421	2.43268	1.97286	1.93779	2.37872	2.53722	2.39764	1.68834	1.30879	1.90195	1.87191	1.59253	1.00265	4.13019	3.50066	4.63117	4.40944	4.37154	3.42877	1.72563	1.72901	0
247.902	no reference	151821888	480435	17.6582	19.0512	16.8711	22.6251	21.4414	19.4718	31.5294	30.351	29.8494	21.0213	20.4074	18.7209	14.3533	13.4619	13.2889	20.6882	18.6376	22.2052	26.3118	23.5797	22.1707	23.0157	20.0939	19.1897	24.2321	24.0889	23.0803	0	0	0	0	0	0	0	0	0	0	0	0	0	0	0
247.903	no reference	12049984	1014634	1.23101	1.28679	1.27219	1.6439	1.80795	1.54742	2.34237	2.68368	2.28958	1.86194	1.19416	1.62466	0.895781	0	1.0882	1.48211	1.33145	1.94304	2.1781	1.86244	1.70781	1.7451	1.45989	1.58672	1.895	1.70041	1.71599	0	0	0	0	0	0	0	0	0	0	0	0	0	0	0
247.904	no reference	14803262	869926	0.634573	0	0.721444	0	0.68711	0	0	0	0	0	0	0	0	0	0	0	0	0	0	0	0	0	0	0	0.806372	0.753251	0	0	0	0	0	0	0	0	0	0	0	0	0	0	0	0
247.92	no reference	31200346	504088	3.86104	2.34509	2.452	2.82788	2.82503	3.15881	3.65064	2.55154	1.95073	3.75202	2.83686	2.35224	1.96752	1.9272	2.14679	0	0	0	3.91102	3.51257	3.33658	5.24714	3.78964	2.97997	2.27151	1.31751	1.15694	0	0	0	0	0	0	0	0	0	0	0	0	0	0	0
248.051	no reference	12785077	511881	1.05044	1.21421	1.17637	1.8158	1.72622	1.46941	1.7614	1.92445	1.53627	0.834518	0	1.15959	1.7129	1.76489	1.84235	0	1.80043	2.15337	1.20717	1.52627	1.35842	1.70906	1.72137	1.48796	1.22231	1.0874	1.16102	1.79005	1.97281	1.51259	2.53234	2.39077	2.09771	1.77265	1.43556	1.79402	1.4157	1.61182	1.60631	3.72795	3.72789	3.84101
248.582	no reference	17691808	512273	0.667878	1.25159	0.816693	1.55907	1.95904	2.3254	3.59449	3.04593	3.76627	1.54383	2.23344	3.19424	2.07388	1.47326	1.66197	2.08344	1.34903	1.43807	2.36543	3.0272	2.71753	2.40877	2.37735	2.58446	0	0	0	0	0	3.18602	1.27902	1.30372	0.977828	0	1.20875	0	0	1.2082	0	3.67073	3.67554	3.88822
248.838	no reference	116774232	498930	0	0.954188	0	0.739773	0.583867	0.553345	0	0	0	0	0	0	0	0	0	5.98662	8.93768	1.41441	0	0	0	0	0.703513	0	0	0	0.87189	0	0	0	0	0	0	0	0	0	0	0	0	0	0	0
248.84	no reference	20184352	539263	0	0	0	0	0	0	0	0	0	0	0	0	0	0	0	0	0	0	0	0	0	0	0.933215	1.08122	0	0	0	1.46957	2.81948	3.65874	2.40938	2.96476	2.69115	0.871551	1.48228	1.45051	1.68537	1.96167	2.27331	0	0	0
248.856	no reference	13653677	516990	1.62867	1.5406	1.457	1.66989	1.42945	1.23545	2.10405	2.17141	2.30577	1.63786	1.4237	1.6231	1.87775	2.24833	1.69901	2.84232	3.34883	2.9736	1.18234	1.52227	1.22971	1.14588	1.1267	1.32178	1.91665	2.85725	3.06805	2.31137	2.19373	1.76005	1.71721	2.3862	2.2209	3.9212	3.72938	3.29296	3.4825	3.96076	3.71359	1.6058	1.60188	2.70917
248.894	no reference	21390284	467354	0.859041	0	0	0.810083	1.17429	0.823115	1.9111	1.8018	1.25592	0	0	0	0	0	0	0	0	0	0	0.991667	0.768928	1.46475	1.17074	1.24919	1.07463	1.03778	0.904816	1.80008	0	1.5811	1.59803	1.18972	1.82458	6.01724	4.47302	5.75285	4.30226	3.97049	5.19909	1.62577	1.62209	0
248.895	no reference	37792372	486577	0	0	1.17223	1.12804	1.39037	1.14898	2.32627	2.13539	2.52892	0.855765	0	0	0.978709	0	1.28526	1.99064	1.48027	0	1.34088	1.16203	1.50201	2.13274	1.4596	1.29008	1.33196	1.80383	1.75055	2.48394	0	2.01758	2.1219	0	1.71562	7.08149	5.09199	6.35103	4.60465	4.39197	4.86148	1.6063	1.60384	0
248.897	no reference	16354386	1187948	0	0	0.796422	0	0.768628	0	1.56656	1.54991	1.50326	0	0	0	1.06942	0	0	0	0	0	0	0	0	1.48345	1.20807	1.21564	0.771185	1.18568	0.90911	2.0893	0	1.24813	1.38503	1.17424	1.63151	4.80147	3.82235	4.28441	3.42233	3.18863	3.82091	0	0	0
248.897	no reference	49726612	888149	0.904371	0	0	0.804355	0.986957	0.695513	1.49095	1.40414	1.47451	0.827523	0	0	0	0	0.736119	0	0	0	1.1827	0.945698	0.961318	1.58944	1.23288	1.19267	1.16215	1.05796	1.17624	2.05329	0	1.50752	1.59924	1.25209	1.13833	4.9073	3.92611	4.46067	4.48283	3.51915	4.1537	0	0	0
248.923	no reference	17269296	493526	2.4217	2.20259	2.09015	2.57841	2.08984	2.03314	3.15446	3.62192	3.79966	2.65135	2.17749	2.06447	2.00577	1.9205	1.60034	3.85628	5.87615	2.48593	2.06611	2.51831	1.88513	2.41463	1.85402	1.73949	3.05118	3.15868	3.5279	0	1.08912	0	0	0	0	0	0	0	0	0	0.973072	0	0	0
248.932	no reference	25695774	511299	0.700756	0	0	0	0	0	0	0	0	0	0	0	0	0	0	0	0	0	0	0	0	0	0	0	0.75511	0	0	2.25887	0	1.65376	1.85535	1.30429	1.27406	7.34125	5.92498	6.84676	7.77328	6.4369	6.92696	0	0	0
248.937	no reference	44491760	483543	4.92338	3.40552	2.93636	5.3049	4.3221	3.42307	4.43919	2.9083	1.38905	4.65711	3.75492	2.70907	4.55678	3.42049	5.437	0	0	2.90699	3.17479	2.25571	2.17358	3.38144	2.39876	1.48538	6.20287	3.1454	2.02723	10.3901	6.42205	11.7287	9.73146	7.25361	13.8427	8.65443	7.14707	10.6121	7.40784	5.31341	7.07044	16.9712	16.9865	10.5664
248.939	no reference	14759095	547521	0	0	0	0	0	0	0	0	0	0	0	0	0	0	0	2.0177	2.223	0	0	0	0	0	0	0	0	0	0	0	0	0	0	0	0	0	0	0	0	0	0	0	0	0
248.948	no reference	19736432	504664	1.10264	1.76811	1.2025	2.46145	2.4398	2.63088	0.930991	0	0	1.11268	1.40991	1.85102	1.61606	1.77494	0	0	0	0	1.28087	1.49465	1.89572	1.34363	1.41497	1.77212	1.14995	0.815308	0.787245	4.18703	5.13355	1.32702	2.90953	4.04762	2.61981	3.26464	4.48673	2.19137	3.34567	3.87954	2.88104	4.46419	4.46022	6.60846
248.956	no reference	12716136	525040	2.01613	0.927994	0.745708	1.13688	0.911273	0.681182	2.65014	0	0	2.11203	0	1.14298	0.979902	0	1.60008	0	0	0	0	0	0	2.35497	0.980991	0.627938	1.38707	0.66358	0.754095	0	0	0	0	0	0	0	0	0	0	0	0	0	0	0
248.992	no reference	16239815	510373	0	0	0.872469	0	0.735966	0	0	0	1.01768	0	0	0	0	0	0	0	0	0	0	0	0.81155	0	0	0.780503	0	0.766018	0.815637	0	0	0	0	0	0	0	0	0	0	0	0	0	0	0
249.012	no reference	107353416	498446	0.776281	1.25046	0	0.774064	0.636576	1.01887	0	0	0	0.890961	0	1.03386	0	0	0	0	0	0	1.4885	1.09055	0.961346	1.12187	1.38869	1.28597	0	0	0	0	0	0	0	0	0	0	0	0	0	0	0	0	0	0
249.023	no reference	11856305	1046097	1.09478	1.0295	1.09954	1.53339	1.61771	1.58981	1.73352	1.55315	1.29151	0.734136	0	0.811982	1.18906	1.6661	1.41034	0	1.4172	1.80919	1.35645	1.27023	1.37731	1.32672	1.31923	1.30941	1.07641	0.837293	1.33272	2.16437	1.8959	2.38801	2.22583	1.66969	2.2509	2.27136	1.89126	1.73973	1.29705	2.23461	1.96288	4.24715	4.25487	4.0411
249.03	C6H10N4O5S	15669426	996375	1.46791	1.87675	1.91625	1.8733	1.96273	1.87835	2.27994	2.04813	1.89057	1.5309	1.64148	1.7861	1.05064	1.14585	1.27659	0	1.34431	1.99518	1.46097	1.59593	1.7504	1.41757	1.54745	1.50608	1.43247	1.58521	1.58554	2.80959	3.0825	3.03151	3.27598	3.25854	3.4743	2.75238	2.58013	2.5373	2.81472	2.95814	2.50185	5.96421	5.96022	6.39475
249.031	C14H6N2O3	29452728	670599	0	0	3.30049	3.15467	3.19184	3.5741	3.21584	3.49621	4.26261	2.74642	3.28034	3.55393	2.00479	2.31166	0	2.12251	2.77019	3.43347	2.72852	3.62944	3.80404	2.64222	2.65279	3.15665	2.57546	2.83787	3.09575	5.63806	5.48857	6.98479	6.62615	5.95851	6.57105	5.49177	5.13671	6.22768	5.08478	6.36333	6.00578	9.74484	9.77195	11.2759
249.031	no reference	27695284	801417	3.51582	3.68051	3.33406	3.41438	3.53146	3.36487	4.41425	4.9587	4.42296	3.72622	3.907	3.2629	2.83665	2.9028	2.39554	4.33963	3.22	4.05963	4.31385	3.57896	4.07578	3.1205	2.86909	3.07394	3.12999	3.3559	3.03469	6.6629	5.91917	5.97714	6.29435	5.86296	5.54135	4.77746	5.13094	4.53121	5.18653	5.18845	4.87237	11.8201	11.7576	12.7087
249.032	no reference	33826736	675712	0	0	0	0	0	0	0	8.86083	8.85238	0	6.57495	0	4.58099	4.9686	0	6.21991	6.0362	6.11995	0	0	0	0	0	0	0	0	0	0	0	0	0	0	0	0	0	0	0	0	0	0	0	0
249.035	no reference	58361096	1143772	3.40894	3.51416	3.56392	3.49459	3.8028	3.30076	4.61684	5.26626	5.28222	3.34603	4.39697	3.70306	2.82052	2.90533	2.06714	4.56495	3.88849	4.27661	4.26865	4.02364	3.74168	3.22916	3.18661	3.40847	2.94448	3.70738	3.49262	6.32679	6.85596	6.08189	7.33806	6.65915	6.21932	5.56152	5.85151	5.0027	5.29115	5.70507	5.58618	10.6365	10.6363	12.455
249.036	C9H15O4SP	33565120	984498	3.00814	3.32299	3.77547	3.72374	3.65545	3.83732	4.25732	4.47815	4.30799	3.25913	3.50919	3.74635	2.51143	2.37875	1.96275	3.02829	3.02799	3.37148	4.22346	3.60059	4.10251	3.11159	3.25805	3.30553	3.07215	3.14746	3.48499	6.69892	6.52726	7.21924	7.13189	6.3973	7.2949	5.86937	5.57482	5.9633	6.0765	5.77172	6.25176	12.7234	12.6765	13.6389
249.036	no reference	22112702	924615	2.84973	3.39251	2.72992	2.84149	2.89355	3.18602	3.79508	3.96876	3.88139	3.00929	3.16514	2.79869	2.1029	2.00913	2.21286	3.18826	2.96576	2.95404	3.36195	3.61982	3.4343	2.5772	2.59127	2.89381	2.82679	3.05346	2.62256	5.13839	5.45571	4.78492	5.15401	5.49141	4.94494	4.6572	4.6179	4.53121	4.37109	5.17734	4.66016	8.79092	8.77522	9.47657
249.036	no reference	16282066	912769	1.90498	1.81344	2.27427	2.08718	2.22149	1.95934	1.90473	2.54311	2.88598	1.75793	1.90566	2.11682	1.59626	1.60914	1.07325	1.73722	1.76745	2.13984	1.71942	1.86995	2.30725	1.9769	1.91259	1.86818	1.5721	2.01333	1.97573	3.54484	2.84913	4.23869	4.08131	3.78933	4.12679	3.32479	3.00671	3.20047	3.28192	3.51364	3.56051	6.57939	6.60265	7.6256
249.037	no reference	12988882	1085868	1.34767	1.61979	1.32025	1.71481	1.31762	1.50714	2.4169	2.16827	1.89965	1.36036	1.47406	1.66824	0.970014	1.0699	0.907964	1.77552	1.28119	1.76167	1.93127	1.90841	1.75931	0.89743	1.22398	1.36639	1.14722	1.45136	1.30029	3.18172	3.37833	2.7796	3.3082	2.86221	2.7581	2.39402	2.41872	2.37646	2.59403	2.64151	2.60555	5.0648	5.0803	5.29074
249.054	no reference	18999688	935255	0	0	0	0	0	0	0	0	0	0	1.01174	0	0	0	0	0	0	0	0	0	0	0.638699	0	0	0	0	0	0	0	0	0	0	0	0	0	0	0	0	0	0	0	0
249.056	C16H10O3	20179336	972467	0	0	0	0	0	0	0	0	0	0	0	0	0	0	0	0	0	0	0	0	0	0	0	0	0	0	0	0	0	0	0	0	0	0	0	0	0	0	0	1.30048	1.29973	0
249.08	C10H18O5S	16635337	510659	1.65019	1.94132	1.64292	1.56586	1.5737	1.81382	2.01495	2.24638	1.97568	1.69874	1.44873	1.88232	1.66111	1.71769	1.52535	0	2.48752	2.43278	2.0139	2.25635	2.34735	1.22832	1.41177	1.70874	1.36616	1.36453	1.55454	1.42013	2.25132	1.97025	2.65912	1.58346	1.94315	1.03937	1.03813	1.28451	1.65642	1.29619	1.53213	3.28936	3.28931	3.35817
249.098	C10H18O7	18472928	549310	0.757691	0.842375	0.72578	0.714645	0.616828	0.726345	0	0	0	0.801773	0	0	4.50172	4.23698	4.90421	3.4429	3.15868	4.08652	1.27633	0	1.10058	0.67233	0.756902	0.828545	0.780954	0.801293	0.785609	0	0	0	0	0	0	0	0	0	0	0	0	0	0	1.57944
249.113	C14H18O4	61417788	516303	1.60439	1.75326	1.51885	1.94732	1.50857	2.04667	1.59338	2.28283	2.62505	1.93229	1.80662	2.04648	1.84691	1.81359	1.68439	7.86138	7.70035	5.10532	1.50336	1.8934	2.40527	1.45767	1.30734	1.37468	1.79503	1.59545	2.3087	3.35055	2.86477	3.33208	3.48942	3.37534	3.61324	2.60689	2.1334	2.10769	2.63131	2.98386	2.41687	2.16511	2.16021	2.26945
249.117	C11H22O4S	31373576	486274	4.47013	4.33475	4.06129	4.1563	4.23498	4.16299	5.28455	5.15256	4.63175	4.42144	4.75488	4.69282	3.53549	3.67243	3.21003	4.28447	4.38545	5.12599	5.82646	5.80959	6.15283	3.2461	3.63214	3.19251	3.8561	3.60625	3.80842	6.64643	6.57331	6.65683	7.64572	7.32445	6.61186	5.85857	6.05906	5.69783	6.80885	6.3939	6.48811	13.58	13.5798	13.6061
249.15	C15H22O3	68294560	499377	2.7777	3.04556	3.31781	4.13912	3.98971	4.19759	4.12325	4.73208	4.88742	2.46674	2.73665	2.3291	3.25799	3.4851	2.86479	11.3651	11.5122	7.45496	3.59219	4.09698	4.33976	2.75535	3.05268	3.26053	3.93589	5.11844	5.97882	11.2965	10.6722	10.8034	12.2828	11.2842	10.904	11.2207	10.9935	10.3169	10.244	11.0712	10.1584	6.72739	6.71755	6.71426
249.152	no reference	13959508	1155284	0	0	0	0	0	0	0	0	0	0	0	0	0	0	0	0	0	0	0	0	0	0	0	0	0	0	0	0	0	0	0	0	0	0	0	0	0	0	0	0	0	2.41334
249.154	no reference	13500757	1082139	0	0	0	0	0	0	0	0	0	0	0	0	0	0	0	0	0	0	0	0	0	0	0	0	0	0	0	0	0	0	0	0	0	0	0	0	0	0	0	1.86435	1.86432	1.66402
249.186	C16H26O2	81467328	497274	5.91113	5.83562	5.5442	2.90359	2.66626	2.52125	3.94207	5.12054	5.13099	6.55703	6.63183	6.6098	3.46361	3.33195	3.43406	19.8145	20.6933	14.8283	7.66532	7.11962	7.03823	3.1615	2.73766	2.54921	3.10609	5.35549	6.77257	6.71397	6.62921	5.53446	7.28173	6.67867	5.74657	5.04086	4.88167	4.76809	6.05792	5.72872	5.91901	20.9155	21.0437	21.1321
249.804	no reference	14640639	506220	0.733028	0	0	0	0	0	0	0	0	0	0	0	0	0	0	0	0	0	0	0	0	0.63184	0.776155	0	0	0	0	1.15328	0	0	0	0	0	1.91501	1.99202	1.18582	0	0	0	0	0	0
249.886	no reference	18400740	483832	1.56256	1.30035	1.32298	1.46864	1.26793	1.0281	2.59621	2.35918	2.64269	1.3736	0	1.50581	1.17587	1.02519	1.2836	3.45676	3.25409	3.15382	0	0.925071	1.13167	1.99533	1.81206	1.54945	1.7962	1.90624	2.43528	1.56632	1.64084	1.61411	1.73326	1.42562	1.61776	3.89381	3.5964	4.23068	4.35487	3.69998	3.32983	0	0	0
249.891	no reference	13679631	498082	1.38602	1.71094	1.56301	1.74984	2.0267	1.86375	1.8736	2.22943	2.2263	1.4939	1.69013	1.75986	1.71678	1.64544	1.54159	1.98431	2.19268	2.05237	1.74015	1.57512	1.76453	1.43289	1.45411	1.56462	1.58675	1.88785	1.99786	0	0	0	0	0	0	0	0	0	0	0	0	0	0	0
249.918	no reference	31022122	499210	3.28793	1.93782	2.3365	2.90327	3.03748	2.84282	3.54139	2.51377	2.06142	3.87633	1.83989	2.75683	2.05342	1.65747	2.25711	0	1.48508	0	3.31489	3.23486	3.06421	4.92247	3.58468	3.1504	2.253	1.13099	1.19506	0	0	0	0	0	0	0	0	0	0	0	0	0	0	0
249.969	no reference	24496724	516653	1.85126	1.88693	2.69605	4.56705	5.30704	5.04562	3.60704	3.59024	3.48609	2.42783	3.17081	3.43091	1.3852	1.34989	0.896503	0	0	0	2.05935	2.62855	3.2697	1.05304	0.950326	1.186	3.45933	3.95894	3.30584	0	0	0	0	0	0	0	0	0	0	0	0	0	0	0
250.026	no reference	17857686	491230	1.73723	1.57815	1.74205	2.28839	2.27021	2.32441	2.74106	2.87182	2.36363	1.54146	1.56384	1.80559	2.36993	2.33091	2.08043	3.19377	1.85448	2.54839	2.28675	2.29145	2.30025	2.29596	1.95547	2.54617	1.85857	1.58825	1.72409	2.96822	3.08284	3.07854	3.93829	3.43583	3.70842	3.31302	2.9364	2.6455	3.01351	3.04801	3.05254	5.95876	5.94309	6.53847
250.033	no reference	35378412	496888	3.74888	4.5423	4.23033	4.06292	4.1004	4.36396	5.31764	5.42839	6.1539	3.95348	4.5386	4.3443	3.22128	3.11825	2.82151	4.29388	3.93597	4.99618	5.07114	5.02143	4.85783	3.61056	4.39933	4.12827	4.02585	4.4402	4.23888	8.00919	8.56388	8.55141	8.75577	7.78657	8.30194	6.71622	6.98888	7.04532	6.80626	7.71764	7.70376	14.7407	14.7326	15.448
250.035	no reference	14863828	513145	1.22	1.35687	1.34768	1.31782	1.47731	1.4681	1.40284	1.08495	1.59476	1.44207	0	1.19106	1.00255	0.950864	0	0	1.26533	0	1.18974	1.02291	1.54489	1.11718	1.07735	1.26045	1.24145	1.10573	1.25877	2.61635	2.30547	2.81354	2.58655	2.51358	2.42576	2.80796	2.03353	2.59152	2.52625	2.91886	2.54794	4.37701	4.37986	4.87777
250.036	C11H9NO6	22429880	419853	2.65073	2.59703	2.22211	2.79182	2.93553	2.70385	3.35632	0	3.17978	2.62011	2.48541	2.90087	2.00508	1.81921	2.0905	2.63892	2.76166	2.79844	2.36938	2.72141	2.93394	2.35986	2.15962	2.2507	2.86641	2.67003	2.66237	3.77324	3.13708	3.67653	4.03654	3.35975	3.79445	3.16872	3.16266	3.13902	3.10022	3.26951	3.30395	6.01717	6.00539	6.53613
250.036	no reference	27335840	768305	3.48168	3.40022	3.40548	3.97603	3.36635	3.68228	4.79976	5.02632	4.97999	3.3593	3.7184	3.96789	2.37464	2.93344	2.16526	4.23192	3.39282	4.38449	4.09381	4.37964	3.91788	3.3113	3.56784	3.36824	3.24591	3.56457	3.40889	5.71491	5.92937	6.09713	6.79077	5.95887	6.29096	5.06152	5.20331	5.17479	5.36025	5.76091	5.43211	10.0373	10.0371	12.2676
250.037	no reference	33977584	963424	3.76033	4.00602	4.30457	3.96458	4.23428	4.14461	4.71986	5.35631	5.39146	3.45055	3.6416	4.42969	2.55203	2.6904	2.31097	4.58342	3.02479	4.41342	4.05992	4.46618	4.32995	3.77801	3.52815	3.88657	3.34365	3.90787	3.8859	7.97768	6.73139	7.65849	8.11151	7.65034	7.83042	6.38913	6.22076	6.95499	6.63286	7.34407	7.30827	12.2332	12.2408	13.6769
250.038	no reference	69748840	776880	1.46335	1.97323	1.15977	1.10298	1.30525	1.11334	1.22735	1.70087	1.43403	1.31172	1.62183	1.42918	1.20211	0	0.944093	0	1.49224	0	1.39982	1.60099	1.16261	1.13722	1.43157	0.852864	0.961935	1.18901	1.22132	2.4573	2.72292	3.0642	2.75285	2.62195	1.8268	1.99504	2.16107	2.11453	2.11137	2.0377	1.90286	3.74918	3.73355	4.21067
250.058	no reference	22691010	506514	0	0.927972	0	0	0	0	0	0	0	0	0	0	0	0	0	0	0	0	0	0	0	0	0	0	0	0	0	0	0	0	0	0	0	0	0	0	0	0	0	0	0	0
250.143	no reference	20676164	459032	2.32796	2.45181	2.34927	2.56483	2.76934	3.03522	2.09766	2.42414	2.73505	2.07158	1.69213	2.17122	1.26598	1.09361	1.29263	2.04188	2.35722	1.81999	2.03116	2.12202	2.31976	1.7273	1.69751	1.83073	2.23061	2.95154	2.70914	0	0	0	0	0	0	0	0	0	0	0	0	0	0	0
250.144	no reference	20946502	500483	3.09426	3.53804	3.50823	3.71539	3.83538	3.85272	3.31604	4.3712	4.5988	3.01825	3.50033	3.74182	2.74424	2.80309	2.05715	4.21619	4.22314	4.56846	3.286	3.33167	3.54594	2.32092	3.09556	2.69921	3.05643	4.36768	4.24273	0	0	0	1.13659	0	0	1.03243	0	0.748012	0	0	0	0	0	1.64567
250.144	no reference	34835192	874162	5.5048	6.38954	6.14754	7.06585	7.00159	7.17505	6.62023	8.58568	8.58044	5.30589	6.52308	6.1759	4.86352	4.51067	4.7294	8.40485	8.04919	7.94308	6.13323	6.00937	6.21879	4.72568	5.02446	5.25042	6.04056	8.26462	7.50356	0	0	0	1.52718	1.54625	0.925843	1.10759	1.2431	0.87745	0	0	0	1.75572	1.74986	1.62923
250.145	no reference	41496136	1001673	5.80636	7.0599	7.0385	7.53944	7.74912	8.27518	6.66589	8.75228	9.06452	5.93592	6.42478	6.83012	5.11079	5.4018	4.47277	8.513	8.49011	8.27372	6.52868	6.74008	6.69099	5.08907	5.44913	5.75037	6.41557	8.78776	8.93077	0	0	0	0	1.23131	1.26228	1.32044	1.3411	1.33462	0	0	0.855083	2.18207	2.18593	2.06848
250.146	no reference	13669227	876270	2.23158	2.27057	2.04465	2.4388	2.32235	2.65304	2.20466	2.71008	3.06484	1.97545	2.22088	1.9764	1.6221	1.57525	1.36712	3.30817	2.56791	2.35935	1.99514	1.99282	2.33201	1.67253	1.94458	1.86106	2.24458	3.12115	2.56938	0	0	0	0	0	0	0	0	0	0	0	0	0	0	0
250.147	no reference	14321858	1186151	0	0	0	0	0.624232	0	1.11397	0	1.09974	0	0	0	0	0	0	0	0	0	0	0	0	0	0.677501	0	0	0.680202	0.71381	0	0	0	0	0	0	0	0	0	0	0	0	0	0	0
250.156	no reference	25404572	508106	0	0	0	0	0	0	0	0	0	0	0	0	0	0	0	0	0	0	0	0	0	0	0	0	0	0	0	0	0	0	0	0	0.927121	0	0	0	0	0	0.815145	3.25864	3.25567	3.93531
250.801	no reference	36907364	457438	1.23353	1.20593	1.35827	0	0	0	0	0	0	0	0	0	1.40828	1.46214	0.926881	0	0	0	0	0	0	1.82452	1.90404	2.11898	0.919964	0.920845	0.842267	1.87497	1.89815	1.61872	0	0	0	3.6301	3.96489	3.27912	1.15392	1.0639	1.21427	0	0	0
250.83	no reference	26783842	509626	0.965853	1.02687	1.26674	1.31178	1.52509	1.24426	0.99433	1.04518	1.134	1.33771	1.35252	1.2965	0	1.17449	0.74529	0	0	0	1.33897	1.26303	1.58016	1.58984	1.51211	1.7068	0.724361	0.829277	0.756889	7.97943	7.09652	8.13759	7.27906	5.89016	7.0762	4.39913	4.42967	4.76189	4.71272	4.82791	4.70887	2.92114	2.90454	3.79643
250.833	no reference	56156924	476389	0	0	0	0	0	0	0	0	0	0	0	0	0	0	0.971744	7.28983	6.32309	4.54808	0	0	0	0.678254	0	0	0	1.81194	2.95781	0	0	0	0	0	0	0	0	0	0	0	0	0	0	0
250.835	no reference	155212528	506477	1.00403	1.00762	0.717267	0.991678	0.829451	1.04853	1.03178	1.10104	1.0924	1.19324	1.06376	0	0	0	0	8.98647	11.0185	2.88453	0	1.09192	0.97682	0.918508	0.881057	0	0.86337	0.977176	1.37223	0	0	0	0	0	0	0	0	0	0	0	0	0	0	0
250.854	no reference	25991894	496941	2.63969	3.2285	2.72473	2.48144	2.6729	2.88771	3.38902	4.73826	4.75182	2.82615	3.01289	3.21106	3.89479	3.99314	3.65956	6.12156	6.01197	6.1331	2.20578	2.7718	2.64346	2.35358	2.21015	2.6024	3.64604	4.94718	5.34382	4.30169	3.78982	4.00972	3.94823	4.16509	3.9476	7.19505	6.81764	6.99044	6.90253	6.73326	7.07457	4.19725	4.21471	3.56155
250.892	no reference	24547474	552611	0	0	0	0.778049	0.765896	0.87897	1.2433	1.09966	1.28378	0	0	0	0	0.836849	0	0	0	0	0	0.896937	0	1.41795	1.38537	1.32036	0.860515	0.92176	0.860414	2.48233	3.75491	0	0	0	2.74331	5.54998	3.92961	6.41982	4.04849	4.30576	5.40099	0	0	0
250.892	no reference	22354682	850970	0.932943	1.16592	1.09589	0.934162	1.11405	0.706864	2.29619	2.03915	1.58558	1.01212	0	0.819678	0	0	0.725732	0	1.35742	0	1.31604	1.36565	1.1528	2.31039	1.91894	1.76839	1.3501	1.30875	1.30546	3.06528	0	2.67784	2.88199	3.67323	3.04725	6.33644	5.24681	6.01223	5.96242	5.0279	5.48539	0	0	0
250.895	no reference	16487249	1177062	0	0	0	0.651536	1.00354	0.706021	1.49868	1.58262	1.8488	0.83723	0	0	0	0	0.759442	0	0	0	1.2087	1.05438	0.795303	1.46961	0.93465	1.22157	0.845431	1.03288	1.0183	1.62629	1.13724	1.35592	1.47911	0	1.4358	4.84048	3.93826	4.17034	3.96178	3.52807	3.98061	0	0	0
250.895	no reference	48597824	862178	0.636635	0	0	1.21297	0.839122	0.654136	1.37171	1.5666	1.29815	0	0	0	0	0	0.892106	0	0	1.39977	0	1.15413	0.737948	1.75462	1.45061	1.0975	1.22443	1.04616	1.34172	1.9534	0	1.17759	2.08954	0	1.66264	5.04251	4.22937	4.86215	3.87866	3.6725	4.106	0	0	0
250.902	no reference	21262490	501196	0	0	0	0	0	0	0	0	0	0	0	0	0	0	0	0	0	0	0	0	0	0.805187	1.19313	1.25741	0	0	0	1.99092	4.02321	2.88735	2.20793	3.02921	3.04407	1.63811	2.67006	2.1555	2.37102	2.70733	3.36567	0	0	0
250.903	no reference	36335772	921883	0.742086	0.909572	0	0	0	0	0	0	0	0	1.38095	0	0	0	0	0	0	0	1.33299	0.894536	0	0.885345	2.03603	2.23985	0	0	0	3.90557	6.40956	4.91512	3.83389	6.39798	4.58862	2.15641	3.25804	2.66334	4.24841	4.67795	4.51596	0	0	0
250.904	no reference	39284892	763247	0	0.92509	0	0	0	0	0	0	0	0	0	0	0	0	0	0	0	0	1.11549	1.07842	0	1.4233	2.58572	2.74164	0	0	0	4.74586	7.7375	6.54133	4.73102	7.74266	5.68459	3.17857	4.53201	4.13729	4.93631	5.95003	6.14615	0	0	0
250.904	no reference	20577096	600171	0	0	0	1.99306	2.58081	2.21027	0	0	0	0	0	0	1.77619	1.37071	1.28358	0	0	1.36051	0	0	0	1.3742	1.35685	1.5129	0.766641	1.95143	2.48845	5.7437	5.42347	5.18824	5.9519	5.60887	5.57372	3.23749	3.09303	3.18943	2.82246	3.21005	2.97259	0	0	0
250.912	no reference	27925260	511784	0.674572	0.87885	1.3438	1.05686	0.796897	1.24976	0	2.00391	2.581	0	1.56796	1.46819	1.01892	0.900461	0.824419	0	0	1.52454	1.15433	1.50026	1.46491	1.07995	1.35933	1.80883	0	1.51412	1.51201	4.20642	3.98459	4.26539	4.29695	4.78702	3.45442	7.02911	6.67498	7.51042	6.02978	5.58896	6.57178	3.24044	3.2326	3.31141
250.93	no reference	27663132	498289	0	0	0	0	0	0	0	0	1.06557	0	0	0	0	0	0	0	0	0	0	0	0	0.586092	0	0	0.657933	0.800692	0	1.73134	0	1.44198	1.51858	0	1.6292	7.34298	5.9011	7.43992	7.12469	6.77495	6.6164	0	0	0
250.935	no reference	20730908	521227	0	0	0	0.633642	0	0.748211	1.02004	0	1.08713	0	0	0	0	0.942239	0	0	0	0	0	0	0	0	0.861357	0	0	0.737855	0.973236	0	0	0	0	0	0	0	0	0	0	0	0	0	0	0
250.954	no reference	45524788	552844	0	0	0	0	0	0	0	0	0	0	0	0	0	0	0	0	0	0	0	0	0	0	0	0.717038	0	0	0	0	0	0	0	0	0	0	0	0	0	0	0.816713	0	0	0
250.99	no reference	16610385	495678	0	0	0	0	0.80354	0.741051	0	0	0	0	0	0	0	0.939722	0	0	0	0	0	0	0.800894	0	0	0	0	0.988707	0	0	0	0	0	0	0.852317	0	0	0	0	0	0	0	0	0
251.024	no reference	30596424	540161	0	0	0	0	0	0	0	0	0	0	0	0	0	0	0	0	0	0	0	0	0	0	0	0.610215	0	0	0	0	0	0	0	0	0	8.11864	7.40568	7.37825	8.03188	8.35813	8.61075	0	0	0
251.027	no reference	11843583	742967	1.16582	1.3112	1.35832	1.23114	1.35218	1.34048	1.51299	1.76047	1.62496	0	0	1.231	0.981997	0	0	0	0	0	1.29065	1.59284	1.49696	1.21758	1.22242	1.21884	0	1.23112	1.35796	2.31657	2.18583	2.76392	2.47051	2.65947	2.76629	2.29954	1.94953	2.08283	2.47281	2.51711	2.93887	3.9423	3.93445	5.09666
251.028	C6H12N4O3S2	13197435	937978	1.20494	1.40554	1.41223	1.44025	1.34499	1.33542	1.60715	1.25589	1.80346	1.81923	1.61906	1.42944	1.11168	1.24511	1.30318	0	1.34325	1.60544	1.59289	1.51111	1.47134	1.16949	1.36531	1.39805	1.25737	1.13099	1.20341	2.81024	2.93198	2.46337	2.97062	2.84878	2.62101	1.91353	2.12679	2.17426	1.93253	2.52266	1.96341	4.59057	4.5905	4.93459
251.028	no reference	36666232	502021	0	0	0	0	0	0	0	0	0	0	0	0	0	0	0	0	3.71942	3.80421	0	0	0	0	0	0	0	0	0	0	0	0	0	0	0	0	0	9.86128	0	0	10.0432	0	0	0
251.028	C14H8N2OS	57192928	475140	5.13091	5.17816	4.85452	5.19078	5.22505	5.5343	6.50351	6.32096	6.33272	5.13991	4.89986	5.21284	3.67982	3.14382	2.77988	4.86549	3.77764	4.21132	5.44427	5.29089	5.63097	4.87371	4.38268	4.39269	5.13315	5.03815	4.6665	9.07562	8.57901	10.8837	9.89644	9.03607	10.9223	9.07346	8.12192	0	9.11102	11.3078	0	18.767	18.7745	20.3249
251.031	no reference	34109444	1057806	3.48189	4.39856	3.95492	4.08319	3.8104	3.83771	5.30795	5.4079	5.94243	3.65066	4.26858	4.40589	3.235	3.09319	2.47215	4.30445	3.86076	4.51303	4.61948	4.25491	4.45492	3.87796	4.09592	4.00808	3.60319	4.27184	4.30588	7.79193	7.88875	8.32221	9.18775	8.01872	8.28946	6.03344	6.83787	6.6556	6.85672	6.67776	7.17831	13.4718	13.4248	15.4062
251.032	no reference	250252208	849457	4.41328	4.75609	4.25597	4.41546	4.48246	4.58688	5.58188	5.40149	5.83351	4.87595	5.03041	4.51172	3.19468	3.08053	3.02238	4.93985	4.52214	4.93873	5.26067	5.00486	5.29687	4.01334	3.84985	3.94559	4.22156	3.99801	4.09218	7.92398	7.7244	7.983	8.33088	7.77809	7.71344	7.30813	6.44012	7.13149	6.83953	7.83875	7.75225	13.573	13.5728	14.8424
251.032	no reference	16773604	897004	1.51032	1.91824	2.03265	2.05897	1.94517	2.06265	2.06369	3.12686	2.5296	1.71713	1.81874	2.15701	1.38583	1.74384	0.870392	1.73358	2.15931	2.53744	2.10556	2.10121	2.09613	1.50705	1.81379	2.05791	1.46682	1.92183	2.0773	3.85759	3.62225	3.54086	3.71152	3.46097	4.07381	3.13291	2.5894	3.13266	2.92998	3.42812	3.13902	6.40107	6.40876	7.64527
251.032	no reference	19368886	1145845	1.12383	1.3323	1.11219	1.06405	1.12037	1.24768	1.52298	1.65956	1.51604	1.28697	1.3472	1.42102	1.18156	0	1.01502	0	0	0	1.56606	1.40174	1.40341	1.21046	1.07954	0.812632	1.15265	1.0983	0.821806	2.28506	2.18583	2.24888	2.69037	2.78509	1.9252	1.90391	2.19741	1.38551	2.03571	1.81163	1.66076	3.10713	3.10708	4.51178
251.038	no reference	26441736	495620	3.12785	3.39055	3.43621	2.97846	3.23089	3.40997	4.47906	4.64061	4.44327	2.94568	3.61043	3.58451	2.32923	2.43181	2.06056	3.41896	3.15138	3.94991	3.75585	3.81864	3.65529	2.7406	3.42815	3.09825	2.74346	3.14792	3.03322	6.35745	5.53198	6.48774	6.40454	6.38033	6.49641	5.32274	4.97736	5.67407	5.37631	5.82508	5.64941	10.7891	10.7656	12.6274
251.04	no reference	14571529	500822	1.65919	1.79783	1.82415	1.80833	2.05344	1.84203	2.29481	1.98634	1.97933	1.69269	2.00766	1.51242	1.25917	1.3179	1.24854	2.06424	1.88107	2.08539	2.05507	2.16552	2.12508	1.52219	1.90657	1.84884	1.5142	1.71441	1.52492	3.05707	3.44146	3.3008	3.54563	3.42205	3.12057	2.68015	2.92086	2.57855	2.78165	3.55797	3.58395	5.81412	5.81793	6.24296
251.071	C8H16N2O5S	50688004	464353	1.59478	3.19379	3.74541	0.806971	0.889697	0.872255	1.95777	1.80974	2.06443	1.71008	2.48075	2.18108	2.39912	2.17043	2.20574	2.98242	3.51853	3.13623	3.38513	4.43279	5.0953	1.5841	1.68332	1.34636	6.12455	7.89292	8.5322	1.98835	2.13285	2.06432	2.30422	2.44319	1.25265	7.35624	8.39575	6.80543	10.5628	9.0914	9.91298	2.05151	2.04807	0
251.079	C10H12N4O4	21786634	513331	0.982366	1.08062	1.04507	0.808166	0.605557	0.973074	0	0	0	0	0	0	0	0	0	0	0	0	0	0	0	0	0	0	0	0	0	0	0	0	0	0	0	0	0	0	0	0	0	0	0	0
251.092	C13H16O5	51916320	506673	1.38007	1.84812	1.9101	1.67896	1.97124	1.87115	2.44534	2.1081	1.9472	1.92407	2.06605	1.53468	1.84915	2.12107	2.14648	2.06933	1.82464	2.89136	1.92445	1.98105	1.7999	1.63175	1.63421	1.89204	1.72266	1.79259	2.16603	3.74508	3.18017	3.42241	3.82509	3.71312	3.63544	2.71925	2.09655	3.33317	2.4972	2.84973	2.25642	1.74052	1.74536	2.78298
251.096	C10H20O5S	41185364	498967	4.14227	4.06464	4.13394	2.62901	2.95597	2.52077	4.26793	3.99268	4.22166	4.35891	4.60037	4.65485	2.1028	2.13056	1.98663	3.29506	3.17718	4.62981	10.7828	11.1727	10.5758	3.59653	4.20409	4.28932	6.65914	5.72887	5.92201	3.55151	3.30343	3.52342	3.61732	3.64765	3.51437	2.94172	2.51736	2.73555	3.65157	3.15178	3.63943	4.44848	4.4309	5.43847
251.113	no reference	18896666	946060	0	0	0	0	0	0	0	0	0	0	0	0	4.54664	4.61725	5.01671	4.47573	4.15237	4.79411	0	0	0	0.663616	0.851349	0.629763	0	0.798945	0.692077	0	0	0	0	0	0	0	0	0	0	0	0	0	0	0
251.114	C10H20O7	257726240	491494	7.37733	7.19919	7.15873	7.22074	7.69182	7.54138	7.76329	7.51117	8.35988	7.01154	6.72613	8.09071	64.9241	67.4521	68.4214	59.9129	60.5049	65.5827	6.87215	7.49509	7.11443	10.5507	9.962	10.2777	8.55415	9.20281	9.98422	3.28593	2.91968	0	2.7975	2.39676	0	3.09024	3.05131	1.06799	2.50007	2.19217	0	10.2012	10.1855	9.25903
251.114	no reference	20535068	1010488	0.908178	0	0	0.653016	0.680137	0.722092	0	0	0	0	0	0	5.24008	5.08813	5.45167	4.28196	4.6004	4.418	1.03505	0	0	0.708149	0.853334	0	0.687895	0.833685	0	0	0	0	0	0	0	0	0	0	0	0	0	0	0	0
251.129	C14H20O4	40345284	501958	1.74653	1.80034	1.95537	2.33827	2.33108	2.33728	2.02627	2.68157	3.3314	1.95015	2.20045	2.48235	2.72771	2.64829	2.78915	3.62404	4.81731	3.31449	2.61332	2.29954	2.30162	2.27882	1.86591	2.17695	2.357	2.52519	3.00939	4.98751	4.66014	4.63958	5.94714	6.49537	5.80827	3.39749	3.51175	3.20539	3.54482	3.14901	3.64426	2.33041	2.32648	2.49584
251.132	C11H24O4S	36385356	525090	1.36362	1.68365	1.29936	0.930156	0.757859	0.761326	1.08894	0	1.30825	1.25576	1.54729	1.50974	1.06434	0	0	0	0	0	1.3267	1.37233	2.03044	0.980915	0.753619	0.793353	1.58952	0.978266	1.38685	2.06714	1.52395	1.66932	2.27002	1.66604	1.50277	1.41721	1.4203	1.6042	1.87129	1.66654	1.84587	2.91541	2.91537	2.55104
251.148	no reference	77535016	476530	11.5285	14.1684	13.5358	13.8185	14.4951	15.5308	13.1148	17.4571	18.6982	11.1198	12.9345	12.6438	10.2796	10.6273	9.4229	17.9137	16.0359	17.3461	12.6669	12.9226	13.2709	9.93086	11.1904	11.1471	12.1407	16.5042	16.3456	1.40842	1.51615	1.83363	2.03406	2.78115	2.38974	2.37473	2.50008	2.42546	1.29088	1.36588	1.23034	3.73112	3.73009	4.00211
251.165	C15H24O3	39665384	508287	1.1637	1.40775	0.914399	2.31775	2.57413	2.2892	2.02093	2.42128	2.61814	1.03146	1.08268	0.961355	2.36555	2.65842	2.358	5.4311	6.05653	3.57592	1.5788	1.27949	1.40066	1.84953	1.96861	1.47849	2.10617	2.90682	3.95197	7.91802	7.75074	7.09262	8.05389	8.5584	7.81798	4.70106	4.77853	4.80934	4.21839	4.70302	4.58838	2.45794	2.46082	2.43537
251.87	no reference	87307592	489220	10.9313	11.9912	12.1772	14.3992	15.1709	15.1226	13.6999	15.045	14.502	11.9889	13.675	13.9067	15.7709	16.6072	13.7771	11.729	9.75127	14.1764	12.7857	12.8387	12.6563	8.22096	9.09297	9.92678	13.2539	14.2075	14.3691	0	0	0	0	0	0	0	0	0	0	0	0	0	0	0
251.883	no reference	18822092	503870	2.39226	1.98612	2.47425	2.38474	2.19243	2.2577	2.45842	1.69388	1.93005	2.58524	1.95763	1.57156	2.2401	1.88393	2.4816	0	0	1.45933	1.71071	1.83402	2.26728	2.56621	2.30662	2.58699	2.1916	1.39378	1.48909	0	0	0	0	0	0	1.07498	1.53619	1.05111	1.39286	1.11057	1.034	0	0	0
[truncated: 3,338 more rows]

## Sheet: normalized_dataset_filtered
Mass	Formula	I	Res	Npiranensis_A_1	Npiranensis_A_2	Npiranensis_A_3	Npiranensis_B_1	Npiranensis_B_2	Npiranensis_B_3	Npiranensis_C_1	Npiranensis_C_2	Npiranensis_C_3	Nadriaticus_A_1	Nadriaticus_A_2	Nadriaticus_A_3	Nadriaticus_B_1	Nadriaticus_B_2	Nadriaticus_B_3	Nadriaticus_C_1	Nadriaticus_C_2	Nadriaticus_C_3	Nmaritimus_A_1	Nmaritimus_A_2	Nmaritimus_A_3	Nmaritimus_B_1	Nmaritimus_B_2	Nmaritimus_B_3	Nmaritimus_C_1	Nmaritimus_C_2	Nmaritimus_C_3	Medium_Blank_A_1	Medium_Blank_A_2	Medium_Blank_A_3	Medium_Blank_B_1	Medium_Blank_B_2	Medium_Blank_B_3	Medium_Blank_C_1	Medium_Blank_C_2	Medium_Blank_C_3	Medium_Blank_D_1	Medium_Blank_D_2	Medium_Blank_D_3	Medium_Blank_E_1	Medium_Blank_E_2	Medium_Blank_E_3
[truncated: 977 more rows]

[truncated: 1 more sheets: formula_categories]
