# Supplementary material for: Ammonia‐oxidizing archaea release a suite of organic compounds potentially fueling prokaryotic heterotrophy in the ocean
Source: Environ Microbiol. 2019 Aug 6;21(11):4062–75. doi: 10.1111/1462-2920.14755 (PMC6899801; doi:10.1111/1462-2920.14755)
Supplement: Supplementary file 2 — Appendix S2: Supplementary Files [file EMI-21-4062-s002.zip › EMI_14755_Media_composition_SI1.xlsx]

## Sheet: Stock solutions
Synthetic Chrenarchaeota Medium (SCM)
Basic Salt Solution (BSS)	1	L
NaCl	26	g
MgSO4 7H2O	5	g
MgCl2 6H2O	5	g
CaCl2 2H2O	1.5	g
KBr	0.1	g
fill up to 1L with MilliQ
Sodium Bicarbonate solution (1 M)	100	mL
NaHCO3	8.4	g
fill up to 100mL with MilliQ
HEPES Buffer stock solution (1 M HEPES, 0.6 M NaOH)	50	mL
NaOH	1.2	g
HEPES (free acid)	11.92	g
Add 40mL MilliQ. If 10 ml of this solution is added to 1L of the medium (containing all additive but HEPES), pH should be around 7.2 at 30C. Otherwise, adjust pH of the HEPES solution with 10N NaOH or conc. HCl. Finally fill up to 50ml with MilliQ
Ammonium Chloride solution (1M)	100	mL
NH4Cl
fill up to 100mL with MilliQ	5.349	g
KH2PO4 solution (2.93 mM)	250	mL
KH2PO4	0.1	g
fill up to 250mL with MilliQ
FeNaEDTA Solution (7.5 mM)	50	mL
FeNaEDTA	137.7	mg
fill up to 50mL with MilliQ
Modified Non-chelated trace element mixture	1	L
Distilled H2O	987	mL
HCl (conc. ~12.5M)	8	mL
H3BO3	30	mg
MnCl2 4H2O	100	mg
CoCl2 6H2O	190	mg
NiCl2 6H2O	24	mg
CuCl2 2H2O	2	mg
ZnSO4 7H2O	144	mg
Na2MoO4 2H2O	36	mg
Autoclave all stock solutions. After cooling, aseptically add the solutions as described in the "Medium preparation" section.
Catalase Stock solution	1	mL
Catalase (Sigma C1345, 2000-5000U/mg)	1	mg
fill up to 1mL with MillIQ and sterile-filter through 0.1µm syringe filter
(prepare freshly every time)

## Sheet: Medium preparation
Synthetic Crenarchaeota Medium (SCM)
Medium preparation (1L)	added volume		added amount
BSS	980	mL	see stock solutions
HEPES Buffer (1M HEPES, 0.6M NaOH)	10	mL	2.384	g
Sodium Bicarbonate (1M)	2	mL	160	mg
KH2PO4 (2.93mM)	5	mL	2	mg
FeNaEDTA Solution (7.5mM)	1	mL	2.75	mg
Modified Trace Elements	1	mL	see stock solutions
NH4Cl (1M)	1	mL	53.49	mg
Catalase	1	mL	1	mg
